# Supplementary material for: Crystal structure of 5-(4-tert-but­oxy­phen­yl)-3-(4-n-octyloxyphen­yl)-4,5-di­hydro­isoxazole
Source: Acta Crystallogr E Crystallogr Commun. 2019 May 24;75(Pt 6):896–9. doi: 10.1107/S2056989019007412 (PMC6658943; doi:10.1107/S2056989019007412)
Supplement: Supplementary file 1 [file e-75-00896-sup1.cif]

##############################################################################
#                                                                            #
# This CIF contains the data in a paper accepted for publication in          #
# Acta Crystallographica Section E. It conforms to the requirements of       #
# Notes for Authors for Acta Crystallographica Section E, and has been       #
# peer reviewed under the auspices of the IUCr Commission on Journals.       #
#                                                                            #
# Full details of the Crystallographic Information File format               #
# are given in the paper "The Crystallographic Information File (CIF):       #
# a New Standard Archive File for Crystallography" by S. R. Hall, F. H.      #
# Allen and I. D. Brown [Acta Cryst. (1991), A47, 655-685].                  #
#                                                                            #
# The current version of the core CIF dictionary is obtainable from          #
# ftp://ftp.iucr.org/pub/cif_core.dic.                                       #
#                                                                            #
# Software is freely available for graphical display of the structure(s)     #
# in this CIF. For information consult the CIF software page                 #
# http://www.iucr.org/resources/cif/software.                                #
#                                                                            #
# This file may be used for bona fide research purposes within the           #
# scientific community so long as proper attribution is given to the journal # 
# article from which it was obtained.                                        #
#                                                                            #
##############################################################################
data_I
_database_code_depnum_ccdc_archive 'CCDC 1917652'
_audit_creation_method     'SHELXL-2018/1'
_chemical_name_systematic
;
5-(4-<i>tert</i>-Butoxyphenyl)-3-(4-<i>n</i>-octyloxyphenyl)-4,5-\
dihydroisoxazole
;
_chemical_name_common     ?
_chemical_formula_moiety     'C27 H37 N O3'
_chemical_formula_sum     'C27 H37 N O3'
_chemical_formula_iupac     'C27 H37 N O3'
_chemical_formula_weight     423.57
_chemical_melting_point     ?
_space_group_crystal_system     triclinic
_space_group_name_H-M_alt     'P -1'
_space_group_name_Hall     '-P 1'
loop_
    _space_group_symop_operation_xyz
    'x, y, z'
    '-x, -y, -z'
_cell_length_a     5.84930(10)
_cell_length_b     10.7773(3)
_cell_length_c     19.3201(6)
_cell_angle_alpha     92.3250(10)
_cell_angle_beta     91.8060(10)
_cell_angle_gamma     94.1450(10)
_cell_volume     1213.02(5)
_cell_formula_units_Z     2
_cell_measurement_reflns_used     7320
_cell_measurement_theta_min     2.75
_cell_measurement_theta_max     34.18
_cell_measurement_temperature     173(2)
_exptl_crystal_description     block
_exptl_crystal_colour     colourless
_exptl_crystal_size_max     0.500
_exptl_crystal_size_mid     0.200
_exptl_crystal_size_min     0.120
_exptl_crystal_density_diffrn     1.160
_exptl_crystal_density_meas     ?
_exptl_crystal_density_method     ?
_exptl_crystal_F_000     460
_exptl_absorpt_coefficient_mu     0.074
_exptl_absorpt_correction_type     multi-scan
_exptl_absorpt_process_details
;
(SADABS; Bruker, 2012)
;
_exptl_absorpt_correction_T_min     0.7114
_exptl_absorpt_correction_T_max     0.7467
_diffrn_ambient_temperature     173(2)
_diffrn_radiation_type     MoK\a
_diffrn_radiation_wavelength     0.71073
_diffrn_radiation_source     'fine-focus sealed tube'
_diffrn_radiation_monochromator     graphite
_diffrn_measurement_device_type     'Bruker APEXII DUO'
_diffrn_measurement_method     '\f and \w scans'
_diffrn_detector_area_resol_mean     ?
_diffrn_reflns_number     10857
_diffrn_reflns_av_R_equivalents     0.0094
_diffrn_reflns_av_unetI/netI     0.0179
_diffrn_reflns_theta_min     2.898
_diffrn_reflns_theta_max     31.000
_diffrn_reflns_theta_full     25.242
_diffrn_measured_fraction_theta_max     0.980
_diffrn_measured_fraction_theta_full     0.978
_diffrn_reflns_limit_h_min     -7
_diffrn_reflns_limit_h_max     8
_diffrn_reflns_limit_k_min     -15
_diffrn_reflns_limit_k_max     15
_diffrn_reflns_limit_l_min     -27
_diffrn_reflns_limit_l_max     27
_refine_special_details     ?
_reflns_number_total     7607
_reflns_number_gt     6342
_reflns_threshold_expression     'I > 2\s(I)'
_refine_ls_structure_factor_coef     Fsqd
_refine_ls_matrix_type     full
_refine_ls_R_factor_all     0.0603
_refine_ls_R_factor_gt     0.0493
_refine_ls_wR_factor_gt     0.1262
_refine_ls_wR_factor_ref     0.1398
_refine_ls_goodness_of_fit_ref     1.030
_refine_ls_restrained_S_all     1.030
_refine_ls_number_reflns     7607
_refine_ls_number_parameters     284
_refine_ls_number_restraints     0
_refine_ls_hydrogen_treatment     constr
_refine_ls_weighting_scheme     calc
_refine_ls_weighting_details
              'w=1/[\s^2^(Fo^2^)+(0.0667P)^2^+0.4021P] where P=(Fo^2^+2Fc^2^)/3'
_atom_sites_solution_hydrogens     geom
_atom_sites_solution_primary     direct
_atom_sites_solution_secondary     difmap
_refine_ls_shift/su_max     0.001
_refine_ls_shift/su_mean     0.000
_refine_diff_density_max     0.395
_refine_diff_density_min     -0.194
_refine_ls_extinction_method     none
_refine_ls_extinction_coef     .
loop_
    _atom_type_symbol
    _atom_type_description
    _atom_type_scat_dispersion_real
    _atom_type_scat_dispersion_imag
    _atom_type_scat_source
    'C' 'C' 0.0033 0.0016
                         'International Tables Vol C Tables 4.2.6.8 and 6.1.1.4'
    'H' 'H' 0.0000 0.0000
                         'International Tables Vol C Tables 4.2.6.8 and 6.1.1.4'
    'N' 'N' 0.0061 0.0033
                         'International Tables Vol C Tables 4.2.6.8 and 6.1.1.4'
    'O' 'O' 0.0106 0.0060
                         'International Tables Vol C Tables 4.2.6.8 and 6.1.1.4'
_computing_data_collection
;
APEX2 (Bruker, 2012)
;
_computing_cell_refinement
;
SAINT (Bruker, 2012)
;
_computing_data_reduction
;
SAINT (Bruker, 2012)
;
_computing_structure_solution
;
SHELXTL (Sheldrick, 2008)
;
_computing_structure_refinement
;
SHELXL2018 (Sheldrick, 2015)
;
_computing_molecular_graphics
;
PLATON (Spek, 2009) and Mercury (Macrae <i>et al.</i>, 2008)
;
_computing_publication_material
;
SHELXL2018 (Sheldrick, 2015) and publCIF (Westrip, 2010)
;
loop_
    _atom_site_type_symbol
    _atom_site_label
    _atom_site_fract_x
    _atom_site_fract_y
    _atom_site_fract_z
    _atom_site_U_iso_or_equiv
    _atom_site_adp_type
    _atom_site_calc_flag
    _atom_site_occupancy
    _atom_site_disorder_assembly
    _atom_site_disorder_group
    C C1 1.64769(16) 0.74894(8) -0.05545(5) 0.02252(17) Uani d 1 . .
    C C2 1.43190(17) 0.69199(10) -0.04304(5) 0.02649(19) Uani d 1 . .
    H H2 1.318117 0.680926 -0.079384 0.032 Uiso calc 1 . .
    C C3 1.38402(17) 0.65151(10) 0.02272(5) 0.0276(2) Uani d 1 . .
    H H3 1.236687 0.613066 0.031010 0.033 Uiso calc 1 . .
    C C4 1.54893(17) 0.66646(9) 0.07669(5) 0.02462(18) Uani d 1 . .
    C C5 1.76598(18) 0.71882(10) 0.06288(6) 0.0287(2) Uani d 1 . .
    H H5 1.881608 0.727313 0.098755 0.034 Uiso calc 1 . .
    C C6 1.81591(17) 0.75896(10) -0.00292(5) 0.0275(2) Uani d 1 . .
    H H6 1.965700 0.793326 -0.011855 0.033 Uiso calc 1 . .
    C C7 1.4927(2) 0.63786(10) 0.14996(6) 0.0298(2) Uani d 1 . .
    H H7 1.639120 0.635864 0.177901 0.036 Uiso calc 1 . .
    C C8 1.3386(2) 0.52173(10) 0.16367(6) 0.0331(2) Uani d 1 . .
    H H8A 1.257332 0.486755 0.120734 0.040 Uiso calc 1 . .
    H H8B 1.426563 0.456841 0.184659 0.040 Uiso calc 1 . .
    C C9 1.17552(18) 0.57422(9) 0.21388(5) 0.02437(18) Uani d 1 . .
    C C10 1.00340(17) 0.50153(9) 0.25159(5) 0.02354(18) Uani d 1 . .
    C C11 0.85608(19) 0.56078(9) 0.29567(5) 0.0283(2) Uani d 1 . .
    H H11 0.870372 0.649014 0.301232 0.034 Uiso calc 1 . .
    C C12 0.6903(2) 0.49430(10) 0.33136(6) 0.0305(2) Uani d 1 . .
    H H12 0.590952 0.536589 0.360612 0.037 Uiso calc 1 . .
    C C13 0.66989(19) 0.36438(10) 0.32407(5) 0.0277(2) Uani d 1 . .
    C C14 0.8169(2) 0.30396(10) 0.28077(6) 0.0305(2) Uani d 1 . .
    H H14 0.804578 0.215616 0.276084 0.037 Uiso calc 1 . .
    C C15 0.98029(19) 0.37134(9) 0.24460(5) 0.0282(2) Uani d 1 . .
    H H15 1.077691 0.328959 0.214763 0.034 Uiso calc 1 . .
    C C16 0.3577(2) 0.34639(11) 0.40164(6) 0.0317(2) Uani d 1 . .
    H H16A 0.264382 0.402808 0.375405 0.038 Uiso calc 1 . .
    H H16B 0.442735 0.395495 0.439870 0.038 Uiso calc 1 . .
    C C17 0.2055(2) 0.24281(11) 0.43018(6) 0.0335(2) Uani d 1 . .
    H H17A 0.302437 0.184383 0.453525 0.040 Uiso calc 1 . .
    H H17B 0.119058 0.196173 0.391341 0.040 Uiso calc 1 . .
    C C18 0.0366(2) 0.29097(11) 0.48151(6) 0.0330(2) Uani d 1 . .
    H H18A -0.060442 0.349489 0.458264 0.040 Uiso calc 1 . .
    H H18B 0.122729 0.337310 0.520501 0.040 Uiso calc 1 . .
    C C19 -0.1167(2) 0.18553(11) 0.50984(6) 0.0349(2) Uani d 1 . .
    H H19A -0.208792 0.142655 0.470892 0.042 Uiso calc 1 . .
    H H19B -0.018349 0.124293 0.530006 0.042 Uiso calc 1 . .
    C C20 -0.2783(2) 0.22801(10) 0.56467(6) 0.0318(2) Uani d 1 . .
    H H20A -0.379620 0.287585 0.544232 0.038 Uiso calc 1 . .
    H H20B -0.186764 0.272574 0.603192 0.038 Uiso calc 1 . .
    C C21 -0.4267(2) 0.12127(10) 0.59381(6) 0.0327(2) Uani d 1 . .
    H H21A -0.508740 0.072300 0.554987 0.039 Uiso calc 1 . .
    H H21B -0.326314 0.065477 0.617931 0.039 Uiso calc 1 . .
    C C22 -0.6008(2) 0.16621(11) 0.64401(6) 0.0331(2) Uani d 1 . .
    H H22A -0.699866 0.222595 0.619849 0.040 Uiso calc 1 . .
    H H22B -0.518114 0.214970 0.682803 0.040 Uiso calc 1 . .
    C C23 -0.7519(3) 0.06135(14) 0.67351(7) 0.0447(3) Uani d 1 . .
    H H23A -0.837883 0.013891 0.635584 0.067 Uiso calc 1 . .
    H H23B -0.859495 0.096688 0.705400 0.067 Uiso calc 1 . .
    H H23C -0.655669 0.006054 0.698516 0.067 Uiso calc 1 . .
    C C24 1.65820(16) 0.91821(9) -0.13541(5) 0.02269(17) Uani d 1 . .
    C C25 1.40381(18) 0.93736(11) -0.13308(6) 0.0317(2) Uani d 1 . .
    H H25A 1.317724 0.874246 -0.163469 0.047 Uiso calc 1 . .
    H H25B 1.376322 1.020479 -0.148808 0.047 Uiso calc 1 . .
    H H25C 1.353249 0.929723 -0.085465 0.047 Uiso calc 1 . .
    C C26 1.7923(2) 1.00842(10) -0.08406(6) 0.0312(2) Uani d 1 . .
    H H26A 1.738292 0.994948 -0.037262 0.047 Uiso calc 1 . .
    H H26B 1.769305 1.094089 -0.096335 0.047 Uiso calc 1 . .
    H H26C 1.955819 0.994439 -0.085452 0.047 Uiso calc 1 . .
    C C27 1.7451(2) 0.93263(11) -0.20797(5) 0.0308(2) Uani d 1 . .
    H H27A 1.909480 0.920386 -0.207896 0.046 Uiso calc 1 . .
    H H27B 1.719501 1.016327 -0.223155 0.046 Uiso calc 1 . .
    H H27C 1.662418 0.870491 -0.239749 0.046 Uiso calc 1 . .
    N N1 1.19161(18) 0.69382(8) 0.21931(5) 0.0310(2) Uani d 1 . .
    O O1 1.69856(13) 0.78825(6) -0.12071(4) 0.02499(15) Uani d 1 . .
    O O2 1.36545(16) 0.74135(7) 0.17716(4) 0.03545(19) Uani d 1 . .
    O O3 0.51450(15) 0.28925(8) 0.35685(4) 0.03590(19) Uani d 1 . .
loop_
    _atom_site_aniso_label
    _atom_site_aniso_U_11
    _atom_site_aniso_U_22
    _atom_site_aniso_U_33
    _atom_site_aniso_U_12
    _atom_site_aniso_U_13
    _atom_site_aniso_U_23
    C1 0.0238(4) 0.0203(4) 0.0240(4) 0.0033(3) 0.0063(3) 0.0010(3)
    C2 0.0241(4) 0.0280(4) 0.0268(4) -0.0020(3) 0.0016(3) 0.0013(3)
    C3 0.0227(4) 0.0290(5) 0.0312(5) -0.0010(3) 0.0053(4) 0.0046(4)
    C4 0.0273(4) 0.0212(4) 0.0263(4) 0.0042(3) 0.0056(3) 0.0051(3)
    C5 0.0256(4) 0.0315(5) 0.0291(5) 0.0007(4) 0.0000(4) 0.0070(4)
    C6 0.0211(4) 0.0300(5) 0.0316(5) 0.0004(3) 0.0031(3) 0.0065(4)
    C7 0.0351(5) 0.0285(5) 0.0271(5) 0.0050(4) 0.0069(4) 0.0079(4)
    C8 0.0458(6) 0.0206(4) 0.0353(5) 0.0092(4) 0.0192(5) 0.0071(4)
    C9 0.0314(5) 0.0211(4) 0.0214(4) 0.0048(3) 0.0044(3) 0.0024(3)
    C10 0.0294(4) 0.0211(4) 0.0205(4) 0.0035(3) 0.0030(3) 0.0011(3)
    C11 0.0361(5) 0.0224(4) 0.0268(4) 0.0034(4) 0.0077(4) -0.0008(3)
    C12 0.0367(5) 0.0267(5) 0.0285(5) 0.0029(4) 0.0104(4) -0.0013(4)
    C13 0.0317(5) 0.0271(5) 0.0238(4) -0.0011(4) 0.0044(4) 0.0004(3)
    C14 0.0388(6) 0.0214(4) 0.0312(5) 0.0000(4) 0.0074(4) -0.0013(4)
    C15 0.0357(5) 0.0223(4) 0.0272(4) 0.0034(4) 0.0080(4) -0.0005(3)
    C16 0.0332(5) 0.0341(5) 0.0278(5) -0.0007(4) 0.0072(4) 0.0018(4)
    C17 0.0329(5) 0.0352(5) 0.0320(5) -0.0036(4) 0.0067(4) 0.0037(4)
    C18 0.0327(5) 0.0369(5) 0.0295(5) -0.0010(4) 0.0055(4) 0.0045(4)
    C19 0.0346(6) 0.0351(5) 0.0346(5) -0.0028(4) 0.0097(4) -0.0002(4)
    C20 0.0336(5) 0.0309(5) 0.0306(5) -0.0021(4) 0.0068(4) 0.0000(4)
    C21 0.0359(5) 0.0275(5) 0.0352(5) 0.0017(4) 0.0098(4) 0.0021(4)
    C22 0.0376(6) 0.0318(5) 0.0295(5) -0.0019(4) 0.0084(4) -0.0008(4)
    C23 0.0443(7) 0.0479(7) 0.0425(7) -0.0032(6) 0.0112(5) 0.0131(6)
    C24 0.0229(4) 0.0216(4) 0.0240(4) 0.0036(3) 0.0037(3) 0.0014(3)
    C25 0.0233(4) 0.0380(5) 0.0347(5) 0.0080(4) 0.0034(4) 0.0019(4)
    C26 0.0344(5) 0.0241(4) 0.0345(5) 0.0013(4) -0.0036(4) -0.0006(4)
    C27 0.0341(5) 0.0327(5) 0.0272(5) 0.0065(4) 0.0090(4) 0.0060(4)
    N1 0.0436(5) 0.0233(4) 0.0265(4) 0.0019(3) 0.0114(4) 0.0008(3)
    O1 0.0318(4) 0.0211(3) 0.0230(3) 0.0046(3) 0.0093(3) 0.0011(2)
    O2 0.0524(5) 0.0219(3) 0.0328(4) 0.0004(3) 0.0180(4) 0.0023(3)
    O3 0.0399(4) 0.0302(4) 0.0372(4) -0.0043(3) 0.0151(3) -0.0002(3)
_geom_special_details
;
 All esds (except the esd in the dihedral angle between two l.s. planes)
 are estimated using the full covariance matrix.  The cell esds are taken
 into account individually in the estimation of esds in distances, angles
 and torsion angles; correlations between esds in cell parameters are only
 used when they are defined by crystal symmetry.  An approximate (isotropic)
 treatment of cell esds is used for estimating esds involving l.s. planes.
;
loop_
    _geom_bond_atom_site_label_1
    _geom_bond_atom_site_label_2
    _geom_bond_site_symmetry_2
    _geom_bond_distance
    _geom_bond_publ_flag
    C1 O1 . 1.3808(11) ?
    C1 C6 . 1.3866(14) ?
    C1 C2 . 1.3951(13) ?
    C2 C3 . 1.3902(14) ?
    C2 H2 . 0.9500 ?
    C3 C4 . 1.3944(15) ?
    C3 H3 . 0.9500 ?
    C4 C5 . 1.3898(14) ?
    C4 C7 . 1.5024(14) ?
    C5 C6 . 1.3923(14) ?
    C5 H5 . 0.9500 ?
    C6 H6 . 0.9500 ?
    C7 O2 . 1.4735(13) ?
    C7 C8 . 1.5256(15) ?
    C7 H7 . 1.0000 ?
    C8 C9 . 1.5043(14) ?
    C8 H8A . 0.9900 ?
    C8 H8B . 0.9900 ?
    C9 N1 . 1.2854(13) ?
    C9 C10 . 1.4616(13) ?
    C10 C11 . 1.3991(13) ?
    C10 C15 . 1.4005(13) ?
    C11 C12 . 1.3825(14) ?
    C11 H11 . 0.9500 ?
    C12 C13 . 1.3976(15) ?
    C12 H12 . 0.9500 ?
    C13 O3 . 1.3618(12) ?
    C13 C14 . 1.3945(15) ?
    C14 C15 . 1.3830(14) ?
    C14 H14 . 0.9500 ?
    C15 H15 . 0.9500 ?
    C16 O3 . 1.4345(13) ?
    C16 C17 . 1.5099(15) ?
    C16 H16A . 0.9900 ?
    C16 H16B . 0.9900 ?
    C17 C18 . 1.5243(16) ?
    C17 H17A . 0.9900 ?
    C17 H17B . 0.9900 ?
    C18 C19 . 1.5259(16) ?
    C18 H18A . 0.9900 ?
    C18 H18B . 0.9900 ?
    C19 C20 . 1.5205(15) ?
    C19 H19A . 0.9900 ?
    C19 H19B . 0.9900 ?
    C20 C21 . 1.5272(15) ?
    C20 H20A . 0.9900 ?
    C20 H20B . 0.9900 ?
    C21 C22 . 1.5188(15) ?
    C21 H21A . 0.9900 ?
    C21 H21B . 0.9900 ?
    C22 C23 . 1.5244(17) ?
    C22 H22A . 0.9900 ?
    C22 H22B . 0.9900 ?
    C23 H23A . 0.9800 ?
    C23 H23B . 0.9800 ?
    C23 H23C . 0.9800 ?
    C24 O1 . 1.4744(11) ?
    C24 C27 . 1.5160(14) ?
    C24 C25 . 1.5188(14) ?
    C24 C26 . 1.5190(14) ?
    C25 H25A . 0.9800 ?
    C25 H25B . 0.9800 ?
    C25 H25C . 0.9800 ?
    C26 H26A . 0.9800 ?
    C26 H26B . 0.9800 ?
    C26 H26C . 0.9800 ?
    C27 H27A . 0.9800 ?
    C27 H27B . 0.9800 ?
    C27 H27C . 0.9800 ?
    N1 O2 . 1.4036(12) ?
loop_
    _geom_angle_atom_site_label_1
    _geom_angle_atom_site_label_2
    _geom_angle_atom_site_label_3
    _geom_angle_site_symmetry_1
    _geom_angle_site_symmetry_3
    _geom_angle
    _geom_angle_publ_flag
    O1 C1 C6 . . 119.95(9) ?
    O1 C1 C2 . . 120.37(9) ?
    C6 C1 C2 . . 119.56(9) ?
    C3 C2 C1 . . 119.74(9) ?
    C3 C2 H2 . . 120.1 ?
    C1 C2 H2 . . 120.1 ?
    C2 C3 C4 . . 121.02(9) ?
    C2 C3 H3 . . 119.5 ?
    C4 C3 H3 . . 119.5 ?
    C5 C4 C3 . . 118.59(9) ?
    C5 C4 C7 . . 119.33(9) ?
    C3 C4 C7 . . 121.87(9) ?
    C4 C5 C6 . . 120.76(10) ?
    C4 C5 H5 . . 119.6 ?
    C6 C5 H5 . . 119.6 ?
    C1 C6 C5 . . 120.21(9) ?
    C1 C6 H6 . . 119.9 ?
    C5 C6 H6 . . 119.9 ?
    O2 C7 C4 . . 106.70(8) ?
    O2 C7 C8 . . 104.03(8) ?
    C4 C7 C8 . . 119.41(10) ?
    O2 C7 H7 . . 108.7 ?
    C4 C7 H7 . . 108.7 ?
    C8 C7 H7 . . 108.7 ?
    C9 C8 C7 . . 101.00(8) ?
    C9 C8 H8A . . 111.6 ?
    C7 C8 H8A . . 111.6 ?
    C9 C8 H8B . . 111.6 ?
    C7 C8 H8B . . 111.6 ?
    H8A C8 H8B . . 109.4 ?
    N1 C9 C10 . . 120.82(9) ?
    N1 C9 C8 . . 113.57(9) ?
    C10 C9 C8 . . 125.54(8) ?
    C11 C10 C15 . . 118.12(9) ?
    C11 C10 C9 . . 120.59(9) ?
    C15 C10 C9 . . 121.29(9) ?
    C12 C11 C10 . . 121.74(9) ?
    C12 C11 H11 . . 119.1 ?
    C10 C11 H11 . . 119.1 ?
    C11 C12 C13 . . 119.47(9) ?
    C11 C12 H12 . . 120.3 ?
    C13 C12 H12 . . 120.3 ?
    O3 C13 C14 . . 115.85(9) ?
    O3 C13 C12 . . 124.70(9) ?
    C14 C13 C12 . . 119.45(9) ?
    C15 C14 C13 . . 120.66(9) ?
    C15 C14 H14 . . 119.7 ?
    C13 C14 H14 . . 119.7 ?
    C14 C15 C10 . . 120.55(9) ?
    C14 C15 H15 . . 119.7 ?
    C10 C15 H15 . . 119.7 ?
    O3 C16 C17 . . 107.12(9) ?
    O3 C16 H16A . . 110.3 ?
    C17 C16 H16A . . 110.3 ?
    O3 C16 H16B . . 110.3 ?
    C17 C16 H16B . . 110.3 ?
    H16A C16 H16B . . 108.5 ?
    C16 C17 C18 . . 112.46(10) ?
    C16 C17 H17A . . 109.1 ?
    C18 C17 H17A . . 109.1 ?
    C16 C17 H17B . . 109.1 ?
    C18 C17 H17B . . 109.1 ?
    H17A C17 H17B . . 107.8 ?
    C17 C18 C19 . . 111.98(10) ?
    C17 C18 H18A . . 109.2 ?
    C19 C18 H18A . . 109.2 ?
    C17 C18 H18B . . 109.2 ?
    C19 C18 H18B . . 109.2 ?
    H18A C18 H18B . . 107.9 ?
    C20 C19 C18 . . 114.01(10) ?
    C20 C19 H19A . . 108.7 ?
    C18 C19 H19A . . 108.8 ?
    C20 C19 H19B . . 108.8 ?
    C18 C19 H19B . . 108.7 ?
    H19A C19 H19B . . 107.6 ?
    C19 C20 C21 . . 113.48(9) ?
    C19 C20 H20A . . 108.9 ?
    C21 C20 H20A . . 108.9 ?
    C19 C20 H20B . . 108.9 ?
    C21 C20 H20B . . 108.9 ?
    H20A C20 H20B . . 107.7 ?
    C22 C21 C20 . . 112.75(9) ?
    C22 C21 H21A . . 109.0 ?
    C20 C21 H21A . . 109.0 ?
    C22 C21 H21B . . 109.0 ?
    C20 C21 H21B . . 109.0 ?
    H21A C21 H21B . . 107.8 ?
    C21 C22 C23 . . 113.74(10) ?
    C21 C22 H22A . . 108.8 ?
    C23 C22 H22A . . 108.8 ?
    C21 C22 H22B . . 108.8 ?
    C23 C22 H22B . . 108.8 ?
    H22A C22 H22B . . 107.7 ?
    C22 C23 H23A . . 109.5 ?
    C22 C23 H23B . . 109.5 ?
    H23A C23 H23B . . 109.5 ?
    C22 C23 H23C . . 109.5 ?
    H23A C23 H23C . . 109.5 ?
    H23B C23 H23C . . 109.5 ?
    O1 C24 C27 . . 103.52(7) ?
    O1 C24 C25 . . 110.07(8) ?
    C27 C24 C25 . . 111.21(9) ?
    O1 C24 C26 . . 110.96(8) ?
    C27 C24 C26 . . 110.80(9) ?
    C25 C24 C26 . . 110.12(9) ?
    C24 C25 H25A . . 109.5 ?
    C24 C25 H25B . . 109.5 ?
    H25A C25 H25B . . 109.5 ?
    C24 C25 H25C . . 109.5 ?
    H25A C25 H25C . . 109.5 ?
    H25B C25 H25C . . 109.5 ?
    C24 C26 H26A . . 109.5 ?
    C24 C26 H26B . . 109.5 ?
    H26A C26 H26B . . 109.5 ?
    C24 C26 H26C . . 109.5 ?
    H26A C26 H26C . . 109.5 ?
    H26B C26 H26C . . 109.5 ?
    C24 C27 H27A . . 109.5 ?
    C24 C27 H27B . . 109.5 ?
    H27A C27 H27B . . 109.5 ?
    C24 C27 H27C . . 109.5 ?
    H27A C27 H27C . . 109.5 ?
    H27B C27 H27C . . 109.5 ?
    C9 N1 O2 . . 109.83(8) ?
    C1 O1 C24 . . 117.13(7) ?
    N1 O2 C7 . . 109.13(7) ?
    C13 O3 C16 . . 118.29(9) ?
loop_
    _geom_torsion_atom_site_label_1
    _geom_torsion_atom_site_label_2
    _geom_torsion_atom_site_label_3
    _geom_torsion_atom_site_label_4
    _geom_torsion_site_symmetry_1
    _geom_torsion_site_symmetry_2
    _geom_torsion_site_symmetry_3
    _geom_torsion_site_symmetry_4
    _geom_torsion
    _geom_torsion_publ_flag
    O1 C1 C2 C3 . . . . 179.22(9) ?
    C6 C1 C2 C3 . . . . 3.20(15) ?
    C1 C2 C3 C4 . . . . -0.24(16) ?
    C2 C3 C4 C5 . . . . -2.29(15) ?
    C2 C3 C4 C7 . . . . 172.41(10) ?
    C3 C4 C5 C6 . . . . 1.90(15) ?
    C7 C4 C5 C6 . . . . -172.94(10) ?
    O1 C1 C6 C5 . . . . -179.63(9) ?
    C2 C1 C6 C5 . . . . -3.60(15) ?
    C4 C5 C6 C1 . . . . 1.04(16) ?
    C5 C4 C7 O2 . . . . 98.97(11) ?
    C3 C4 C7 O2 . . . . -75.69(12) ?
    C5 C4 C7 C8 . . . . -143.67(10) ?
    C3 C4 C7 C8 . . . . 41.67(14) ?
    O2 C7 C8 C9 . . . . -14.56(11) ?
    C4 C7 C8 C9 . . . . -133.30(10) ?
    C7 C8 C9 N1 . . . . 10.69(13) ?
    C7 C8 C9 C10 . . . . -172.42(9) ?
    N1 C9 C10 C11 . . . . -1.52(15) ?
    C8 C9 C10 C11 . . . . -178.19(10) ?
    N1 C9 C10 C15 . . . . 178.25(10) ?
    C8 C9 C10 C15 . . . . 1.58(16) ?
    C15 C10 C11 C12 . . . . -0.47(16) ?
    C9 C10 C11 C12 . . . . 179.31(10) ?
    C10 C11 C12 C13 . . . . 0.72(17) ?
    C11 C12 C13 O3 . . . . 179.58(11) ?
    C11 C12 C13 C14 . . . . -0.15(17) ?
    O3 C13 C14 C15 . . . . 179.57(10) ?
    C12 C13 C14 C15 . . . . -0.68(17) ?
    C13 C14 C15 C10 . . . . 0.94(17) ?
    C11 C10 C15 C14 . . . . -0.37(16) ?
    C9 C10 C15 C14 . . . . 179.85(10) ?
    O3 C16 C17 C18 . . . . 177.42(9) ?
    C16 C17 C18 C19 . . . . 179.84(10) ?
    C17 C18 C19 C20 . . . . 176.39(10) ?
    C18 C19 C20 C21 . . . . -178.64(10) ?
    C19 C20 C21 C22 . . . . -175.20(10) ?
    C20 C21 C22 C23 . . . . 179.67(11) ?
    C10 C9 N1 O2 . . . . -178.73(9) ?
    C8 C9 N1 O2 . . . . -1.68(13) ?
    C6 C1 O1 C24 . . . . -91.52(11) ?
    C2 C1 O1 C24 . . . . 92.48(11) ?
    C27 C24 O1 C1 . . . . 176.34(8) ?
    C25 C24 O1 C1 . . . . -64.71(11) ?
    C26 C24 O1 C1 . . . . 57.44(11) ?
    C9 N1 O2 C7 . . . . -8.77(12) ?
    C4 C7 O2 N1 . . . . 142.06(9) ?
    C8 C7 O2 N1 . . . . 14.95(12) ?
    C14 C13 O3 C16 . . . . -179.53(10) ?
    C12 C13 O3 C16 . . . . 0.74(17) ?
    C17 C16 O3 C13 . . . . 179.46(9) ?
loop_
    _geom_hbond_atom_site_label_D
    _geom_hbond_atom_site_label_H
    _geom_hbond_atom_site_label_A
    _geom_hbond_site_symmetry_A
    _geom_hbond_distance_DH
    _geom_hbond_distance_HA
    _geom_hbond_distance_DA
    _geom_hbond_angle_DHA
    _geom_hbond_publ_flag
    . . . . . . . . .
    C26 H26B O2 2_875 0.98 2.56 3.4652(14) 154 yes
    . . . . . . . . .
    C15 H15 O1 2_865 0.95 2.61 3.5542(12) 173 yes
_shelx_space_group_comment
;
The symmetry employed for this shelxl refinement is uniquely defined
by the following loop, which should always be used as a source of
symmetry information in preference to the above space-group names.
They are only intended as comments.
;
_shelx_estimated_absorpt_T_min     0.964
_shelx_estimated_absorpt_T_max     0.991
_shelx_hkl_file
;
   1   0   0  383.94    6.03
   3   0   0   16.66    0.27
   4   0   0   -0.04    0.04
   5   0   0   17.66    0.32
   5   0   0   17.87    0.30
   6   0   0   10.69    0.24
   6   0   0   10.97    0.25
   7   0   0    0.34    0.09
   7   0   0    0.43    0.09
   8   0   0    0.01    0.09
   8   0   0    0.08    0.09
   9   0   0    0.21    0.10
   9  -1   0    0.11    0.11
   8  -1   0    0.94    0.11
   8  -1   0    1.00    0.12
   7  -1   0    0.05    0.08
   7  -1   0    0.16    0.08
   6  -1   0   12.48    0.26
   6  -1   0   12.09    0.27
   5  -1   0    0.35    0.07
   5  -1   0    0.39    0.06
   4  -1   0   12.61    0.23
   3  -1   0   29.04    0.41
   3  -1   0   29.46    0.43
   1  -1   0    1.24    0.04
   3   1   0   19.86    0.31
   5   1   0    0.11    0.06
   6   1   0   29.93    0.50
   6   1   0   29.60    0.48
   7   1   0    0.92    0.10
   7   1   0    0.78    0.10
   8   1   0    0.93    0.11
   9   1   0    0.34    0.11
   9  -2   0   -0.14    0.10
   9  -2   0    0.03    0.10
   8  -2   0    0.29    0.10
   8  -2   0    0.38    0.10
   7  -2   0    7.59    0.23
   7  -2   0    6.77    0.23
   6  -2   0    1.53    0.14
   6  -2   0    1.57    0.13
   5  -2   0    2.24    0.12
   5  -2   0    2.07    0.11
   4  -2   0    2.24    0.10
   4  -2   0    2.34    0.10
   3  -2   0    0.05    0.04
   2  -2   0   16.30    0.24
  -2   2   0   16.64    0.19
  -1   2   0  380.17    4.94
   0   2   0  530.66    6.71
  -1  -2   0   18.73    0.23
  -2  -2   0   11.05    0.14
  -3  -2   0   67.97    0.79
  -4  -2   0    0.29    0.03
  -5  -2   0    0.42    0.03
   5   2   0    0.40    0.06
   6   2   0    3.11    0.16
   7   2   0    0.06    0.08
   8   2   0    0.52    0.11
   9   2   0    0.29    0.11
   9  -3   0    0.83    0.13
   9  -3   0    0.70    0.13
   8  -3   0    0.06    0.09
   8  -3   0    0.09    0.09
   7  -3   0   16.24    0.34
   7  -3   0   15.26    0.34
   6  -3   0    6.89    0.20
   6  -3   0    7.48    0.20
   5  -3   0    9.54    0.21
   5  -3   0    9.58    0.22
   4  -3   0    9.49    0.19
  -4   3   0    9.32    0.12
   3  -3   0   44.56    0.59
  -3   3   0   42.97    0.51
  -2   3   0   12.99    0.16
   1  -3   0   82.11    0.99
  -1   3   0   83.48    1.01
   0  -3   0  299.72    4.36
  -1  -3   0   26.97    0.32
   1   3   0   26.69    0.32
  -2  -3   0   12.23    0.16
  -3  -3   0   31.11    0.37
  -4  -3   0    3.43    0.07
  -5  -3   0    8.13    0.12
   7   3   0    0.85    0.10
   8   3   0    0.03    0.10
   9  -4   0    3.36    0.22
   8  -4   0    4.53    0.22
   8  -4   0    4.44    0.22
   7  -4   0    0.35    0.09
   7  -4   0    0.32    0.09
   6  -4   0    0.81    0.09
   6  -4   0    0.72    0.09
   5  -4   0    4.22    0.15
   5  -4   0    4.20    0.15
  -5   4   0    4.10    0.08
   4  -4   0   52.27    0.71
  -4   4   0   51.52    0.60
  -3   4   0    7.56    0.11
  -2   4   0   50.60    0.61
   1  -4   0    6.45    0.10
  -1   4   0    6.51    0.10
   0  -4   0  175.48    2.11
   0   4   0  175.86    2.11
  -1  -4   0   36.87    0.44
   1   4   0   36.44    0.43
  -2  -4   0  219.24    2.62
  -3  -4   0   17.86    0.23
  -4  -4   0    2.86    0.07
  -5  -4   0    0.23    0.03
  -6  -4   0    2.60    0.08
   8   4   0    0.40    0.11
   8  -5   0    0.19    0.10
   7  -5   0    0.48    0.10
   6  -5   0    0.44    0.08
  -5   5   0    3.12    0.07
  -4   5   0    0.91    0.05
  -3   5   0   19.36    0.25
   2  -5   0    1.10    0.04
  -2   5   0    1.15    0.05
   1  -5   0  170.60    2.06
  -1   5   0  171.88    2.08
   0  -5   0  124.73    1.53
   0   5   0  124.41    1.51
  -1  -5   0    1.00    0.06
   1   5   0    1.03    0.05
  -2  -5   0   91.70    1.13
   2   5   0   93.10    1.11
  -3  -5   0    7.18    0.12
  -4  -5   0    2.35    0.08
  -5  -5   0    3.74    0.10
  -6  -5   0    0.82    0.07
  -7  -5   0   -0.02    0.04
   8   5   0    0.27    0.11
   8  -6   0    0.18    0.10
   7  -6   0    4.40    0.20
   6  -6   0    0.90    0.10
  -6   6   0    0.65    0.07
  -5   6   0    0.10    0.03
  -4   6   0    2.36    0.08
  -3   6   0    0.54    0.06
   2  -6   0   12.15    0.17
  -2   6   0   12.12    0.18
   1  -6   0   21.54    0.28
  -1   6   0   21.85    0.28
   0  -6   0    0.61    0.05
   0   6   0    0.51    0.05
  -1  -6   0   28.96    0.36
   1   6   0   27.86    0.36
  -2  -6   0   90.09    1.07
   2   6   0   91.88    1.08
  -3  -6   0    5.94    0.12
  -4  -6   0    6.35    0.13
  -5  -6   0    0.04    0.04
  -6  -6   0    0.31    0.05
  -7  -6   0   -0.08    0.04
   8   6   0    0.19    0.11
   8  -7   0    0.09    0.09
   7  -7   0    1.41    0.17
  -7   7   0    1.51    0.10
  -6   7   0    6.53    0.14
  -5   7   0   25.28    0.34
  -4   7   0    0.44    0.04
  -3   7   0   59.79    0.72
   2  -7   0    1.74    0.06
  -2   7   0    1.76    0.07
   1  -7   0    0.06    0.03
  -1   7   0    0.04    0.03
   0  -7   0   38.13    0.47
   0   7   0   37.75    0.47
  -1  -7   0   35.60    0.45
   1   7   0   35.83    0.45
  -2  -7   0   25.52    0.34
   2   7   0   25.30    0.33
  -3  -7   0  103.44    1.23
  -4  -7   0    3.66    0.11
  -5  -7   0    0.27    0.05
  -6  -7   0    0.06    0.05
   8  -8   0    0.83    0.12
   7  -8   0    9.31    0.27
  -7   8   0    9.68    0.19
  -6   8   0   11.67    0.20
  -5   8   0    1.71    0.10
  -4   8   0    9.47    0.17
  -3   8   0   34.69    0.45
   2  -8   0    0.13    0.03
  -2   8   0    0.04    0.04
   1  -8   0    8.73    0.15
  -1   8   0    8.71    0.16
   0  -8   0    0.21    0.04
   0   8   0    0.20    0.04
  -1  -8   0    1.22    0.08
   1   8   0    1.22    0.07
  -2  -8   0    1.05    0.09
  -3  -8   0   25.84    0.36
  -4  -8   0    0.49    0.05
  -5  -8   0    0.16    0.05
  -6  -8   0    1.26    0.11
   8  -9   0    1.82    0.19
   7  -9   0    0.39    0.10
  -7   9   0    0.36    0.06
  -6   9   0    0.62    0.06
  -5   9   0    1.01    0.07
  -4   9   0   49.22    0.62
  -3   9   0    7.68    0.16
  -2   9   0    6.54    0.14
   1  -9   0    0.88    0.07
  -1   9   0    0.80    0.08
   0  -9   0    0.41    0.05
   0   9   0    0.42    0.05
  -1  -9   0   -0.13    0.05
   1   9   0   -0.11    0.04
  -2  -9   0   41.73    0.54
  -3  -9   0    7.09    0.16
  -4  -9   0    8.13    0.18
  -5  -9   0    0.01    0.05
   7 -10   0    4.08    0.21
  -7  10   0    4.85    0.16
  -6  10   0    0.33    0.07
  -5  10   0    3.61    0.14
  -4  10   0   23.76    0.35
  -3  10   0    1.98    0.11
  -2  10   0    1.35    0.11
   1 -10   0    5.28    0.13
  -1  10   0    5.05    0.14
   0 -10   0   -0.05    0.04
   0  10   0   -0.08    0.04
  -1 -10   0   13.42    0.23
   1  10   0   13.44    0.22
  -2 -10   0    1.12    0.11
  -3 -10   0    7.52    0.17
  -4 -10   0    1.42    0.12
  -5 -10   0    0.36    0.07
  -6 -10   0    0.95    0.09
  -7 -10   0    0.01    0.07
   7 -11   0    7.84    0.26
  -7  11   0    8.61    0.21
  -6  11   0    0.25    0.07
  -5  11   0    0.21    0.07
  -4  11   0    0.26    0.06
  -3  11   0   -0.03    0.06
  -2  11   0    2.18    0.13
   1 -11   0   19.68    0.30
  -1  11   0   19.95    0.31
   0 -11   0    0.24    0.06
   0  11   0    0.24    0.05
  -1 -11   0   10.38    0.21
   1  11   0   10.44    0.20
  -2 -11   0    0.73    0.07
  -3 -11   0    0.53    0.07
  -4 -11   0   11.14    0.23
  -5 -11   0    0.50    0.08
  -6 -11   0    0.21    0.08
  -7  12   0    0.73    0.09
  -6  12   0    0.13    0.07
  -5  12   0    0.92    0.09
  -4  12   0    5.25    0.17
  -3  12   0    2.29    0.14
  -2  12   0    3.40    0.15
   1 -12   0    0.18    0.05
  -1  12   0    0.17    0.06
   0 -12   0    2.48    0.13
   0  12   0    2.35    0.13
  -1 -12   0    0.46    0.07
   1  12   0    0.36    0.06
  -2 -12   0    1.40    0.14
  -3 -12   0    0.70    0.08
  -4 -12   0    3.59    0.17
  -5 -12   0    1.27    0.10
  -6 -12   0    0.92    0.10
  -6  13   0    0.05    0.08
  -5  13   0    0.31    0.08
  -4  13   0    0.65    0.09
  -3  13   0    0.56    0.08
  -2  13   0    8.85    0.21
   1 -13   0    0.03    0.05
  -1  13   0    0.01    0.06
   0 -13   0    0.14    0.06
   0  13   0    0.12    0.06
  -1 -13   0    0.92    0.09
   1  13   0    1.01    0.11
  -2 -13   0    0.14    0.08
  -3 -13   0    7.79    0.23
  -4 -13   0    6.05    0.21
  -5 -13   0    0.57    0.10
  -5  14   0    4.74    0.21
  -4  14   0    7.24    0.22
  -3  14   0    5.74    0.20
  -2  14   0    3.33    0.17
  -1  14   0    0.18    0.07
   0 -14   0   12.80    0.26
   0  14   0   12.71    0.26
  -1 -14   0   -0.24    0.07
   1  14   0    0.01    0.06
  -2 -14   0   -0.05    0.08
  -3 -14   0    0.48    0.09
  -4 -14   0    1.18    0.11
  -4  15   0    0.14    0.09
  -3  15   0    2.03    0.18
  -2  15   0    0.94    0.10
  -1  15   0    3.63    0.19
   0 -15   0    5.69    0.20
   0  15   0    5.48    0.19
  -1 -15   0    1.95    0.18
  -2 -15   0   -0.13    0.08
  -3 -15   0    0.22    0.09
  -3  16   0    0.47    0.10
  -2  16   0    0.66    0.11
  -1  16   0   10.61    0.27
   0 -16   0    7.31    0.23
   0  16   0    7.70    0.23
  -1 -16   0    0.03    0.09
  -2 -16   0    0.10    0.09
  -1  17   0    6.89    0.24
  -2 -16   1    0.48    0.10
  -1 -16   1    0.28    0.09
   0  16  -1    0.26    0.08
   0 -16   1    0.15    0.08
  -2  16  -1    0.93    0.11
  -3  16  -1    0.59    0.11
  -3 -15   1    6.70    0.23
  -2 -15   1    1.94    0.19
   0  15  -1    4.84    0.19
   0 -15   1    4.72    0.19
  -1  15  -1    7.69    0.22
  -2  15  -1    0.01    0.08
  -3  15  -1    0.18    0.09
  -4  15  -1    1.14    0.11
  -4 -14   1    1.00    0.11
  -3 -14   1    0.24    0.09
  -2 -14   1    0.77    0.10
   0  14  -1    1.97    0.14
   0 -14   1    1.76    0.15
  -1  14  -1    0.22    0.07
  -2  14  -1    2.08    0.16
  -3  14  -1    0.37    0.08
  -4  14  -1    4.07    0.20
  -5  14  -1    1.99    0.18
  -5 -13   1    0.27    0.09
  -4 -13   1    0.09    0.08
  -3 -13   1   19.92    0.35
  -2 -13   1    0.56    0.08
   1  13  -1    3.73    0.14
  -1 -13   1    3.73    0.16
   0  13  -1    1.38    0.12
   0 -13   1    1.56    0.13
  -1  13  -1   -0.01    0.06
   1 -13   1    0.00    0.05
  -2  13  -1    0.12    0.06
  -3  13  -1    0.46    0.08
  -4  13  -1    4.04    0.18
  -5  13  -1    0.43    0.08
  -6  13  -1    0.47    0.09
  -6 -12   1    6.66    0.23
  -5 -12   1    2.09    0.18
  -4 -12   1    0.19    0.07
  -3 -12   1    0.52    0.07
  -2 -12   1    1.85    0.14
   1  12  -1    1.54    0.11
  -1 -12   1    1.48    0.13
   0  12  -1    0.26    0.06
   0 -12   1    0.23    0.06
  -1  12  -1    5.37    0.16
   1 -12   1    5.44    0.15
  -2  12  -1    0.45    0.07
  -3  12  -1    7.29    0.19
  -4  12  -1    0.35    0.07
  -5  12  -1    4.26    0.17
  -6  12  -1    0.27    0.08
  -7  12  -1    3.15    0.18
  -6 -11   1    0.18    0.08
  -5 -11   1   -0.11    0.07
  -4 -11   1    3.05    0.15
  -3 -11   1    0.12    0.06
  -2 -11   1    0.63    0.07
   1  11  -1    2.43    0.11
  -1 -11   1    2.24    0.12
   0  11  -1    4.30    0.14
   0 -11   1    4.41    0.14
  -1  11  -1    0.71    0.06
   1 -11   1    0.95    0.10
  -2  11  -1    0.05    0.05
  -3  11  -1    1.07    0.08
  -4  11  -1    0.57    0.07
  -5  11  -1   -0.10    0.06
  -6  11  -1    0.38    0.07
  -7  11  -1    1.40    0.15
   7 -11   1    0.80    0.12
  -7 -10   1    0.38    0.08
  -6 -10   1    1.10    0.09
  -5 -10   1    0.09    0.06
  -4 -10   1    0.06    0.05
  -3 -10   1   -0.01    0.05
   1  10  -1   -0.04    0.04
  -1 -10   1   -0.01    0.05
   0  10  -1   10.76    0.20
   0 -10   1   11.29    0.20
  -1  10  -1    0.04    0.05
   1 -10   1    0.02    0.04
  -2  10  -1   34.45    0.46
  -3  10  -1    2.79    0.12
  -4  10  -1    0.59    0.06
  -5  10  -1   -0.09    0.06
  -6  10  -1    1.78    0.13
  -7  10  -1    0.15    0.06
   7 -10   1    0.09    0.09
  -7  -9   1    0.07    0.07
  -6  -9   1    2.22    0.14
  -5  -9   1   -0.02    0.05
  -4  -9   1    0.39    0.06
  -3  -9   1    3.42    0.12
  -2  -9   1    2.12    0.10
   1   9  -1   44.36    0.56
  -1  -9   1   44.47    0.57
   0   9  -1   -0.09    0.04
   0  -9   1   -0.12    0.04
  -1   9  -1    0.04    0.04
   1  -9   1    0.10    0.04
  -2   9  -1    5.18    0.13
  -3   9  -1   -0.04    0.04
  -4   9  -1    0.19    0.05
  -5   9  -1    0.90    0.07
  -6   9  -1    0.23    0.06
  -7   9  -1    0.73    0.07
   7  -9   1    0.61    0.11
   8  -9   1    0.68    0.12
  -7  -8   1    0.11    0.07
  -6  -8   1   -0.07    0.05
  -5  -8   1    0.01    0.05
  -4  -8   1    0.83    0.09
  -3  -8   1    1.90    0.09
  -2  -8   1    1.89    0.10
   1   8  -1   14.61    0.22
  -1  -8   1   14.50    0.22
   0   8  -1    1.76    0.08
   0  -8   1    1.82    0.08
  -1   8  -1    0.67    0.07
   1  -8   1    0.59    0.06
  -2   8  -1   28.02    0.37
   2  -8   1   27.49    0.36
  -3   8  -1   37.31    0.48
  -4   8  -1    6.70    0.14
  -5   8  -1    3.33    0.11
  -6   8  -1    5.07    0.14
  -7   8  -1    3.22    0.12
   7  -8   1    3.15    0.20
   8  -8   1    0.38    0.10
   8   7  -1    0.30    0.12
  -7  -7   1   -0.02    0.06
  -6  -7   1    0.29    0.05
  -5  -7   1    0.25    0.04
  -4  -7   1    0.32    0.04
  -3  -7   1    0.29    0.04
   2   7  -1   46.55    0.56
  -2  -7   1   47.06    0.58
   1   7  -1   17.81    0.24
  -1  -7   1   17.60    0.25
   0   7  -1   19.49    0.27
   0  -7   1   19.42    0.27
  -1   7  -1    1.53    0.07
   1  -7   1    1.45    0.06
  -2   7  -1    3.31    0.09
   2  -7   1    3.29    0.08
  -3   7  -1    6.74    0.13
  -4   7  -1    4.24    0.11
  -5   7  -1    0.15    0.04
  -6   7  -1   16.44    0.25
   6  -7   1   16.82    0.34
  -7   7  -1    0.39    0.05
   7  -7   1    0.42    0.10
   8  -7   1    0.47    0.10
   8   6  -1    1.36    0.14
  -7  -6   1    0.07    0.05
  -6  -6   1    0.02    0.04
  -5  -6   1    8.08    0.15
  -4  -6   1    4.44    0.11
  -3  -6   1    0.11    0.03
   2   6  -1    2.82    0.07
  -2  -6   1    2.85    0.08
   1   6  -1   17.99    0.24
  -1  -6   1   17.78    0.24
   0   6  -1   17.97    0.24
   0  -6   1   18.25    0.24
  -1   6  -1   73.55    0.89
   1  -6   1   71.03    0.88
  -2   6  -1   20.77    0.27
   2  -6   1   21.09    0.26
  -3   6  -1    0.64    0.06
  -4   6  -1   31.23    0.39
  -5   6  -1    0.14    0.04
  -6   6  -1    7.53    0.14
   6  -6   1    7.48    0.22
   7  -6   1   13.74    0.31
   8  -6   1    0.06    0.09
   8   5  -1    0.30    0.11
  -7  -5   1   -0.05    0.04
  -6  -5   1    3.97    0.10
  -5  -5   1    4.12    0.10
  -4  -5   1    1.90    0.07
  -3  -5   1   16.59    0.22
   2   5  -1  106.75    1.25
  -2  -5   1  106.24    1.31
   1   5  -1   28.70    0.35
  -1  -5   1   28.52    0.36
   0   5  -1   14.44    0.20
   0  -5   1   14.24    0.20
  -1   5  -1    3.51    0.08
   1  -5   1    3.59    0.07
  -2   5  -1    0.69    0.05
   2  -5   1    0.73    0.04
  -3   5  -1    2.66    0.07
  -4   5  -1   52.04    0.62
  -5   5  -1   10.28    0.15
   6  -5   1    4.54    0.17
   6  -5   1    4.43    0.18
   7  -5   1    0.83    0.10
   8  -5   1    0.71    0.11
   8   4  -1    0.90    0.12
   7   4  -1    0.47    0.10
  -5  -4   1    3.09    0.08
  -4  -4   1    3.90    0.08
  -3  -4   1   10.35    0.15
  -2  -4   1   19.16    0.24
   1   4  -1   41.93    0.50
  -1  -4   1   42.11    0.51
   0   4  -1  229.97    2.74
   0  -4   1  231.83    2.74
  -1   4  -1  129.94    1.59
   1  -4   1  131.13    1.57
  -2   4  -1    0.58    0.04
  -3   4  -1    0.21    0.02
   3  -4   1    0.21    0.04
  -4   4  -1   81.00    0.96
   4  -4   1   83.15    1.08
  -5   4  -1   10.16    0.14
   5  -4   1   10.28    0.22
   5  -4   1   10.14    0.22
   6  -4   1   -0.03    0.07
   6  -4   1    0.03    0.07
   7  -4   1    0.05    0.08
   7  -4   1   -0.08    0.08
   8  -4   1    1.58    0.18
   8  -4   1    1.81    0.18
   9  -4   1    0.46    0.11
   8   3  -1    0.49    0.11
   7   3  -1    0.62    0.10
  -5  -3   1    0.73    0.05
  -4  -3   1   11.10    0.15
  -3  -3   1    0.17    0.02
  -2  -3   1    8.17    0.11
   1   3  -1    0.15    0.02
  -1  -3   1    0.17    0.02
   0   3  -1  142.97    1.74
   0  -3   1  146.31    1.73
  -1   3  -1  269.14    3.64
   1  -3   1  260.02    3.63
  -2   3  -1    7.73    0.10
   2  -3   1    7.55    0.13
  -3   3  -1   67.75    0.80
   3  -3   1   68.20    0.89
  -4   3  -1    0.14    0.02
   4  -3   1    0.16    0.05
   4  -3   1    0.22    0.05
   5  -3   1   21.91    0.36
   5  -3   1   22.02    0.37
   6  -3   1   18.70    0.34
   6  -3   1   18.65    0.35
   7  -3   1    3.75    0.18
   7  -3   1    3.40    0.18
   8  -3   1    0.22    0.10
   8  -3   1    0.31    0.10
   9  -3   1    0.39    0.12
   9  -3   1    0.37    0.11
   9   2  -1    0.23    0.11
   8   2  -1    0.17    0.09
   7   2  -1   -0.05    0.08
   6   2  -1    0.16    0.07
   6   2  -1    0.12    0.07
   5   2  -1    2.78    0.13
  -4  -2   1    9.51    0.12
   3   2  -1   80.20    1.82
  -3  -2   1   81.32    0.95
   2   2  -1    3.65    0.09
  -2  -2   1    3.53    0.05
  -1  -2   1   51.26    0.63
   0  -2   1   28.67    0.35
  -1   2  -1  344.35    4.41
  -2   2  -1   71.35    0.84
   2  -2   1   71.75    1.00
  -3   2  -1    4.77    0.06
   3  -2   1    4.77    0.11
   4  -2   1   15.93    0.27
   4  -2   1   15.95    0.26
   5  -2   1   14.85    0.27
   5  -2   1   14.96    0.28
   6  -2   1    0.04    0.07
   6  -2   1   -0.04    0.07
   7  -2   1    0.83    0.11
   7  -2   1    1.10    0.12
   8  -2   1    2.42    0.18
   8  -2   1    2.26    0.19
   9  -2   1    0.18    0.11
   9  -2   1    0.54    0.12
   9   1  -1    0.24    0.11
   8   1  -1    0.11    0.09
   7   1  -1    0.85    0.10
   7   1  -1    0.80    0.10
   6   1  -1   18.34    0.34
   6   1  -1   18.13    0.35
   5   1  -1    2.53    0.13
   5   1  -1    2.60    0.12
   1   1  -1   10.01    0.15
   1  -1   1   94.00    1.25
   2  -1   1    6.27    0.11
   3  -1   1   22.86    0.34
   3  -1   1   22.40    0.33
   4  -1   1    0.41    0.05
   4  -1   1    0.31    0.05
   5  -1   1    5.74    0.17
   5  -1   1    5.61    0.16
   6  -1   1    2.71    0.15
   6  -1   1    2.79    0.14
   7  -1   1    0.65    0.10
   7  -1   1    0.72    0.10
   8  -1   1    1.81    0.18
   8  -1   1    1.59    0.18
   9  -1   1    0.24    0.11
   9   0  -1    0.08    0.10
   8   0  -1    2.29    0.17
   8   0  -1    2.27    0.19
   7   0  -1    0.37    0.09
   7   0  -1    0.30    0.08
   6   0  -1    3.30    0.17
   6   0  -1    3.29    0.17
   5   0  -1    1.03    0.10
   5   0  -1    1.07    0.09
   3   0  -1    6.67    0.14
   1   0   1  456.44    6.94
   3   0   1   34.08    0.49
   4   0   1    8.50    0.18
   5   0   1   20.82    0.36
   5   0   1   21.33    0.35
   6   0   1    1.02    0.09
   6   0   1    1.12    0.13
   7   0   1    2.56    0.17
   7   0   1    2.57    0.18
   8   0   1    0.15    0.09
   9   0   1    0.01    0.10
   9  -1  -1   -0.14    0.10
   9  -1  -1   -0.03    0.10
   8  -1  -1    1.97    0.18
   8  -1  -1    1.89    0.18
   7  -1  -1    2.23    0.17
   7  -1  -1    2.35    0.16
   6  -1  -1   23.57    0.40
   6  -1  -1   23.90    0.42
   5  -1  -1    3.76    0.13
   5  -1  -1    3.66    0.14
   4  -1  -1    4.31    0.12
   3  -1  -1   61.40    0.86
  -1  -1  -1   81.88    0.96
  -2  -1  -1   74.76    0.86
   3   1   1   22.73    0.34
   4   1   1   33.27    0.50
   5   1   1    0.94    0.11
   6   1   1   14.30    0.30
   6   1   1   13.64    0.28
   7   1   1    5.72    0.20
   8   1   1    2.27    0.18
   9   1   1    0.18    0.11
   9  -2  -1    0.23    0.10
   9  -2  -1    0.10    0.11
   8  -2  -1   -0.04    0.09
   8  -2  -1   -0.13    0.09
   7  -2  -1    0.22    0.08
   7  -2  -1    0.02    0.08
   6  -2  -1    0.05    0.07
   6  -2  -1    0.03    0.07
   5  -2  -1    1.20    0.10
   5  -2  -1    1.15    0.11
   4  -2  -1    1.20    0.08
   3  -2  -1   30.09    0.42
   2  -2  -1   83.55    1.55
  -2   2   1   83.30    1.08
  -1   2   1   79.33    0.95
   0  -2  -1    0.42    0.03
   0   2   1    0.46    0.03
  -1  -2  -1   15.38    0.19
  -2  -2  -1   26.97    0.32
  -3  -2  -1    0.00    0.01
   3   2   1    0.09    0.03
  -4  -2  -1   12.57    0.16
  -5  -2  -1    0.11    0.02
   5   2   1   -0.02    0.06
   7   2   1    0.32    0.09
   8   2   1    0.50    0.11
   9   2   1    0.15    0.10
   9  -3  -1    0.22    0.11
   9  -3  -1    0.04    0.10
   8  -3  -1    0.46    0.10
   8  -3  -1    0.41    0.10
   7  -3  -1    0.40    0.09
   7  -3  -1    0.29    0.09
   6  -3  -1   -0.06    0.07
   6  -3  -1   -0.01    0.07
   5  -3  -1    1.32    0.11
   5  -3  -1    1.23    0.10
   4  -3  -1    0.03    0.04
   3  -3  -1  126.29    1.73
  -3   3   1  130.94    1.50
  -2   3   1   12.21    0.15
   1  -3  -1  253.07    3.54
  -1   3   1  256.27    3.92
   0  -3  -1  239.98    2.75
   0   3   1  228.59    2.75
  -1  -3  -1   40.59    0.50
   1   3   1   40.08    0.47
  -2  -3  -1   -0.04    0.02
  -3  -3  -1  191.14    2.26
  -4  -3  -1    0.24    0.02
  -5  -3  -1    2.06    0.06
   7   3   1    2.37    0.17
   8   3   1    0.08    0.10
   9  -4  -1    2.58    0.21
   8  -4  -1    4.56    0.22
   7  -4  -1   -0.20    0.08
   6  -4  -1    0.23    0.08
   6  -4  -1    0.21    0.08
   5  -4  -1    0.05    0.06
  -5   4   1   -0.03    0.02
   4  -4  -1    0.68    0.08
  -4   4   1    0.34    0.03
  -3   4   1    2.19    0.05
  -2   4   1   85.78    1.56
   1  -4  -1   10.46    0.14
  -1   4   1   10.73    0.15
   0  -4  -1    5.03    0.09
   0   4   1    5.34    0.09
  -1  -4  -1   -0.09    0.02
   1   4   1   -0.05    0.02
  -2  -4  -1   20.87    0.26
  -3  -4  -1   18.25    0.24
  -4  -4  -1    0.20    0.03
  -5  -4  -1    3.28    0.08
  -6  -4  -1    2.57    0.09
   8   4   1    0.15    0.10
   8  -5  -1    0.11    0.10
   7  -5  -1   -0.19    0.08
   6  -5  -1    7.20    0.21
  -5   5   1    0.02    0.03
  -4   5   1    1.63    0.06
  -3   5   1    2.49    0.06
  -2   5   1   14.10    0.19
   1  -5  -1  161.39    1.94
  -1   5   1  162.46    1.97
   0  -5  -1    7.00    0.12
   0   5   1    7.11    0.12
  -1  -5  -1    7.76    0.13
   1   5   1    7.75    0.12
  -2  -5  -1   -0.05    0.03
   2   5   1   -0.02    0.02
  -3  -5  -1   29.21    0.37
  -4  -5  -1    0.94    0.06
  -5  -5  -1    0.16    0.04
  -6  -5  -1    8.54    0.16
  -7  -5  -1    0.07    0.04
   8   5   1    0.16    0.10
   8  -6  -1    0.33    0.10
   7  -6  -1    0.05    0.09
  -6   6   1    7.93    0.14
  -5   6   1    1.31    0.07
  -4   6   1   68.66    0.81
  -3   6   1   66.81    0.79
   2  -6  -1  116.53    1.39
  -2   6   1  117.62    1.44
   1  -6  -1   47.38    0.57
  -1   6   1   48.89    0.58
   0  -6  -1   67.32    0.79
   0   6   1   67.05    0.84
  -1  -6  -1   -0.05    0.03
   1   6   1   -0.02    0.03
  -2  -6  -1    0.11    0.03
   2   6   1    0.16    0.03
  -3  -6  -1   40.32    0.50
  -4  -6  -1    9.75    0.17
  -5  -6  -1    1.04    0.08
  -6  -6  -1    0.45    0.05
  -7  -6  -1   -0.04    0.04
   8  -7  -1    0.07    0.10
   7  -7  -1    0.06    0.09
  -6   7   1   -0.12    0.04
  -5   7   1    3.13    0.10
  -4   7   1   -0.07    0.03
  -3   7   1    0.19    0.04
   2  -7  -1    2.30    0.07
  -2   7   1    2.29    0.08
   1  -7  -1    1.28    0.06
  -1   7   1    1.46    0.07
   0  -7  -1    1.02    0.06
   0   7   1    1.03    0.07
  -1  -7  -1   69.55    0.83
   1   7   1   69.73    0.83
  -2  -7  -1   83.68    1.00
   2   7   1   86.20    0.99
  -3  -7  -1    0.07    0.04
  -4  -7  -1    1.30    0.09
  -5  -7  -1   -0.02    0.04
  -6  -7  -1    0.04    0.05
  -7  -7  -1    0.40    0.06
   8  -8  -1    0.10    0.10
   7  -8  -1   16.51    0.37
  -7   8   1   16.66    0.26
  -6   8   1    9.85    0.18
  -5   8   1   -0.02    0.04
  -4   8   1   30.32    0.40
  -3   8   1   17.88    0.26
  -2   8   1   28.41    0.38
   1  -8  -1    6.59    0.13
  -1   8   1    6.53    0.13
   0  -8  -1   11.97    0.19
   0   8   1   12.02    0.19
  -1  -8  -1   13.13    0.21
   1   8   1   13.29    0.20
  -2  -8  -1    7.36    0.15
  -3  -8  -1    1.38    0.09
  -4  -8  -1    0.96    0.09
  -5  -8  -1    1.80    0.11
  -6  -8  -1   -0.10    0.05
  -7  -8  -1   -0.05    0.06
   8  -9  -1    0.46    0.11
   7  -9  -1    0.17    0.10
  -7   9   1    0.24    0.06
  -6   9   1    0.74    0.06
  -5   9   1   -0.08    0.05
  -4   9   1    0.28    0.05
  -3   9   1    0.03    0.04
  -2   9   1    0.40    0.05
   1  -9  -1    8.15    0.15
  -1   9   1    8.00    0.16
   0  -9  -1   20.94    0.30
   0   9   1   20.86    0.30
  -1  -9  -1   29.77    0.40
   1   9   1   29.87    0.40
  -2  -9  -1   13.38    0.23
  -3  -9  -1    0.11    0.05
  -4  -9  -1    1.02    0.10
  -5  -9  -1    5.81    0.16
  -6  -9  -1   -0.16    0.06
  -7  -9  -1    0.35    0.08
  -7  10   1    2.37    0.14
  -6  10   1    0.55    0.07
  -5  10   1    2.70    0.13
  -4  10   1    1.11    0.11
  -3  10   1   -0.01    0.05
  -2  10   1    9.34    0.19
   1 -10  -1    5.75    0.14
  -1  10   1    5.81    0.15
   0 -10  -1    1.35    0.10
   0  10   1    1.16    0.10
  -1 -10  -1    1.31    0.11
   1  10   1    1.32    0.10
  -2 -10  -1    1.90    0.11
  -3 -10  -1    1.83    0.12
  -4 -10  -1    1.03    0.08
  -5 -10  -1    0.29    0.07
  -6 -10  -1    0.23    0.07
  -7 -10  -1    0.01    0.07
  -7  11   1   10.61    0.24
  -6  11   1    0.80    0.08
  -5  11   1   -0.08    0.06
  -4  11   1    0.30    0.06
  -3  11   1    4.92    0.15
  -2  11   1   20.07    0.31
   1 -11  -1    0.07    0.05
  -1  11   1    0.05    0.05
   0 -11  -1    1.19    0.11
   0  11   1    0.96    0.11
  -1 -11  -1    1.18    0.11
   1  11   1    1.14    0.10
  -2 -11  -1    0.21    0.06
  -3 -11  -1    1.77    0.13
  -4 -11  -1    1.85    0.14
  -5 -11  -1    0.94    0.09
  -6 -11  -1    0.38    0.08
  -7  12   1    0.28    0.08
  -6  12   1    2.01    0.16
  -5  12   1    0.35    0.08
  -4  12   1    2.01    0.14
  -3  12   1    1.50    0.14
  -2  12   1    2.25    0.14
   1 -12  -1   -0.01    0.05
  -1  12   1    0.01    0.06
   0 -12  -1   15.03    0.26
   0  12   1   14.58    0.26
  -1 -12  -1    3.23    0.15
   1  12   1    3.28    0.13
  -2 -12  -1   -0.08    0.06
  -3 -12  -1    5.02    0.18
  -4 -12  -1    0.18    0.07
  -5 -12  -1    0.67    0.09
  -6 -12  -1   -0.13    0.08
  -6  13   1   -0.01    0.07
  -5  13   1    0.03    0.07
  -4  13   1   -0.09    0.07
  -3  13   1    4.48    0.18
  -2  13   1    1.39    0.14
   1 -13  -1    1.29    0.12
  -1  13   1    1.51    0.14
   0 -13  -1    8.07    0.20
   0  13   1    7.88    0.20
  -1 -13  -1    0.13    0.07
   1  13   1    0.38    0.06
  -2 -13  -1   -0.22    0.07
  -3 -13  -1    2.18    0.17
  -4 -13  -1    2.41    0.18
  -5 -13  -1    0.02    0.09
  -5  14   1    0.79    0.10
  -4  14   1    1.03    0.10
  -3  14   1    9.96    0.25
  -2  14   1    3.14    0.17
  -1  14   1    0.46    0.08
   0 -14  -1    1.66    0.15
   0  14   1    1.73    0.14
  -1 -14  -1    0.08    0.08
   1  14   1    0.24    0.07
  -2 -14  -1    1.22    0.11
  -3 -14  -1    0.12    0.09
  -4 -14  -1    0.73    0.10
  -4  15   1    3.07    0.20
  -3  15   1    0.25    0.09
  -2  15   1    2.46    0.19
  -1  15   1    2.34    0.17
   0 -15  -1    2.09    0.17
   0  15   1    2.36    0.17
  -1 -15  -1    0.70    0.10
  -2 -15  -1    0.18    0.09
  -3 -15  -1    0.67    0.11
  -3  16   1    0.13    0.10
  -2  16   1   -0.09    0.09
  -1  16   1    0.29    0.09
  -1 -16  -1   -0.21    0.08
  -2 -16  -1    0.93    0.12
  -1  17  -2    6.55    0.24
  -2 -16   2    1.90    0.20
  -1 -16   2    0.29    0.10
   0  16  -2    0.44    0.09
   0 -16   2    0.29    0.09
  -1  16  -2   13.12    0.30
  -2  16  -2    6.07    0.23
  -3  16  -2    2.59    0.20
  -3 -15   2    1.80    0.18
  -2 -15   2    0.15    0.09
  -1 -15   2    3.13    0.19
   0  15  -2    0.26    0.08
   0 -15   2    0.24    0.08
  -1  15  -2    3.85    0.19
  -2  15  -2    0.16    0.08
  -3  15  -2    2.50    0.19
  -4  15  -2    0.33    0.10
  -4 -14   2    0.74    0.10
  -3 -14   2    2.97    0.19
  -2 -14   2    1.30    0.10
  -1 -14   2   -0.23    0.08
   0  14  -2    1.69    0.14
   0 -14   2    1.67    0.15
  -1  14  -2    6.68    0.19
   1 -14   2    6.45    0.20
  -2  14  -2    0.79    0.09
  -3  14  -2    5.83    0.20
  -4  14  -2    2.86    0.18
  -5  14  -2    0.48    0.10
  -5 -13   2    0.41    0.09
  -4 -13   2    0.35    0.09
  -2 -13   2    6.92    0.21
   1  13  -2    0.01    0.06
  -1 -13   2   -0.07    0.07
   0  13  -2    1.32    0.12
   0 -13   2    1.60    0.13
  -1  13  -2    0.19    0.06
   1 -13   2    0.14    0.06
  -2  13  -2    1.23    0.13
  -3  13  -2    0.22    0.07
  -4  13  -2    0.75    0.09
  -5  13  -2    0.89    0.09
  -6  13  -2    0.36    0.09
  -6 -12   2    7.31    0.23
  -5 -12   2    3.06    0.19
  -4 -12   2    3.84    0.18
  -3 -12   2    0.37    0.07
  -2 -12   2    0.07    0.06
   1  12  -2    9.95    0.20
  -1 -12   2   10.24    0.22
   0  12  -2    3.77    0.14
   0 -12   2    3.76    0.14
  -1  12  -2    0.01    0.06
   1 -12   2    0.10    0.05
  -2  12  -2    0.73    0.07
  -3  12  -2    8.85    0.20
  -4  12  -2    0.08    0.06
  -5  12  -2    4.64    0.17
  -6  12  -2    0.15    0.07
  -7  12  -2    0.15    0.08
  -6 -11   2    0.45    0.09
  -5 -11   2   -0.07    0.07
  -4 -11   2    3.95    0.16
  -3 -11   2    4.29    0.15
  -2 -11   2    8.16    0.19
   1  11  -2    4.05    0.13
  -1 -11   2    3.92    0.14
   0  11  -2    1.03    0.10
   0 -11   2    1.01    0.11
  -1  11  -2    1.45    0.11
   1 -11   2    1.40    0.10
  -2  11  -2    6.23    0.16
  -3  11  -2    8.25    0.18
  -4  11  -2    5.55    0.16
  -5  11  -2    1.03    0.08
  -6  11  -2   -0.18    0.06
  -7  11  -2    0.09    0.07
  -7 -10   2    4.58    0.19
  -6 -10   2    0.86    0.09
  -5 -10   2    6.47    0.19
  -4 -10   2    5.69    0.16
  -3 -10   2   -0.06    0.05
  -2 -10   2   -0.09    0.05
   1  10  -2   -0.05    0.04
   0  10  -2    0.03    0.05
   0 -10   2    0.07    0.05
  -1  10  -2    5.24    0.14
   1 -10   2    5.24    0.13
  -2  10  -2    7.76    0.17
  -3  10  -2    1.50    0.11
  -4  10  -2    0.46    0.06
  -5  10  -2   16.52    0.28
  -6  10  -2    0.72    0.07
  -7  10  -2    0.11    0.06
   7 -10   2    0.09    0.09
  -7  -9   2    0.49    0.08
  -6  -9   2    0.24    0.07
  -5  -9   2    2.00    0.12
  -4  -9   2    1.11    0.10
  -3  -9   2    7.75    0.16
  -2  -9   2   51.96    0.65
   1   9  -2    1.29    0.09
  -1  -9   2    1.50    0.10
   0   9  -2    0.15    0.04
   0  -9   2    0.16    0.04
  -1   9  -2    8.60    0.16
   1  -9   2    8.71    0.16
  -2   9  -2   13.37    0.22
  -3   9  -2    1.94    0.10
  -4   9  -2   18.22    0.28
  -5   9  -2    4.35    0.14
  -6   9  -2    3.29    0.13
  -7   9  -2    2.06    0.13
   7  -9   2    1.67    0.17
   8  -9   2    1.00    0.12
  -7  -8   2   -0.09    0.06
  -6  -8   2    0.30    0.06
  -5  -8   2    1.52    0.10
  -4  -8   2    0.91    0.09
  -3  -8   2    6.21    0.14
  -2  -8   2   64.25    0.78
   1   8  -2    5.31    0.11
  -1  -8   2    5.32    0.12
   0   8  -2    0.03    0.04
   0  -8   2    0.06    0.04
  -1   8  -2    2.40    0.09
   1  -8   2    2.35    0.08
  -2   8  -2   -0.01    0.04
   2  -8   2    0.03    0.03
  -3   8  -2   56.69    0.69
  -4   8  -2   15.34    0.24
  -5   8  -2   12.48    0.21
  -6   8  -2    0.09    0.05
   6  -8   2    0.07    0.08
  -7   8  -2    4.29    0.14
   7  -8   2    4.26    0.20
   8  -8   2    0.19    0.10
   8   7  -2    0.56    0.12
  -6  -7   2   -0.02    0.04
  -5  -7   2    0.23    0.04
  -4  -7   2    0.21    0.04
  -3  -7   2   62.09    0.75
   2   7  -2   16.30    0.22
  -2  -7   2   16.29    0.24
   1   7  -2    7.73    0.13
  -1  -7   2    7.89    0.14
   0   7  -2    0.46    0.04
   0  -7   2    0.47    0.04
  -1   7  -2    6.41    0.12
   1  -7   2    6.30    0.12
  -2   7  -2   -0.05    0.03
   2  -7   2    0.01    0.02
  -3   7  -2    0.26    0.04
  -4   7  -2   79.09    0.94
  -5   7  -2    3.52    0.11
  -6   7  -2   14.13    0.22
   6  -7   2   13.90    0.30
  -7   7  -2    2.60    0.11
   7  -7   2    2.67    0.17
   8  -7   2    0.18    0.10
   8   6  -2    2.72    0.22
  -7  -6   2    0.17    0.05
  -6  -6   2    0.03    0.04
  -5  -6   2    0.09    0.04
  -4  -6   2    0.95    0.07
  -3  -6   2   22.44    0.30
   2   6  -2    2.85    0.07
  -2  -6   2    2.85    0.08
   1   6  -2    7.19    0.12
  -1  -6   2    7.27    0.13
   0  -6   2   32.39    0.40
  -1   6  -2   61.12    0.72
   1  -6   2   60.57    0.72
  -2   6  -2   62.39    0.74
   2  -6   2   61.65    0.72
  -3   6  -2   16.55    0.23
  -4   6  -2    0.80    0.07
  -5   6  -2    9.07    0.15
  -6   6  -2   15.53    0.23
   6  -6   2   15.60    0.32
   7  -6   2    3.30    0.18
   8  -6   2   -0.03    0.09
   8   5  -2    2.73    0.21
   7   5  -2    0.55    0.10
  -6  -5   2    0.03    0.03
  -5  -5   2    0.75    0.07
  -3  -5   2    0.00    0.03
   2   5  -2   31.26    0.38
  -2  -5   2   31.15    0.39
   1   5  -2    9.99    0.14
  -1  -5   2    9.79    0.15
   0  -5   2  150.44    1.85
  -1   5  -2    3.42    0.08
   1  -5   2    3.40    0.07
  -2   5  -2   64.42    0.77
   2  -5   2   65.07    0.78
  -3   5  -2    5.44    0.10
  -4   5  -2    0.72    0.06
  -5   5  -2   37.85    0.46
   5  -5   2   37.63    0.56
   5  -5   2   37.72    0.58
   6  -5   2   16.98    0.33
   6  -5   2   17.79    0.34
   7  -5   2   -0.07    0.08
   7  -5   2   -0.03    0.08
   8  -5   2   -0.10    0.09
   8   4  -2    1.03    0.13
   7   4  -2    0.16    0.09
  -5  -4   2    1.68    0.07
  -4  -4   2    2.98    0.07
  -3  -4   2    1.34    0.05
  -2  -4   2  365.02    4.26
   1   4  -2  160.24    1.91
  -1  -4   2  158.53    1.93
   0  -4   2   10.94    0.15
  -1   4  -2   14.92    0.19
   1  -4   2   14.79    0.19
  -2   4  -2   34.60    0.41
  -3   4  -2    0.06    0.02
   3  -4   2    0.00    0.03
  -4   4  -2    0.89    0.05
   4  -4   2    0.98    0.09
  -5   4  -2    3.79    0.08
   5  -4   2    3.78    0.14
   5  -4   2    3.91    0.14
   6  -4   2    0.09    0.07
   6  -4   2    0.08    0.07
   7  -4   2    1.03    0.11
   7  -4   2    1.29    0.15
   8  -4   2    0.30    0.10
   8  -4   2    0.18    0.10
   9  -4   2    0.48    0.12
   8   3  -2    0.04    0.09
   7   3  -2    0.02    0.08
   6   3  -2    1.32    0.13
   5   3  -2   20.50    0.37
  -5  -3   2   20.88    0.26
   4   3  -2   20.92    0.35
  -4  -3   2   20.71    0.26
   3   3  -2   12.80    0.22
  -3  -3   2   12.62    0.16
  -2  -3   2  313.87    4.23
   1   3  -2    6.11    0.09
  -1  -3   2    6.04    0.09
   0   3  -2  191.38    3.15
   0  -3   2  193.24    2.82
  -1   3  -2  281.25    4.08
   1  -3   2  279.22    3.93
  -2   3  -2   19.94    0.24
   2  -3   2   20.03    0.28
  -3   3  -2   33.81    0.40
   3  -3   2   33.58    0.46
  -4   3  -2   10.05    0.13
   4  -3   2   10.24    0.20
   4  -3   2    9.85    0.19
  -5   3  -2   15.62    0.20
   5  -3   2   15.30    0.28
   5  -3   2   15.47    0.29
   6  -3   2   21.75    0.38
   6  -3   2   22.33    0.39
   7  -3   2   -0.08    0.08
   7  -3   2    0.10    0.08
   8  -3   2    2.61    0.19
   8  -3   2    2.85    0.19
   9  -3   2   -0.07    0.10
   9  -3   2   -0.08    0.10
   9   2  -2    0.06    0.10
   8   2  -2    1.40    0.13
   7   2  -2    0.00    0.08
   7   2  -2    0.01    0.08
   6   2  -2    0.67    0.08
   6   2  -2    0.58    0.08
   5   2  -2    3.03    0.14
  -4  -2   2    3.07    0.05
   3   2  -2   64.91    0.92
  -3  -2   2   66.67    0.77
   2   2  -2  155.00    2.22
  -2  -2   2  160.44    2.35
  -1  -2   2    1.41    0.04
   0   2  -2   94.60    1.13
   0  -2   2   94.59    1.14
  -2   2  -2   68.69    0.81
   2  -2   2   68.06    0.92
  -3   2  -2   49.61    0.55
   3  -2   2   48.11    0.67
   3  -2   2   47.34    0.64
  -4   2  -2    0.49    0.02
   4  -2   2    0.37    0.05
   4  -2   2    0.42    0.05
   5  -2   2   12.12    0.24
   5  -2   2   12.53    0.25
   6  -2   2    0.05    0.07
   6  -2   2    0.03    0.07
   7  -2   2   11.04    0.28
   7  -2   2   11.02    0.28
   8  -2   2    0.86    0.12
   8  -2   2    0.91    0.12
   9  -2   2    0.74    0.13
   9   1  -2    0.47    0.12
   8   1  -2    0.72    0.11
   8   1  -2    0.74    0.11
   7   1  -2    0.11    0.08
   7   1  -2    0.14    0.08
   6   1  -2    2.04    0.14
   6   1  -2    1.92    0.13
   5   1  -2    8.53    0.20
   5   1  -2    8.46    0.19
   3   1  -2   28.75    0.42
   2   1  -2   18.61    0.28
   1   1  -2    1.30    0.05
  -1  -1   2    1.16    0.03
  -1   1  -2  485.46    6.10
   1  -1   2  496.81    7.34
  -2   1  -2    1.72    0.03
   3  -1   2   56.26    0.77
   4  -1   2   16.22    0.27
   4  -1   2   15.98    0.27
   5  -1   2    7.62    0.18
   5  -1   2    7.50    0.19
   6  -1   2   14.62    0.30
   6  -1   2   14.82    0.29
   7  -1   2   43.25    0.69
   7  -1   2   43.03    0.67
   8  -1   2    0.56    0.11
   8  -1   2    0.49    0.10
   9  -1   2    0.16    0.10
   9   0  -2    0.22    0.11
   8   0  -2    2.30    0.18
   8   0  -2    2.34    0.19
   7   0  -2    1.18    0.15
   7   0  -2    1.24    0.15
   6   0  -2   10.65    0.25
   6   0  -2   10.33    0.25
   5   0  -2   15.38    0.29
   5   0  -2   15.44    0.28
   4   0  -2   10.58    0.19
   1   0  -2  216.20    3.60
   1   0   2  698.57   10.19
  -2   0  -2   41.85    0.48
   3   0   2    9.16    0.17
   4   0   2   34.08    0.51
   5   0   2   19.97    0.35
   6   0   2   10.37    0.25
   6   0   2   10.75    0.24
   7   0   2    6.98    0.23
   7   0   2    7.13    0.22
   8   0   2    0.13    0.09
   9   0   2    0.07    0.10
   9  -1  -2    1.18    0.13
   9  -1  -2    1.21    0.14
   8  -1  -2    3.16    0.18
   8  -1  -2    3.24    0.20
   7  -1  -2    0.81    0.10
   7  -1  -2    0.80    0.10
   6  -1  -2  101.72    1.36
   6  -1  -2  100.50    1.42
   5  -1  -2    5.13    0.15
   5  -1  -2    5.06    0.15
   4  -1  -2    0.56    0.07
   3  -1  -2  271.61    3.62
   0   1   2  353.18    4.55
  -1  -1  -2    2.65    0.04
  -2  -1  -2    0.79    0.03
  -3  -1  -2    0.92    0.03
   3   1   2    0.76    0.07
  -4  -1  -2   15.44    0.19
   4   1   2   15.65    0.27
   5   1   2    0.90    0.10
   6   1   2    0.80    0.10
   7   1   2   22.26    0.41
   8   1   2    3.71    0.20
   9   1   2   -0.01    0.10
   9  -2  -2    0.08    0.11
   9  -2  -2    0.28    0.11
   8  -2  -2    0.75    0.11
   8  -2  -2    0.62    0.11
   7  -2  -2    1.34    0.15
   7  -2  -2    1.14    0.11
   6  -2  -2    1.66    0.13
   6  -2  -2    1.59    0.14
   5  -2  -2    0.11    0.06
   5  -2  -2    0.19    0.05
   3  -2  -2   83.32    1.19
  -2   2   2   39.60    0.46
  -1   2   2  142.59    2.06
  -1  -2  -2  210.70    2.99
   1   2   2  193.43    2.91
  -2  -2  -2    0.17    0.02
  -3  -2  -2    6.41    0.09
  -4  -2  -2    0.10    0.02
  -5  -2  -2    1.22    0.05
   7   2   2    0.46    0.09
   8   2   2    0.02    0.09
   9   2   2    0.20    0.11
   9  -3  -2    0.12    0.10
   8  -3  -2    0.07    0.09
   8  -3  -2    0.09    0.09
   7  -3  -2    0.79    0.10
   7  -3  -2    0.81    0.10
   6  -3  -2    0.20    0.08
   6  -3  -2    0.27    0.07
   5  -3  -2   -0.02    0.06
   5  -3  -2   -0.07    0.05
  -4   3   2   -0.01    0.01
   3  -3  -2   45.60    0.62
  -3   3   2   46.38    0.58
  -2   3   2  104.47    1.25
   1  -3  -2  430.90    5.65
  -1   3   2  439.83    5.93
   0  -3  -2   55.79    0.69
   0   3   2   55.01    0.68
  -1  -3  -2  185.87    2.18
   1   3   2  180.95    2.97
  -2  -3  -2   16.64    0.21
  -3  -3  -2   61.12    0.73
  -4  -3  -2    0.11    0.02
  -5  -3  -2    2.25    0.07
   8   3   2    0.31    0.10
   9  -4  -2    0.08    0.10
   8  -4  -2    1.04    0.12
   7  -4  -2   -0.03    0.08
   6  -4  -2    0.91    0.09
   6  -4  -2    0.82    0.09
   5  -4  -2    6.97    0.18
  -5   4   2    6.82    0.10
  -4   4   2   16.97    0.21
  -3   4   2    1.82    0.05
  -2   4   2   17.80    0.22
   1  -4  -2  104.47    1.56
  -1   4   2  104.27    1.50
   0  -4  -2  108.27    1.31
   0   4   2  106.71    1.32
  -1  -4  -2   31.58    0.38
   1   4   2   31.64    0.38
  -2  -4  -2    0.48    0.05
   2   4   2    0.57    0.04
  -3  -4  -2   50.79    0.60
  -4  -4  -2    7.40    0.12
  -5  -4  -2    0.39    0.04
  -6  -4  -2    4.45    0.11
   8   4   2    0.05    0.10
   8  -5  -2    0.18    0.10
   7  -5  -2    0.50    0.10
   6  -5  -2    6.94    0.21
  -5   5   2    1.08    0.05
  -4   5   2   12.25    0.17
  -3   5   2    1.27    0.05
  -2   5   2   45.20    0.54
   1  -5  -2  127.26    1.52
  -1   5   2  124.92    1.55
   0  -5  -2    1.26    0.06
   0   5   2    1.18    0.06
  -1  -5  -2    5.29    0.10
   1   5   2    5.22    0.10
  -2  -5  -2    2.81    0.08
   2   5   2    2.86    0.06
  -3  -5  -2   40.73    0.50
  -4  -5  -2   15.10    0.22
  -5  -5  -2    3.26    0.10
  -6  -5  -2    3.30    0.10
  -7  -5  -2    0.00    0.04
   8   5   2    0.31    0.11
   8  -6  -2    2.51    0.20
   7  -6  -2   -0.05    0.08
  -6   6   2    5.06    0.11
  -5   6   2    1.69    0.07
  -4   6   2   28.07    0.36
  -3   6   2    6.41    0.12
   2  -6  -2   24.92    0.31
  -2   6   2   24.93    0.32
   1  -6  -2   40.21    0.49
  -1   6   2   40.68    0.49
   0  -6  -2   27.36    0.34
   0   6   2   26.37    0.34
  -1  -6  -2    1.92    0.07
   1   6   2    1.87    0.07
  -2  -6  -2   18.27    0.25
   2   6   2   18.71    0.24
  -3  -6  -2    7.74    0.14
  -4  -6  -2   11.22    0.18
  -5  -6  -2    0.12    0.04
  -6  -6  -2    1.82    0.10
  -7  -6  -2    0.06    0.05
   8  -7  -2    0.66    0.12
   7  -7  -2   -0.01    0.09
  -6   7   2    0.66    0.05
  -5   7   2   -0.11    0.03
  -4   7   2   -0.07    0.03
  -3   7   2   44.61    0.55
   2  -7  -2   31.95    0.40
  -2   7   2   32.22    0.41
   1  -7  -2   15.08    0.21
  -1   7   2   15.60    0.22
   0  -7  -2    2.97    0.08
   0   7   2    2.97    0.08
  -1  -7  -2   32.78    0.42
   1   7   2   32.85    0.42
  -2  -7  -2    0.29    0.04
   2   7   2    0.34    0.04
  -3  -7  -2   15.47    0.24
  -4  -7  -2   49.97    0.62
  -5  -7  -2    1.86    0.10
  -6  -7  -2    0.11    0.05
  -7  -7  -2   -0.12    0.05
   8  -8  -2    0.64    0.12
   7  -8  -2    2.23    0.18
  -7   8   2    1.90    0.11
  -6   8   2    1.73    0.10
  -5   8   2   -0.09    0.04
  -4   8   2    5.65    0.13
  -3   8   2   18.56    0.27
  -2   8   2  141.33    1.75
   1  -8  -2   10.49    0.17
  -1   8   2   10.76    0.18
   0  -8  -2   22.13    0.31
   0   8   2   22.58    0.31
  -1  -8  -2    0.02    0.04
   1   8   2    0.05    0.04
  -2  -8  -2   32.75    0.43
  -3  -8  -2   45.75    0.58
  -4  -8  -2    0.04    0.05
  -5  -8  -2    0.78    0.07
  -6  -8  -2    0.14    0.06
  -7  -8  -2    0.40    0.07
   8  -9  -2   -0.02    0.10
  -7   9   2    0.50    0.06
  -6   9   2    1.21    0.11
  -5   9   2    0.77    0.06
  -4   9   2    5.36    0.14
  -3   9   2   28.45    0.39
  -2   9   2    0.32    0.05
   1  -9  -2   16.42    0.24
  -1   9   2   16.38    0.25
   0  -9  -2   70.31    0.85
   0   9   2   70.48    0.85
  -1  -9  -2   25.62    0.36
   1   9   2   26.15    0.36
  -2  -9  -2    5.42    0.14
  -3  -9  -2   21.47    0.32
  -4  -9  -2    1.08    0.11
  -5  -9  -2    2.53    0.13
  -6  -9  -2    0.28    0.07
  -7  -9  -2   -0.21    0.06
  -7  10   2    1.66    0.13
  -6  10   2    7.36    0.18
  -5  10   2   -0.08    0.05
  -4  10   2    6.74    0.17
  -3  10   2   11.17    0.21
  -2  10   2   10.18    0.20
   1 -10  -2    8.13    0.16
  -1  10   2    7.97    0.17
   0 -10  -2    6.65    0.16
   0  10   2    6.93    0.16
  -1 -10  -2   -0.06    0.05
   1  10   2   -0.02    0.04
  -2 -10  -2    1.89    0.11
  -3 -10  -2    1.41    0.12
  -4 -10  -2    0.59    0.07
  -5 -10  -2    0.82    0.08
  -6 -10  -2    1.94    0.15
  -7  11   2    2.58    0.16
  -6  11   2    0.51    0.08
  -5  11   2    1.97    0.14
  -4  11   2    0.13    0.06
  -3  11   2    0.02    0.05
  -2  11   2    5.99    0.16
   1 -11  -2   13.71    0.23
  -1  11   2   13.78    0.25
   0 -11  -2    3.03    0.13
   0  11   2    2.79    0.13
  -1 -11  -2    0.10    0.06
   1  11   2    0.11    0.05
  -2 -11  -2    0.50    0.06
  -3 -11  -2    1.52    0.13
  -4 -11  -2    0.01    0.06
  -5 -11  -2    0.04    0.07
  -6 -11  -2   -0.14    0.07
  -6  12   2    0.74    0.09
  -5  12   2    0.95    0.09
  -4  12   2    1.30    0.14
  -3  12   2    0.47    0.07
  -2  12   2   13.04    0.25
   1 -12  -2    3.15    0.13
  -1  12   2    3.16    0.15
   0 -12  -2   10.91    0.22
   0  12   2   10.94    0.22
  -1 -12  -2    7.31    0.19
   1  12   2    7.41    0.18
  -2 -12  -2    3.20    0.15
  -3 -12  -2    0.23    0.07
  -4 -12  -2    0.51    0.08
  -5 -12  -2    0.20    0.08
  -6  13   2    0.01    0.08
  -5  13   2    0.13    0.08
  -4  13   2    0.33    0.08
  -3  13   2    1.79    0.16
  -2  13   2    6.26    0.19
   1 -13  -2    5.12    0.16
  -1  13   2    5.02    0.17
   0 -13  -2    1.43    0.13
   0  13   2    1.50    0.13
  -1 -13  -2    0.73    0.08
   1  13   2    0.81    0.08
  -3 -13  -2    0.30    0.08
  -4 -13  -2    2.25    0.18
  -5 -13  -2    0.66    0.10
  -5  14   2    0.56    0.10
  -4  14   2    0.09    0.08
  -3  14   2    6.32    0.21
  -2  14   2    2.95    0.17
  -1  14   2    3.78    0.17
   0 -14  -2    9.12    0.22
   0  14   2    9.43    0.23
  -1 -14  -2    1.16    0.10
   1  14   2    1.31    0.13
  -2 -14  -2    2.11    0.18
  -3 -14  -2   -0.11    0.08
  -4 -14  -2    1.92    0.19
  -4  15   2    1.16    0.11
  -3  15   2    4.04    0.21
  -2  15   2    3.56    0.19
  -1  15   2    0.03    0.08
   0 -15  -2   11.16    0.26
   0  15   2   11.57    0.27
  -1 -15  -2    0.23    0.09
  -2 -15  -2   -0.03    0.09
  -3 -15  -2   -0.02    0.09
  -3  16   2    0.70    0.11
  -2  16   2   -0.17    0.09
  -1  16   2    1.30    0.11
   0 -16  -2    9.80    0.25
   0  16   2   10.13    0.26
  -1 -16  -2    0.18    0.09
  -2 -16  -2    0.99    0.11
  -1  17  -3    1.06    0.11
  -2 -16   3    0.00    0.09
  -1 -16   3    0.05    0.09
   0  16  -3    0.04    0.08
   0 -16   3   -0.04    0.08
  -2  16  -3    2.55    0.20
  -3  16  -3    4.56    0.23
  -3 -15   3    0.23    0.09
  -2 -15   3    0.59    0.10
  -1 -15   3    4.17    0.20
   0  15  -3    4.37    0.19
   0 -15   3    4.29    0.19
  -2  15  -3    5.39    0.21
  -3  15  -3    0.52    0.09
  -4  15  -3    0.39    0.10
  -4 -14   3    0.06    0.08
  -3 -14   3    0.24    0.08
  -2 -14   3    1.93    0.17
  -1 -14   3   -0.12    0.08
   0  14  -3    0.10    0.07
   0 -14   3   -0.01    0.07
  -1  14  -3    4.25    0.17
   1 -14   3    3.96    0.16
  -2  14  -3    3.29    0.17
  -3  14  -3    2.96    0.18
  -4  14  -3    5.09    0.21
  -5  14  -3   -0.02    0.09
  -5 -13   3    3.45    0.19
  -4 -13   3    0.21    0.08
  -3 -13   3    8.67    0.23
  -2 -13   3   10.83    0.25
   1  13  -3   -0.07    0.06
  -1 -13   3   -0.13    0.06
   0  13  -3    0.01    0.06
   0 -13   3   -0.10    0.06
  -1  13  -3    3.29    0.15
   1 -13   3    3.30    0.14
  -2  13  -3    5.65    0.18
  -3  13  -3    0.89    0.09
  -4  13  -3    1.87    0.16
  -5  13  -3    0.07    0.08
  -6  13  -3    0.13    0.08
  -6 -12   3    4.99    0.21
  -5 -12   3    2.73    0.18
  -4 -12   3    0.03    0.07
  -3 -12   3    0.22    0.07
  -2 -12   3    3.60    0.16
   1  12  -3    1.29    0.11
  -1 -12   3    1.68    0.13
   0  12  -3    0.22    0.05
   0 -12   3    0.20    0.06
  -1  12  -3    0.54    0.07
   1 -12   3    0.49    0.06
  -2  12  -3    0.46    0.07
  -3  12  -3    4.81    0.16
  -4  12  -3    0.21    0.07
  -5  12  -3    0.13    0.07
  -6  12  -3    2.23    0.17
  -6 -11   3    0.49    0.08
  -5 -11   3    1.85    0.17
  -4 -11   3   -0.02    0.06
  -3 -11   3    8.45    0.20
  -2 -11   3    0.27    0.06
   1  11  -3    1.77    0.11
  -1 -11   3    1.66    0.12
   0  11  -3    7.05    0.16
   0 -11   3    7.03    0.17
  -1  11  -3    8.97    0.19
   1 -11   3    9.14    0.18
  -2  11  -3    0.14    0.06
  -3  11  -3    5.36    0.16
  -4  11  -3    9.97    0.21
  -5  11  -3    0.19    0.07
  -6  11  -3    3.50    0.17
  -7  11  -3    0.13    0.07
  -7 -10   3    2.78    0.18
  -6 -10   3    0.01    0.07
  -5 -10   3    0.93    0.08
  -4 -10   3    2.92    0.13
  -3 -10   3    0.14    0.06
  -2 -10   3    0.52    0.06
   1  10  -3   -0.05    0.04
  -1 -10   3   -0.08    0.05
  -1  10  -3    0.22    0.05
   1 -10   3    0.13    0.05
  -2  10  -3    2.66    0.11
  -3  10  -3    4.07    0.13
  -4  10  -3    5.57    0.15
  -5  10  -3    2.19    0.13
  -6  10  -3    0.23    0.06
  -7  10  -3    1.44    0.14
  -7  -9   3    9.50    0.23
  -5  -9   3    1.11    0.11
  -4  -9   3   14.04    0.24
  -3  -9   3    1.84    0.10
  -2  -9   3    1.07    0.10
   1   9  -3   18.66    0.27
  -1  -9   3   18.87    0.28
   0   9  -3    6.80    0.14
   0  -9   3    6.68    0.15
  -1   9  -3    0.37    0.05
   1  -9   3    0.40    0.04
  -2   9  -3    2.98    0.11
  -3   9  -3    3.98    0.12
  -4   9  -3    2.48    0.11
  -5   9  -3    0.72    0.06
  -6   9  -3    0.38    0.06
   6  -9   3    0.68    0.09
  -7   9  -3    1.65    0.12
   7  -9   3    1.69    0.17
  -7  -8   3    4.14    0.16
  -6  -8   3    0.76    0.07
  -5  -8   3    3.95    0.12
  -4  -8   3    9.00    0.17
  -3  -8   3    0.57    0.05
  -2  -8   3    1.56    0.09
   1   8  -3    6.43    0.13
  -1  -8   3    6.48    0.14
   0   8  -3    2.63    0.09
   0  -8   3    2.79    0.09
  -1   8  -3    0.48    0.04
   1  -8   3    0.45    0.04
  -2   8  -3    0.21    0.04
   2  -8   3    0.28    0.04
  -3   8  -3    1.22    0.09
  -4   8  -3    8.65    0.17
  -5   8  -3    8.16    0.17
  -6   8  -3    0.23    0.05
   6  -8   3    0.25    0.08
  -7   8  -3    0.07    0.05
   7  -8   3   -0.02    0.08
   8  -8   3    0.44    0.11
   8   7  -3    1.93    0.21
  -7  -7   3    3.81    0.14
  -6  -7   3    0.25    0.05
  -5  -7   3    1.07    0.08
  -4  -7   3    0.00    0.04
  -3  -7   3    0.91    0.08
   2   7  -3   15.94    0.22
  -2  -7   3   16.02    0.23
   1   7  -3   47.61    0.58
  -1  -7   3   47.96    0.59
   0   7  -3    9.60    0.16
   0  -7   3    9.57    0.16
  -1   7  -3    0.93    0.06
   1  -7   3    0.97    0.06
  -2   7  -3    3.47    0.10
   2  -7   3    3.61    0.08
  -3   7  -3    7.89    0.14
  -4   7  -3   18.70    0.27
  -5   7  -3    9.26    0.17
  -6   7  -3    2.45    0.10
   6  -7   3    2.36    0.15
  -7   7  -3    2.11    0.11
   7  -7   3    2.15    0.17
   8  -7   3    0.02    0.09
   8   6  -3    0.51    0.12
   7   6  -3    0.85    0.12
  -7  -6   3    0.74    0.06
  -6  -6   3   -0.03    0.04
  -5  -6   3    2.38    0.09
  -4  -6   3    1.79    0.08
  -3  -6   3    5.53    0.11
   2   6  -3   15.80    0.21
  -2  -6   3   15.51    0.22
   1   6  -3   32.65    0.41
  -1  -6   3   33.20    0.41
   0   6  -3   14.41    0.20
   0  -6   3   14.29    0.20
  -1   6  -3  132.37    1.63
   1  -6   3  128.67    1.58
  -2   6  -3    3.80    0.09
   2  -6   3    3.83    0.08
  -3   6  -3   95.72    1.12
  -4   6  -3   26.96    0.35
  -5   6  -3   17.12    0.24
   5  -6   3   17.27    0.31
  -6   6  -3    9.72    0.17
   6  -6   3    9.62    0.24
   7  -6   3    0.86    0.10
   8  -6   3    0.24    0.10
   8   5  -3    0.51    0.12
   7   5  -3    0.45    0.10
  -6  -5   3    0.10    0.03
  -5  -5   3   59.08    0.71
  -4  -5   3    8.69    0.14
  -3  -5   3    0.29    0.03
   2   5  -3   38.18    0.45
  -2  -5   3   37.43    0.46
   1   5  -3    0.22    0.03
  -1  -5   3    0.10    0.03
   0   5  -3   59.43    0.71
   0  -5   3   58.87    0.72
  -1   5  -3    1.06    0.05
   1  -5   3    1.07    0.05
  -2   5  -3    0.16    0.03
   2  -5   3    0.19    0.02
  -3   5  -3   46.15    0.55
  -4   5  -3   23.66    0.30
   4  -5   3   23.90    0.36
  -5   5  -3    1.52    0.07
   5  -5   3    1.78    0.12
   5  -5   3    1.84    0.12
  -6   5  -3   13.62    0.20
   6  -5   3   13.66    0.28
   6  -5   3   13.53    0.28
   7  -5   3    0.30    0.09
   7  -5   3    0.37    0.09
   8  -5   3    0.05    0.09
   8   4  -3    0.08    0.10
   7   4  -3    0.54    0.10
  -5  -4   3    5.03    0.10
  -4  -4   3    1.09    0.05
  -3  -4   3    7.60    0.12
  -2  -4   3  100.24    1.22
   1   4  -3   63.95    0.78
  -1  -4   3   63.33    0.96
   0   4  -3   17.15    0.22
   0  -4   3   17.25    0.22
  -1   4  -3  143.03    1.76
   1  -4   3  146.27    1.74
  -2   4  -3    2.43    0.06
  -3   4  -3   17.55    0.22
   3  -4   3   16.95    0.26
  -4   4  -3    4.95    0.09
   4  -4   3    5.24    0.14
   4  -4   3    5.19    0.14
  -5   4  -3    0.86    0.06
   5  -4   3    1.18    0.11
   5  -4   3    1.02    0.11
   6  -4   3    1.48    0.13
   6  -4   3    1.47    0.14
   7  -4   3    4.01    0.19
   7  -4   3    4.01    0.18
   8  -4   3   -0.15    0.09
   8  -4   3   -0.03    0.09
   9  -4   3   -0.05    0.11
   9  -4   3   -0.02    0.10
   8   3  -3    0.27    0.10
   7   3  -3   -0.03    0.08
   6   3  -3   15.09    0.31
   6   3  -3   15.30    0.30
   5   3  -3   38.30    0.59
  -5  -3   3   38.76    0.46
   4   3  -3    0.14    0.05
  -4  -3   3    0.14    0.02
   3   3  -3    3.70    0.11
  -3  -3   3    3.65    0.07
   2   3  -3  151.54    3.49
  -2  -3   3  152.60    1.81
   1   3  -3    0.40    0.03
  -1  -3   3    0.44    0.03
   0   3  -3    0.09    0.02
   0  -3   3    0.08    0.02
  -1   3  -3    0.02    0.02
   1  -3   3    0.02    0.02
  -2   3  -3   18.55    0.23
   2  -3   3   18.47    0.26
  -3   3  -3    0.50    0.04
   3  -3   3    0.39    0.04
  -4   3  -3   39.03    0.46
   4  -3   3   39.65    0.57
   4  -3   3   38.86    0.55
  -5   3  -3    9.27    0.13
   5  -3   3    9.44    0.21
   5  -3   3    9.10    0.21
   6  -3   3   17.37    0.33
   6  -3   3   17.28    0.32
   7  -3   3   -0.01    0.08
   7  -3   3   -0.02    0.08
   8  -3   3    2.46    0.19
   8  -3   3    2.65    0.20
   9  -3   3    0.10    0.11
   9  -3   3    0.11    0.10
   9   2  -3    0.67    0.12
   8   2  -3    0.98    0.12
   7   2  -3    3.27    0.17
   7   2  -3    2.98    0.18
   6   2  -3    0.30    0.07
   6   2  -3    0.24    0.07
   5   2  -3    4.57    0.16
   5   2  -3    5.31    0.16
   4   2  -3    0.72    0.08
  -4  -2   3    0.67    0.03
   3   2  -3   21.18    0.33
  -3  -2   3   21.73    0.25
   2   2  -3   11.90    0.19
  -2  -2   3   12.09    0.15
   1   2  -3   16.43    0.23
  -1  -2   3   16.62    0.20
   0   2  -3   32.72    0.40
   0  -2   3   33.08    0.41
  -1   2  -3  352.63    4.78
   1  -2   3  348.56    5.05
   1  -2   3  354.85    4.65
  -2   2  -3   47.48    0.56
   2  -2   3   47.95    0.65
   2  -2   3   45.82    0.66
  -3   2  -3   95.92    1.11
   3  -2   3   93.69    1.31
   3  -2   3   94.07    1.27
  -4   2  -3   21.45    0.26
   4  -2   3   21.57    0.34
   4  -2   3   21.05    0.33
  -5   2  -3   14.18    0.18
   5  -2   3   14.67    0.27
   5  -2   3   14.25    0.27
   6  -2   3    1.77    0.14
   6  -2   3    1.66    0.14
   7  -2   3    0.06    0.08
   8  -2   3    3.69    0.21
   8  -2   3    3.74    0.21
   9  -2   3   -0.06    0.10
   9   1  -3    0.79    0.13
   8   1  -3    1.39    0.18
   8   1  -3    1.43    0.16
   7   1  -3    0.15    0.08
   7   1  -3    0.22    0.08
   6   1  -3    0.62    0.08
   6   1  -3    0.68    0.08
   5   1  -3   16.04    0.30
   5   1  -3   15.74    0.29
   4   1  -3    0.18    0.05
   3   1  -3   12.60    0.22
   2   1  -3    6.07    0.12
  -2  -1   3    6.33    0.08
   1   1  -3   13.93    0.20
  -1  -1   3   13.76    0.17
   0   1  -3   23.71    0.30
   0  -1   3   24.60    0.30
  -1   1  -3   24.47    0.30
   1  -1   3   25.55    0.36
  -2   1  -3    1.73    0.03
   2  -1   3    1.31    0.05
  -3   1  -3    0.08    0.01
   3  -1   3    0.06    0.03
  -4   1  -3    0.83    0.03
   4  -1   3    1.00    0.08
   5  -1   3    4.23    0.14
   5  -1   3    4.12    0.14
   6  -1   3   10.58    0.24
   6  -1   3   10.80    0.25
   7  -1   3   16.15    0.35
   7  -1   3   15.26    0.33
   8  -1   3   -0.02    0.09
   9  -1   3    0.00    0.10
   9   0  -3   -0.06    0.10
   9   0  -3   -0.08    0.10
   8   0  -3    0.28    0.10
   8   0  -3    0.23    0.09
   7   0  -3    1.86    0.15
   7   0  -3    1.87    0.15
   6   0  -3    0.77    0.08
   6   0  -3    1.03    0.12
   5   0  -3    2.40    0.12
   5   0  -3    2.40    0.12
   4   0  -3   31.20    0.45
   3   0  -3   59.53    0.78
   3   0  -3   58.77    0.82
   1   0  -3   51.20    0.70
  -1   0   3   51.53    0.61
   0   0   3    0.74    0.02
  -1   0  -3  390.97    5.12
  -3   0  -3    7.36    0.09
   3   0   3    7.18    0.14
  -4   0  -3   16.05    0.19
   4   0   3   16.27    0.28
   5   0   3   18.00    0.32
   6   0   3    2.30    0.15
   6   0   3    2.16    0.15
   7   0   3    0.81    0.11
   8   0   3    0.00    0.09
   9   0   3   -0.02    0.10
   9  -1  -3    0.57    0.12
   9  -1  -3    0.70    0.12
   8  -1  -3    0.14    0.09
   8  -1  -3   -0.01    0.09
   7  -1  -3    0.63    0.09
   7  -1  -3    0.57    0.09
   6  -1  -3    3.46    0.16
   6  -1  -3    3.36    0.16
   5  -1  -3    0.14    0.06
   5  -1  -3    0.10    0.06
   4  -1  -3    0.13    0.05
   3  -1  -3   28.98    0.41
  -1   1   3  237.19    3.23
   0  -1  -3  133.16    1.56
   0   1   3  132.18    1.56
  -1  -1  -3   12.00    0.15
  -2  -1  -3    0.05    0.01
  -3  -1  -3   12.59    0.16
   3   1   3   12.45    0.21
  -4  -1  -3   95.45    1.27
   4   1   3   96.53    1.31
  -5  -1  -3    4.34    0.08
   5   1   3    4.28    0.15
   7   1   3    0.29    0.09
   8   1   3    2.45    0.19
   9   1   3   -0.11    0.10
   9  -2  -3    0.27    0.11
   9  -2  -3    0.13    0.11
   8  -2  -3    0.00    0.08
   8  -2  -3    0.01    0.09
   7  -2  -3   -0.03    0.08
   7  -2  -3   -0.09    0.08
   6  -2  -3    0.46    0.09
   6  -2  -3    0.44    0.09
   5  -2  -3    0.17    0.06
   5  -2  -3    0.06    0.06
   3  -2  -3   39.83    0.54
  -2   2   3   57.24    0.68
  -1   2   3   35.95    0.44
   0  -2  -3    3.37    0.06
   0   2   3    3.39    0.06
  -1  -2  -3   83.92    1.01
   1   2   3   80.96    0.98
  -2  -2  -3   23.12    0.28
  -3  -2  -3   14.15    0.18
  -4  -2  -3    5.13    0.09
  -5  -2  -3   16.77    0.22
   7   2   3    7.06    0.23
   8   2   3    0.09    0.09
   9  -3  -3    1.23    0.14
   8  -3  -3    1.35    0.16
   8  -3  -3    1.46    0.18
   7  -3  -3    0.21    0.08
   7  -3  -3    0.20    0.09
   6  -3  -3    5.63    0.18
   6  -3  -3    5.33    0.20
   5  -3  -3    1.16    0.10
  -4   3   3    0.50    0.03
  -3   3   3   12.80    0.16
  -2   3   3   45.11    0.54
   1  -3  -3  184.56    2.15
  -1   3   3  182.29    2.18
   0  -3  -3  124.94    1.51
   0   3   3  124.87    1.51
  -1  -3  -3    0.95    0.04
   1   3   3    0.93    0.04
  -2  -3  -3   32.59    0.39
  -3  -3  -3    3.05    0.07
  -4  -3  -3    0.59    0.05
  -5  -3  -3    0.50    0.05
  -6  -3  -3    2.23    0.08
   8   3   3    1.51    0.18
   9  -4  -3    1.57    0.20
   8  -4  -3    0.69    0.11
   7  -4  -3   -0.02    0.08
   6  -4  -3    1.75    0.15
  -5   4   3    0.55    0.04
  -4   4   3   35.57    0.42
  -3   4   3  361.32    4.82
  -2   4   3    2.88    0.06
   1  -4  -3   32.21    0.39
  -1   4   3   32.17    0.39
   0  -4  -3    5.54    0.09
   0   4   3    5.57    0.09
  -1  -4  -3   44.40    0.52
   1   4   3   42.76    0.52
  -2  -4  -3    7.98    0.13
   2   4   3    8.25    0.12
  -3  -4  -3    0.40    0.03
  -4  -4  -3   18.75    0.25
  -5  -4  -3    4.60    0.10
  -6  -4  -3    2.35    0.09
  -7  -4  -3   -0.03    0.04
   8   4   3    0.01    0.09
   8  -5  -3    0.75    0.11
   7  -5  -3    1.64    0.17
  -5   5   3    0.27    0.03
  -4   5   3    2.91    0.07
  -3   5   3   11.05    0.16
  -2   5   3   66.68    0.81
   1  -5  -3  398.83    5.91
  -1   5   3  394.45    4.67
   0  -5  -3  122.26    1.51
   0   5   3  121.05    1.51
  -1  -5  -3   71.31    0.85
   1   5   3   70.27    0.83
  -2  -5  -3    2.52    0.07
   2   5   3    2.58    0.06
  -3  -5  -3   28.14    0.36
  -4  -5  -3    0.81    0.07
  -5  -5  -3    0.09    0.04
  -6  -5  -3    2.39    0.10
  -7  -5  -3    0.46    0.05
   8  -6  -3    1.67    0.19
   7  -6  -3    0.27    0.09
  -6   6   3    1.90    0.08
  -5   6   3   11.10    0.17
  -4   6   3    5.61    0.11
  -3   6   3   21.97    0.29
   2  -6  -3   46.83    0.56
  -2   6   3   47.38    0.57
   1  -6  -3   48.37    0.58
  -1   6   3   48.41    0.58
   0  -6  -3   48.23    0.58
   0   6   3   48.54    0.58
  -1  -6  -3    0.13    0.03
   1   6   3    0.14    0.03
  -2  -6  -3    3.54    0.09
   2   6   3    3.69    0.08
  -3  -6  -3    4.94    0.12
  -4  -6  -3    0.93    0.08
  -5  -6  -3    0.53    0.05
  -6  -6  -3    0.34    0.05
  -7  -6  -3    1.27    0.10
   8  -7  -3    0.56    0.11
   7  -7  -3    5.64    0.22
  -6   7   3    0.03    0.04
  -5   7   3    0.57    0.05
  -4   7   3    2.22    0.08
  -3   7   3    1.11    0.07
   2  -7  -3   17.86    0.24
  -2   7   3   17.97    0.25
   1  -7  -3   89.15    1.05
  -1   7   3   90.22    1.11
   0  -7  -3    7.03    0.13
   0   7   3    6.85    0.13
  -1  -7  -3   -0.02    0.04
   1   7   3    0.02    0.03
  -2  -7  -3    5.83    0.13
   2   7   3    5.89    0.11
  -3  -7  -3   22.42    0.31
  -4  -7  -3    2.34    0.10
  -5  -7  -3    2.41    0.11
  -6  -7  -3    1.43    0.10
  -7  -7  -3   -0.05    0.05
  -8  -7  -3   -0.06    0.06
   8  -8  -3    0.45    0.11
  -7   8   3    1.21    0.10
  -6   8   3    4.47    0.12
  -5   8   3    0.63    0.05
  -4   8   3   16.06    0.24
  -3   8   3   13.15    0.21
  -2   8   3  106.40    1.25
   1  -8  -3  102.78    1.20
  -1   8   3  101.42    1.23
   0  -8  -3    2.03    0.08
   0   8   3    2.05    0.09
  -1  -8  -3   14.88    0.23
   1   8   3   15.12    0.23
  -2  -8  -3    0.95    0.09
  -3  -8  -3    6.18    0.15
  -4  -8  -3    0.12    0.05
  -5  -8  -3    0.01    0.05
  -6  -8  -3    0.07    0.06
  -7  -8  -3    0.02    0.06
   8  -9  -3    0.15    0.11
  -7   9   3    1.15    0.11
  -6   9   3    0.59    0.06
  -5   9   3    1.96    0.11
  -4   9   3    0.08    0.05
  -3   9   3    3.14    0.11
  -2   9   3    1.29    0.09
   1  -9  -3   44.54    0.56
  -1   9   3   44.80    0.57
   0  -9  -3    9.52    0.18
   0   9   3    9.53    0.18
  -1  -9  -3   25.64    0.36
   1   9   3   26.46    0.36
  -2  -9  -3   36.37    0.48
  -3  -9  -3    0.39    0.06
  -4  -9  -3    1.50    0.12
  -5  -9  -3    0.84    0.07
  -6  -9  -3    0.80    0.08
  -7  -9  -3    0.55    0.08
  -7  10   3    2.11    0.14
  -6  10   3    5.07    0.16
  -5  10   3   -0.13    0.05
  -4  10   3    0.99    0.11
  -3  10   3    7.61    0.17
  -2  10   3   25.80    0.37
   1 -10  -3   22.98    0.32
  -1  10   3   22.52    0.33
   0 -10  -3    3.75    0.12
   0  10   3    3.60    0.13
  -1 -10  -3   13.83    0.24
   1  10   3   13.87    0.23
  -2 -10  -3    0.67    0.07
  -3 -10  -3    0.37    0.06
  -4 -10  -3    0.62    0.07
  -5 -10  -3    1.67    0.14
  -6 -10  -3    0.05    0.07
  -7  11   3    0.35    0.08
  -6  11   3    1.33    0.14
  -5  11   3    3.32    0.15
  -4  11   3    1.50    0.12
  -3  11   3   -0.04    0.05
  -2  11   3    2.12    0.12
   1 -11  -3    0.47    0.06
  -1  11   3    0.55    0.06
   0 -11  -3    0.70    0.06
   0  11   3    0.69    0.07
  -1 -11  -3    6.52    0.17
   1  11   3    6.66    0.16
  -2 -11  -3    7.44    0.18
  -3 -11  -3   -0.09    0.06
  -4 -11  -3    2.43    0.15
  -5 -11  -3    4.33    0.18
  -6 -11  -3   -0.04    0.07
  -6  12   3   -0.02    0.07
  -5  12   3   -0.08    0.07
  -4  12   3    0.47    0.07
  -3  12   3    0.09    0.06
  -2  12   3    5.77    0.17
   1 -12  -3    0.29    0.06
  -1  12   3    0.28    0.07
   0 -12  -3    0.49    0.07
   0  12   3    0.54    0.07
  -1 -12  -3    0.14    0.06
   1  12   3    0.11    0.06
  -2 -12  -3    0.25    0.07
  -3 -12  -3    1.26    0.14
  -4 -12  -3    0.51    0.08
  -5 -12  -3    4.17    0.19
  -6  13   3    0.04    0.08
  -5  13   3    0.54    0.09
  -4  13   3    0.36    0.08
  -3  13   3   14.48    0.28
  -2  13   3    0.20    0.07
   1 -13  -3    5.46    0.17
  -1  13   3    5.52    0.18
   0 -13  -3    0.24    0.07
   0  13   3    0.27    0.07
  -1 -13  -3    4.97    0.18
   1  13   3    5.21    0.17
  -2 -13  -3    1.12    0.10
  -3 -13  -3    3.30    0.19
  -4 -13  -3    1.64    0.18
  -5 -13  -3    0.03    0.09
  -5  14   3   -0.09    0.08
  -4  14   3    0.00    0.09
  -3  14   3    1.91    0.18
  -2  14   3    0.16    0.08
  -1  14   3    0.30    0.08
   0 -14  -3    0.09    0.07
   0  14   3    0.03    0.07
  -1 -14  -3    0.97    0.10
   1  14   3    1.24    0.14
  -2 -14  -3    0.66    0.10
  -3 -14  -3    1.49    0.12
  -4 -14  -3    0.00    0.09
  -4  15   3   -0.08    0.09
  -3  15   3    5.87    0.23
  -2  15   3    0.32    0.09
  -1  15   3    0.19    0.08
   0 -15  -3    3.43    0.19
   0  15   3    3.29    0.19
  -1 -15  -3    5.30    0.21
  -2 -15  -3    0.23    0.09
  -3 -15  -3    0.37    0.10
  -3  16   3   -0.06    0.09
  -2  16   3   -0.12    0.09
  -1  16   3   -0.16    0.09
  -1 -16  -3    0.33    0.10
  -2 -16  -3    0.21    0.10
  -2 -16   4    0.42    0.10
  -1 -16   4    0.27    0.09
   0  16  -4    0.06    0.08
   0 -16   4   -0.03    0.08
  -1  16  -4    5.75    0.23
  -2  16  -4    4.82    0.23
  -3  16  -4    0.95    0.11
  -3 -15   4    0.60    0.10
  -2 -15   4    0.38    0.09
  -1 -15   4    1.05    0.11
   0  15  -4   10.56    0.25
   0 -15   4   10.68    0.26
  -1  15  -4   10.14    0.25
  -2  15  -4    0.18    0.08
  -3  15  -4    0.24    0.09
  -4  15  -4    0.51    0.10
  -4 -14   4    0.02    0.08
  -3 -14   4    1.74    0.17
  -2 -14   4    0.23    0.08
  -1 -14   4    0.06    0.08
   0  14  -4    0.19    0.07
   0 -14   4    0.20    0.07
  -1  14  -4    3.81    0.17
   1 -14   4    3.41    0.15
  -2  14  -4    5.41    0.19
  -3  14  -4    2.70    0.18
  -4  14  -4    4.46    0.20
  -5  14  -4    0.96    0.11
  -5 -13   4    0.16    0.08
  -4 -13   4    0.37    0.09
  -3 -13   4    7.20    0.21
  -2 -13   4    3.43    0.17
   1  13  -4    0.07    0.06
  -1 -13   4   -0.01    0.07
   0  13  -4    0.37    0.07
   0 -13   4    0.29    0.07
  -1  13  -4    0.65    0.07
   1 -13   4    0.89    0.08
  -2  13  -4    1.33    0.14
  -3  13  -4    1.60    0.15
  -4  13  -4    0.14    0.08
  -5  13  -4    0.12    0.08
  -6  13  -4   -0.03    0.08
  -6 -12   4    1.82    0.17
  -5 -12   4    2.82    0.18
  -4 -12   4    2.71    0.16
  -3 -12   4    0.14    0.07
  -2 -12   4    0.58    0.08
   1  12  -4    0.34    0.06
  -1 -12   4    0.30    0.07
   0  12  -4    1.38    0.11
   0 -12   4    1.31    0.12
  -1  12  -4    1.93    0.13
   1 -12   4    2.01    0.12
  -2  12  -4    1.37    0.13
  -3  12  -4    2.32    0.14
  -4  12  -4    0.92    0.08
  -5  12  -4    0.41    0.08
  -6  12  -4    0.67    0.09
  -6 -11   4    6.90    0.21
  -5 -11   4   -0.17    0.07
  -4 -11   4    3.11    0.15
  -3 -11   4    6.05    0.17
  -2 -11   4    4.07    0.15
   1  11  -4    0.54    0.06
  -1 -11   4    0.53    0.07
   0  11  -4    3.74    0.13
   0 -11   4    3.61    0.13
  -1  11  -4    5.05    0.15
   1 -11   4    5.17    0.14
  -2  11  -4    4.98    0.15
  -3  11  -4    4.13    0.14
  -4  11  -4    1.35    0.12
  -5  11  -4    3.43    0.15
  -6  11  -4    1.33    0.10
  -7  11  -4    2.06    0.16
  -7 -10   4    2.78    0.17
  -6 -10   4    5.09    0.19
  -5 -10   4    7.13    0.20
  -4 -10   4    2.49    0.14
  -3 -10   4    3.92    0.14
  -2 -10   4    0.01    0.05
   1  10  -4   14.75    0.24
  -1 -10   4   14.64    0.25
   0  10  -4    1.47    0.10
   0 -10   4    1.46    0.10
  -1  10  -4    0.61    0.06
   1 -10   4    0.57    0.06
  -2  10  -4    0.66    0.06
  -3  10  -4    0.98    0.10
  -4  10  -4    3.30    0.13
  -5  10  -4    3.67    0.15
  -6  10  -4    0.77    0.08
  -7  10  -4    0.71    0.08
  -7  -9   4    8.86    0.22
  -6  -9   4    3.82    0.17
  -5  -9   4   -0.09    0.05
  -4  -9   4    0.11    0.05
  -3  -9   4    2.29    0.11
  -2  -9   4    4.62    0.13
   1   9  -4   53.09    0.65
  -1  -9   4   51.99    0.66
   0   9  -4    0.82    0.08
   0  -9   4    0.83    0.06
  -1   9  -4    8.41    0.16
   1  -9   4    8.48    0.16
  -2   9  -4    0.16    0.05
  -3   9  -4   11.52    0.20
  -4   9  -4   26.01    0.37
  -5   9  -4   16.07    0.26
  -6   9  -4    2.56    0.13
   6  -9   4    2.75    0.16
  -7   9  -4    0.55    0.07
   7  -9   4    0.57    0.10
  -7  -8   4    0.14    0.07
  -6  -8   4    0.96    0.08
  -5  -8   4    5.54    0.15
  -4  -8   4   23.79    0.34
  -3  -8   4    0.43    0.05
  -2  -8   4  107.72    1.27
   1   8  -4    0.10    0.04
  -1  -8   4    0.05    0.04
   0   8  -4    0.22    0.04
   0  -8   4    0.25    0.04
  -1   8  -4    9.61    0.17
   1  -8   4    9.52    0.16
  -2   8  -4    2.35    0.09
   2  -8   4    2.44    0.09
  -3   8  -4    9.60    0.17
  -4   8  -4   16.58    0.25
  -5   8  -4    4.02    0.13
  -6   8  -4    0.11    0.05
   6  -8   4    0.11    0.08
  -7   8  -4    0.56    0.06
   7  -8   4    0.42    0.09
   8  -8   4   -0.07    0.09
   8   7  -4    7.91    0.28
   7   7  -4    0.21    0.10
  -7  -7   4    0.05    0.06
  -6  -7   4   -0.09    0.04
  -5  -7   4    1.86    0.09
  -4  -7   4    0.12    0.04
  -3  -7   4    7.15    0.14
   2   7  -4   68.62    0.80
  -2  -7   4   67.33    0.82
   1   7  -4   39.59    0.49
  -1  -7   4   39.49    0.50
   0   7  -4    0.13    0.03
   0  -7   4    0.16    0.04
  -1   7  -4   16.74    0.24
   1  -7   4   16.74    0.23
  -2   7  -4   10.45    0.17
   2  -7   4   10.75    0.16
  -3   7  -4    0.44    0.04
  -4   7  -4    1.60    0.08
  -5   7  -4    2.97    0.10
   5  -7   4    3.05    0.14
  -6   7  -4    4.53    0.13
   6  -7   4    4.37    0.17
  -7   7  -4    0.31    0.05
   7  -7   4    0.25    0.08
   8  -7   4    0.54    0.11
   8   6  -4    4.12    0.23
   7   6  -4    0.07    0.09
  -7  -6   4    0.15    0.05
  -6  -6   4    0.22    0.04
  -5  -6   4    0.29    0.04
  -4  -6   4    4.33    0.11
  -3  -6   4    3.97    0.10
   2   6  -4   10.48    0.15
  -2  -6   4   10.44    0.16
   1   6  -4  104.09    1.28
  -1  -6   4  102.77    1.23
   0   6  -4    8.35    0.14
   0  -6   4    8.51    0.14
  -1   6  -4    1.63    0.07
  -2   6  -4    0.08    0.03
   2  -6   4    0.08    0.03
  -3   6  -4   36.55    0.45
  -4   6  -4    3.58    0.09
  -5   6  -4    7.93    0.15
   5  -6   4    8.03    0.20
  -6   6  -4    0.27    0.04
   6  -6   4    0.36    0.08
  -7   6  -4    1.87    0.10
   7  -6   4    1.54    0.16
   8  -6   4    0.45    0.10
   8   5  -4    0.27    0.11
   7   5  -4    0.22    0.09
  -6  -5   4    0.18    0.04
  -5  -5   4    0.34    0.04
  -4  -5   4   26.66    0.34
  -3  -5   4    0.16    0.03
   2   5  -4   16.87    0.22
  -2  -5   4   16.98    0.23
   1   5  -4   46.46    0.55
  -1  -5   4   46.40    0.56
   0   5  -4    0.49    0.05
   0  -5   4    0.55    0.05
  -1   5  -4  174.21    2.14
   1  -5   4  175.06    2.11
  -2   5  -4   20.79    0.27
  -3   5  -4   54.37    0.65
  -4   5  -4   35.21    0.44
   4  -5   4   36.54    0.51
  -5   5  -4   12.94    0.19
   5  -5   4   13.36    0.26
   5  -5   4   12.92    0.25
  -6   5  -4    5.75    0.12
   6  -5   4    5.61    0.18
   6  -5   4    5.64    0.18
   7  -5   4    4.69    0.19
   7  -5   4    5.01    0.20
   8  -5   4    2.09    0.19
   8  -5   4    2.45    0.18
   8   4  -4    5.80    0.24
   7   4  -4    3.29    0.18
   6   4  -4    6.62    0.20
  -5  -4   4    0.14    0.03
  -4  -4   4   21.21    0.27
  -3  -4   4   10.93    0.15
  -2  -4   4   51.64    0.61
   1   4  -4   81.43    0.98
  -1  -4   4   79.94    0.98
   0   4  -4   10.89    0.15
   0  -4   4   11.04    0.15
  -1   4  -4    9.60    0.14
   1  -4   4    9.84    0.14
  -2   4  -4   64.87    0.78
   2  -4   4   65.96    0.77
  -3   4  -4   39.62    0.48
   3  -4   4   40.81    0.55
  -4   4  -4   -0.01    0.02
   4  -4   4    0.00    0.05
   4  -4   4    0.00    0.04
  -5   4  -4   16.58    0.22
   5  -4   4   16.94    0.30
   5  -4   4   16.63    0.29
   6  -4   4    1.66    0.13
   6  -4   4    1.45    0.13
   7  -4   4    1.43    0.15
   7  -4   4    1.44    0.15
   8  -4   4    0.79    0.12
   8  -4   4    0.82    0.11
   8   3  -4    3.95    0.21
   7   3  -4    0.84    0.10
   6   3  -4    1.20    0.13
   6   3  -4    1.28    0.14
   5   3  -4    0.07    0.06
  -5  -3   4    0.04    0.03
   4   3  -4    5.98    0.15
  -4  -3   4    5.77    0.09
   3   3  -4    4.16    0.11
  -3  -3   4    4.08    0.07
   2   3  -4    0.15    0.03
  -2  -3   4    0.13    0.02
   1   3  -4    0.04    0.02
  -1  -3   4    0.04    0.02
   0   3  -4   82.88    1.01
   0  -3   4   80.26    1.00
  -1   3  -4   45.43    0.54
   1  -3   4   44.99    0.56
  -2   3  -4   11.23    0.15
   2  -3   4   11.55    0.17
  -3   3  -4    1.56    0.05
   3  -3   4    1.54    0.07
   3  -3   4    1.53    0.07
  -4   3  -4    3.16    0.07
   4  -3   4    3.29    0.11
   4  -3   4    3.27    0.11
  -5   3  -4   19.35    0.25
   5  -3   4   19.67    0.34
   5  -3   4   19.71    0.33
   6  -3   4    9.99    0.24
   6  -3   4    9.78    0.23
   7  -3   4    0.10    0.08
   7  -3   4    0.13    0.08
   8  -3   4    3.50    0.21
   8  -3   4    3.81    0.21
   9  -3   4    0.24    0.11
   9   2  -4   -0.05    0.10
   8   2  -4    0.21    0.10
   7   2  -4    3.60    0.18
   7   2  -4    3.68    0.18
   6   2  -4    1.12    0.13
   6   2  -4    0.99    0.09
   5   2  -4    0.27    0.07
   5   2  -4    0.17    0.07
   4   2  -4    1.42    0.09
   4   2  -4    1.20    0.09
  -4  -2   4    1.44    0.04
   3   2  -4    1.93    0.08
  -3  -2   4    1.98    0.04
   2   2  -4  221.22    4.50
  -2  -2   4  224.59    2.59
   1   2  -4    0.55    0.04
   1   2  -4    0.47    0.03
  -1  -2   4    0.47    0.03
   0   2  -4  159.77    1.89
   0  -2   4  158.11    1.89
  -1   2  -4   26.01    0.31
   1  -2   4   25.48    0.31
   1  -2   4   26.03    0.35
   1  -2   4   25.64    0.33
  -2   2  -4   47.84    0.58
   2  -2   4   48.42    0.68
   2  -2   4   49.66    0.63
  -3   2  -4   11.86    0.15
   3  -2   4   11.80    0.19
   3  -2   4   11.79    0.20
  -4   2  -4    8.35    0.12
   4  -2   4    8.18    0.17
   4  -2   4    8.62    0.17
  -5   2  -4   18.95    0.24
   5  -2   4   18.75    0.33
   5  -2   4   18.81    0.32
   6  -2   4   -0.01    0.07
   6  -2   4   -0.04    0.07
   7  -2   4    1.82    0.16
   7  -2   4    1.81    0.16
   8  -2   4    6.01    0.24
   8  -2   4    6.40    0.24
   9  -2   4    0.14    0.11
   9   1  -4    0.53    0.12
   8   1  -4    1.33    0.16
   8   1  -4    1.36    0.13
   7   1  -4    0.55    0.09
   7   1  -4    0.59    0.10
   6   1  -4    3.30    0.15
   6   1  -4    3.32    0.15
   5   1  -4  109.24    1.44
   5   1  -4  110.51    1.52
   4   1  -4    4.43    0.13
   4   1  -4    4.39    0.12
   3   1  -4    0.98    0.07
   3   1  -4    1.09    0.07
  -3  -1   4    1.11    0.02
   2   1  -4   14.98    0.23
  -2  -1   4   15.24    0.18
   1   1  -4   22.35    0.29
  -1  -1   4   22.66    0.27
   0   1  -4   36.43    0.45
   0  -1   4   36.77    0.45
  -1   1  -4  978.40   12.19
   1  -1   4 1000.00   12.11
  -2   1  -4    0.46    0.03
   2  -1   4    0.31    0.04
  -3   1  -4    2.38    0.05
   3  -1   4    2.27    0.08
  -4   1  -4    0.44    0.03
   4  -1   4    0.57    0.07
  -5   1  -4    5.60    0.09
   5  -1   4    5.76    0.16
   5  -1   4    5.87    0.16
   6  -1   4    4.48    0.17
   6  -1   4    4.32    0.17
   7  -1   4    4.24    0.19
   7  -1   4    4.52    0.20
   8  -1   4   -0.05    0.09
   9  -1   4    0.20    0.11
   9   0  -4    0.08    0.11
   9   0  -4    0.07    0.10
   8   0  -4    0.22    0.09
   8   0  -4    0.27    0.10
   7   0  -4    0.11    0.08
   7   0  -4    0.07    0.08
   6   0  -4    3.18    0.15
   6   0  -4    3.24    0.15
   5   0  -4   14.17    0.27
   5   0  -4   14.21    0.26
   4   0  -4   15.03    0.25
   3   0  -4   24.19    0.35
  -2   0   4   62.12    0.72
  -1   0   4    2.46    0.04
   0   0  -4   34.61    0.44
   0   0   4   33.83    0.42
  -2   0  -4    6.05    0.09
  -3   0  -4   19.58    0.24
   3   0   4   19.81    0.30
  -4   0  -4    1.62    0.04
   4   0   4    1.78    0.09
  -5   0  -4   32.68    0.40
   5   0   4   34.01    0.52
   6   0   4    0.35    0.08
   6   0   4    0.47    0.08
   7   0   4    4.68    0.21
   8   0   4    0.06    0.10
   9   0   4    0.04    0.10
   9  -1  -4    0.11    0.10
   9  -1  -4   -0.04    0.10
   8  -1  -4    0.12    0.09
   8  -1  -4    0.08    0.09
   7  -1  -4    2.27    0.16
   7  -1  -4    2.37    0.16
   6  -1  -4    5.43    0.18
   6  -1  -4    5.66    0.18
   5  -1  -4   20.71    0.36
   5  -1  -4   20.81    0.35
   4  -1  -4    4.00    0.12
   3  -1  -4    6.36    0.13
   2  -1  -4    0.14    0.03
  -2   1   4    0.13    0.01
  -1   1   4    3.95    0.06
   0   1   4  458.83    6.05
  -1  -1  -4   20.94    0.25
   1   1   4   20.63    0.25
  -2  -1  -4   20.34    0.25
  -3  -1  -4   21.46    0.26
  -4  -1  -4   21.49    0.26
  -5  -1  -4    6.05    0.10
   7   1   4   14.05    0.32
   8   1   4    1.17    0.13
   9   1   4    0.23    0.11
   9  -2  -4    1.13    0.14
   8  -2  -4    2.16    0.19
   8  -2  -4    2.02    0.17
   7  -2  -4    0.17    0.08
   7  -2  -4    0.12    0.08
   6  -2  -4   25.69    0.43
   6  -2  -4   25.18    0.44
   5  -2  -4    1.01    0.10
   5  -2  -4    0.79    0.10
   3  -2  -4    4.53    0.11
  -3   2   4    4.65    0.06
  -2   2   4    4.42    0.07
   1  -2  -4    8.97    0.12
  -1   2   4    8.94    0.12
   0  -2  -4    1.66    0.04
   0   2   4    1.63    0.04
  -1  -2  -4  226.66    3.63
   1   2   4  235.41    2.71
  -2  -2  -4    2.47    0.06
  -3  -2  -4    0.11    0.02
  -4  -2  -4  141.09    1.68
  -5  -2  -4   38.17    0.46
   8   2   4   -0.02    0.09
   9  -3  -4    5.10    0.24
   8  -3  -4    1.88    0.19
   7  -3  -4    1.86    0.15
   7  -3  -4    1.83    0.15
   6  -3  -4    8.69    0.24
   6  -3  -4    8.48    0.23
   5  -3  -4   -0.01    0.05
  -4   3   4    3.24    0.05
  -3   3   4   45.46    0.57
  -2   3   4  109.18    1.31
   1  -3  -4   11.00    0.15
  -1   3   4   11.37    0.15
   0  -3  -4  234.54    2.77
  -1  -3  -4   26.98    0.33
   1   3   4   27.32    0.33
  -2  -3  -4   38.94    0.47
   2   3   4   39.04    0.46
  -3  -3  -4   35.44    0.43
  -4  -3  -4   12.01    0.17
  -5  -3  -4    2.08    0.07
  -6  -3  -4    0.00    0.04
   8   3   4    1.64    0.19
   9  -4  -4   -0.06    0.11
   8  -4  -4    1.09    0.12
   7  -4  -4    0.57    0.10
   6  -4  -4    4.07    0.18
  -5   4   4    4.70    0.08
  -4   4   4    5.64    0.09
  -3   4   4   40.74    0.48
  -2   4   4    2.38    0.06
   1  -4  -4    1.00    0.05
  -1   4   4    0.97    0.05
   0  -4  -4    4.27    0.08
   0   4   4    4.30    0.08
  -1  -4  -4   17.72    0.23
   1   4   4   17.67    0.23
  -2  -4  -4    2.06    0.06
   2   4   4    2.12    0.06
  -3  -4  -4    1.31    0.06
  -4  -4  -4    1.79    0.07
  -5  -4  -4   -0.02    0.03
  -6  -4  -4    0.47    0.05
  -7  -4  -4    0.10    0.05
   8   4   4    0.06    0.10
   8  -5  -4    0.22    0.10
   7  -5  -4   -0.01    0.08
  -5   5   4    0.08    0.03
  -4   5   4    3.31    0.08
  -3   5   4    8.45    0.13
  -2   5   4   19.11    0.25
   1  -5  -4  187.54    2.24
  -1   5   4  186.42    2.27
   0  -5  -4    4.22    0.09
  -1  -5  -4  126.00    1.50
   1   5   4  116.76    1.46
  -2  -5  -4    8.31    0.14
   2   5   4    8.42    0.13
  -3  -5  -4   69.36    0.82
  -4  -5  -4   17.21    0.25
  -5  -5  -4    8.43    0.16
  -6  -5  -4    8.15    0.16
  -7  -5  -4    0.08    0.05
   8  -6  -4    0.38    0.11
   7  -6  -4    1.70    0.17
  -6   6   4    1.45    0.07
  -5   6   4    9.98    0.16
  -4   6   4   37.58    0.46
  -3   6   4   10.90    0.17
   2  -6  -4   78.50    0.91
  -2   6   4   78.97    1.39
   1  -6  -4    1.18    0.06
  -1   6   4    1.20    0.06
   0  -6  -4   29.60    0.38
   0   6   4   29.95    0.38
  -1  -6  -4    3.66    0.09
   1   6   4    3.66    0.09
  -2  -6  -4   10.83    0.17
   2   6   4   10.93    0.16
  -3  -6  -4   28.58    0.38
  -4  -6  -4   12.05    0.20
  -5  -6  -4    4.36    0.12
  -6  -6  -4    5.18    0.14
  -7  -6  -4    2.09    0.12
   8  -7  -4    3.31    0.22
   7  -7  -4    0.04    0.09
  -5   7   4    1.36    0.08
  -4   7   4    7.63    0.14
  -3   7   4    0.72    0.07
   2  -7  -4   37.27    0.45
  -2   7   4   37.28    0.47
   1  -7  -4   63.70    0.76
  -1   7   4   63.31    0.76
   0  -7  -4   39.43    0.49
   0   7   4   39.27    0.49
  -1  -7  -4    9.22    0.16
   1   7   4    9.01    0.15
  -2  -7  -4    1.10    0.08
   2   7   4    1.19    0.07
  -3  -7  -4   56.01    0.69
  -4  -7  -4   61.75    0.76
  -5  -7  -4    5.03    0.14
  -6  -7  -4    2.06    0.12
  -7  -7  -4    0.33    0.06
   8  -8  -4    0.11    0.11
  -7   8   4    0.86    0.07
  -6   8   4    0.00    0.04
  -5   8   4    0.44    0.05
  -4   8   4    1.68    0.09
  -3   8   4   36.28    0.47
  -2   8   4    2.25    0.09
   1  -8  -4   24.18    0.32
  -1   8   4   23.81    0.33
   0  -8  -4    3.45    0.10
   0   8   4    3.36    0.10
  -1  -8  -4    7.93    0.16
   1   8   4    8.06    0.15
  -2  -8  -4    0.07    0.05
  -3  -8  -4   16.49    0.26
  -4  -8  -4    9.37    0.19
  -5  -8  -4    0.11    0.05
  -6  -8  -4    0.30    0.06
  -7  -8  -4   -0.19    0.06
   8  -9  -4    4.01    0.24
  -7   9   4    0.51    0.06
  -6   9   4    0.02    0.05
  -5   9   4    0.21    0.05
  -4   9   4    0.28    0.05
  -3   9   4   97.83    1.17
  -2   9   4    0.80    0.09
   1  -9  -4   31.34    0.41
  -1   9   4   31.32    0.42
   0  -9  -4    2.07    0.10
   0   9   4    2.12    0.10
  -1  -9  -4   35.47    0.47
   1   9   4   35.66    0.47
  -2  -9  -4   -0.02    0.05
  -3  -9  -4   10.96    0.21
  -4  -9  -4    1.07    0.11
  -5  -9  -4    9.08    0.21
  -6  -9  -4    2.30    0.15
  -7  -9  -4    0.27    0.07
  -7  10   4    1.76    0.14
  -6  10   4    2.39    0.13
  -5  10   4   -0.15    0.05
  -4  10   4    2.48    0.12
  -3  10   4    0.36    0.06
  -2  10   4   24.37    0.35
   1 -10  -4    1.04    0.09
  -1  10   4    1.03    0.10
   0 -10  -4    0.06    0.05
   0  10   4    0.07    0.05
  -1 -10  -4    0.08    0.05
   1  10   4    0.10    0.05
  -2 -10  -4    3.27    0.13
  -3 -10  -4    0.09    0.05
  -4 -10  -4    0.81    0.08
  -5 -10  -4    0.20    0.07
  -6 -10  -4    0.44    0.08
  -7  11   4    0.46    0.08
  -6  11   4    0.18    0.07
  -5  11   4    0.01    0.06
  -4  11   4    3.06    0.14
  -3  11   4    8.09    0.19
  -2  11   4    0.92    0.07
   1 -11  -4    6.43    0.16
  -1  11   4    6.50    0.17
   0 -11  -4   19.51    0.30
   0  11   4   18.86    0.30
  -1 -11  -4    1.86    0.12
   1  11   4    1.86    0.12
  -2 -11  -4    2.12    0.13
  -3 -11  -4    2.04    0.13
  -4 -11  -4    0.11    0.07
  -5 -11  -4    4.39    0.18
  -6 -11  -4    0.61    0.09
  -6  12   4    0.46    0.08
  -5  12   4   -0.05    0.07
  -4  12   4    0.11    0.07
  -3  12   4    4.69    0.17
  -2  12   4    0.37    0.07
   1 -12  -4    0.25    0.06
  -1  12   4    0.23    0.06
   0 -12  -4    2.11    0.13
   0  12   4    2.07    0.13
  -1 -12  -4    0.03    0.06
   1  12   4    0.09    0.06
  -2 -12  -4    2.06    0.14
  -3 -12  -4   -0.11    0.07
  -4 -12  -4    1.54    0.16
  -5 -12  -4    0.76    0.09
  -6  13   4    0.12    0.08
  -5  13   4    0.87    0.09
  -4  13   4    6.86    0.21
  -3  13   4   14.15    0.28
  -2  13   4    0.58    0.08
   0 -13  -4    0.40    0.07
   0  13   4    0.25    0.07
  -1 -13  -4    2.93    0.16
   1  13   4    3.23    0.15
  -2 -13  -4    0.05    0.07
  -3 -13  -4    0.90    0.10
  -4 -13  -4    0.30    0.09
  -5 -13  -4    0.55    0.10
  -5  14   4    4.04    0.20
  -4  14   4    2.02    0.18
  -3  14   4    3.28    0.19
  -2  14   4    4.02    0.19
  -1  14   4    0.06    0.08
   0 -14  -4    0.87    0.09
   0  14   4    0.96    0.09
  -1 -14  -4   13.43    0.28
   1  14   4   13.84    0.27
  -2 -14  -4   -0.05    0.08
  -3 -14  -4    0.14    0.09
  -4 -14  -4    0.06    0.09
  -4  15   4    1.33    0.12
  -3  15   4    0.37    0.10
  -2  15   4    5.97    0.22
  -1  15   4    1.16    0.11
   0 -15  -4    2.03    0.17
   0  15   4    1.99    0.18
  -1 -15  -4    8.51    0.25
  -2 -15  -4    3.40    0.20
  -3 -15  -4    0.41    0.10
  -3  16   4    0.19    0.10
  -2  16   4    0.04    0.09
  -1  16   4   -0.08    0.09
   0 -16  -4   15.79    0.33
   0  16   4   16.03    0.32
  -1 -16  -4    1.74    0.19
  -2 -16  -4    0.51    0.11
  -2 -16   5    1.83    0.18
  -1 -16   5    2.99    0.20
   0  16  -5    0.43    0.09
   0 -16   5    0.24    0.09
  -1  16  -5    3.03    0.20
  -2  16  -5    0.68    0.11
  -3  16  -5    0.12    0.10
  -3 -15   5    0.04    0.09
  -2 -15   5    6.42    0.23
  -1 -15   5   -0.02    0.08
   0  15  -5    6.93    0.22
   0 -15   5    6.80    0.22
  -1  15  -5    2.43    0.18
  -2  15  -5    0.30    0.09
  -3  15  -5    0.23    0.09
  -4  15  -5    0.17    0.10
  -4 -14   5    0.67    0.10
  -3 -14   5    0.63    0.09
  -2 -14   5    8.85    0.24
  -1 -14   5    0.16    0.08
   0  14  -5    0.49    0.08
   0 -14   5    0.46    0.08
  -1  14  -5    0.43    0.08
   1 -14   5    0.39    0.07
  -2  14  -5    4.69    0.19
  -3  14  -5    3.12    0.18
  -4  14  -5    0.06    0.08
  -5  14  -5    0.70    0.10
  -5 -13   5    0.35    0.08
  -4 -13   5   -0.04    0.07
  -3 -13   5    0.22    0.08
  -2 -13   5    9.67    0.23
   1  13  -5    4.06    0.17
  -1 -13   5    4.21    0.17
   0  13  -5    1.58    0.14
   0 -13   5    1.41    0.14
  -1  13  -5    0.01    0.06
   1 -13   5    0.00    0.06
  -2  13  -5    0.32    0.07
  -3  13  -5    0.68    0.08
  -4  13  -5    0.04    0.08
  -5  13  -5    2.71    0.18
  -6  13  -5    0.16    0.09
  -5 -12   5    0.24    0.08
  -4 -12   5    1.92    0.15
  -3 -12   5    0.52    0.07
  -2 -12   5    0.10    0.06
   1  12  -5    9.68    0.20
  -1 -12   5    9.91    0.21
   0  12  -5    0.03    0.06
   0 -12   5    0.04    0.06
  -1  12  -5    1.56    0.12
   1 -12   5    1.57    0.12
  -2  12  -5    1.84    0.13
  -3  12  -5    1.89    0.14
  -4  12  -5    2.20    0.15
  -5  12  -5    0.08    0.07
  -6  12  -5   -0.08    0.08
  -5 -11   5    0.94    0.09
  -4 -11   5    0.84    0.08
  -3 -11   5    8.80    0.20
  -2 -11   5    2.27    0.13
   1  11  -5    2.21    0.11
  -1 -11   5    2.27    0.13
   0  11  -5    7.76    0.17
   0 -11   5    7.47    0.17
  -1  11  -5   -0.05    0.05
   1 -11   5   -0.04    0.05
  -2  11  -5   16.25    0.27
  -3  11  -5    2.37    0.13
  -4  11  -5    0.70    0.07
  -5  11  -5    0.82    0.08
  -6  11  -5   -0.12    0.07
  -7  11  -5    1.79    0.17
  -7 -10   5    0.59    0.08
  -6 -10   5    9.33    0.23
  -5 -10   5   -0.05    0.07
  -4 -10   5    0.11    0.06
  -3 -10   5    1.96    0.12
  -2 -10   5   10.61    0.21
   1  10  -5    1.03    0.10
  -1 -10   5    1.10    0.11
   0  10  -5   31.56    0.43
   0 -10   5   31.25    0.43
  -1  10  -5   -0.12    0.05
   1 -10   5   -0.09    0.04
  -2  10  -5   -0.03    0.05
  -3  10  -5    6.75    0.16
  -4  10  -5    0.07    0.05
  -5  10  -5    3.35    0.15
  -6  10  -5    1.58    0.14
  -7  10  -5    0.06    0.07
   7   9  -5   13.87    0.35
  -7  -9   5   15.28    0.28
  -6  -9   5    4.82    0.18
  -5  -9   5    0.07    0.06
  -4  -9   5    0.07    0.05
  -3  -9   5    0.69    0.06
  -2  -9   5    0.01    0.05
   1   9  -5    8.11    0.16
  -1  -9   5    8.02    0.17
   0   9  -5   29.42    0.40
   0  -9   5   29.59    0.40
  -1   9  -5   -0.06    0.04
   1  -9   5   -0.08    0.04
  -2   9  -5    0.07    0.04
  -3   9  -5    2.35    0.11
  -4   9  -5    2.85    0.12
  -5   9  -5    0.40    0.06
  -6   9  -5    1.78    0.13
   6  -9   5    1.56    0.14
  -7   9  -5    0.09    0.06
  -8   9  -5    0.58    0.08
   7   8  -5    9.63    0.29
  -7  -8   5   10.05    0.22
  -6  -8   5   -0.08    0.05
  -5  -8   5    0.03    0.05
  -4  -8   5   13.78    0.23
  -3  -8   5    3.78    0.12
  -2  -8   5    0.11    0.04
   1   8  -5    0.31    0.04
  -1  -8   5    0.25    0.05
   0   8  -5   29.90    0.39
   0  -8   5   30.18    0.40
  -1   8  -5   16.17    0.24
   1  -8   5   16.19    0.24
  -2   8  -5    0.44    0.05
  -3   8  -5   16.12    0.25
  -4   8  -5   17.85    0.27
  -5   8  -5    2.66    0.11
   5  -8   5    2.68    0.13
  -6   8  -5    0.69    0.06
   6  -8   5    0.75    0.09
  -7   8  -5    0.23    0.06
   7  -8   5    0.32    0.09
   8   7  -5    2.98    0.23
   7   7  -5   20.13    0.40
  -7  -7   5   20.54    0.32
  -6  -7   5    0.43    0.06
  -5  -7   5    3.25    0.11
  -4  -7   5    0.81    0.08
  -3  -7   5    0.75    0.05
   2   7  -5    3.79    0.09
  -2  -7   5    3.75    0.11
   1   7  -5   31.97    0.40
  -1  -7   5   31.68    0.41
   0   7  -5    0.50    0.04
   0  -7   5    0.53    0.05
  -1   7  -5    8.20    0.14
   1  -7   5    8.23    0.14
  -2   7  -5   11.21    0.18
   2  -7   5   11.53    0.17
  -3   7  -5    1.24    0.08
  -4   7  -5    0.04    0.04
  -5   7  -5    3.53    0.11
   5  -7   5    3.52    0.14
  -6   7  -5   -0.01    0.04
   6  -7   5    0.08    0.07
  -7   7  -5    1.78    0.11
   7  -7   5    1.70    0.15
   8  -7   5    0.63    0.11
   8   6  -5    7.32    0.26
   7   6  -5    4.57    0.21
  -7  -6   5    4.75    0.14
  -6  -6   5    0.01    0.04
  -5  -6   5    2.91    0.09
  -4  -6   5   29.29    0.38
  -3  -6   5   11.46    0.18
   2   6  -5    6.25    0.10
  -2  -6   5    6.24    0.12
   1   6  -5   17.01    0.23
  -1  -6   5   17.45    0.24
   0   6  -5   21.08    0.28
   0  -6   5   21.11    0.28
  -1   6  -5   10.19    0.16
   1  -6   5   10.30    0.16
  -2   6  -5   74.14    0.88
   2  -6   5   75.48    0.87
  -3   6  -5    2.02    0.08
  -4   6  -5    3.75    0.10
  -5   6  -5    1.05    0.08
   5  -6   5    1.02    0.11
  -6   6  -5    0.14    0.04
   6  -6   5    0.26    0.07
  -7   6  -5    0.52    0.06
   7  -6   5    0.56    0.09
   8  -6   5    4.09    0.21
   8   5  -5    2.32    0.21
   7   5  -5    3.60    0.19
   6   5  -5    0.81    0.09
  -6  -5   5    0.83    0.07
  -5  -5   5    3.60    0.09
  -4  -5   5    0.43    0.04
  -3  -5   5    6.76    0.12
   2   5  -5   30.72    0.37
  -2  -5   5   30.54    0.38
   1   5  -5  112.21    1.40
  -1  -5   5  114.94    1.39
   0   5  -5    8.48    0.13
   0  -5   5    8.66    0.14
  -1   5  -5   27.32    0.35
   1  -5   5   27.55    0.34
  -2   5  -5   -0.02    0.03
   2  -5   5    0.01    0.02
  -3   5  -5    5.63    0.11
  -4   5  -5   11.23    0.17
   4  -5   5   11.18    0.21
   4  -5   5   11.29    0.21
  -5   5  -5   23.49    0.31
   5  -5   5   23.96    0.39
   5  -5   5   23.82    0.38
  -6   5  -5    1.02    0.08
   6  -5   5    0.81    0.09
   6  -5   5    0.97    0.12
  -7   5  -5    1.11    0.09
   7  -5   5    1.25    0.15
   7  -5   5    1.28    0.15
   8  -5   5    0.75    0.12
   8  -5   5    0.82    0.11
   8   4  -5    3.84    0.21
   7   4  -5    6.34    0.22
   6   4  -5    0.70    0.09
   5   4  -5    1.57    0.12
  -5  -4   5    1.49    0.06
  -4  -4   5   -0.03    0.03
  -3  -4   5    1.15    0.05
  -2  -4   5    0.06    0.02
   1   4  -5   38.04    0.46
  -1  -4   5   38.45    0.46
   0   4  -5   24.98    0.31
   0  -4   5   24.79    0.31
  -1   4  -5   82.08    0.98
   1  -4   5   81.59    0.99
  -2   4  -5   53.34    0.64
   2  -4   5   54.63    0.70
   2  -4   5   54.21    0.66
  -3   4  -5   12.08    0.17
   3  -4   5   12.11    0.20
   3  -4   5   12.25    0.20
  -4   4  -5    2.52    0.07
   4  -4   5    2.42    0.10
   4  -4   5    2.52    0.10
  -5   4  -5   22.74    0.29
   5  -4   5   22.96    0.38
   5  -4   5   22.28    0.37
  -6   4  -5    0.30    0.04
   6  -4   5    0.28    0.07
   6  -4   5    0.24    0.07
   7  -4   5    0.08    0.08
   7  -4   5    0.05    0.08
   8  -4   5    0.05    0.10
   8  -4   5    0.13    0.09
   8   3  -5    2.59    0.20
   7   3  -5    3.03    0.17
   7   3  -5    3.04    0.18
   6   3  -5    0.42    0.08
   6   3  -5    0.33    0.08
   5   3  -5   65.05    0.94
   5   3  -5   66.18    0.90
  -5  -3   5   64.91    0.76
   4   3  -5    1.39    0.09
  -4  -3   5    1.32    0.05
   3   3  -5    9.66    0.18
  -3  -3   5    9.86    0.14
   2   3  -5   50.23    0.72
  -2  -3   5   51.69    0.61
   1   3  -5    6.64    0.10
  -1  -3   5    6.65    0.10
   0   3  -5    4.12    0.08
  -1   3  -5    0.94    0.04
   1  -3   5    1.00    0.04
  -2   3  -5   93.61    1.14
   2  -3   5   93.47    1.31
   2  -3   5   93.99    1.26
  -3   3  -5    0.49    0.04
   3  -3   5    0.45    0.05
   3  -3   5    0.47    0.04
  -4   3  -5   46.23    0.55
   4  -3   5   45.81    0.64
   4  -3   5   47.01    0.66
  -5   3  -5    0.22    0.03
   5  -3   5    0.10    0.06
   5  -3   5    0.20    0.06
   6  -3   5    3.41    0.15
   6  -3   5    3.06    0.15
   7  -3   5   -0.03    0.08
   7  -3   5   -0.02    0.08
   8  -3   5    4.87    0.22
   8  -3   5    4.31    0.22
   9  -3   5   -0.02    0.10
   8   2  -5    0.13    0.10
   8   2  -5    0.27    0.10
   7   2  -5    0.07    0.08
   7   2  -5    0.07    0.08
   6   2  -5    6.32    0.19
   6   2  -5    6.45    0.19
   5   2  -5    0.79    0.08
   5   2  -5    0.94    0.11
  -5  -2   5    0.98    0.04
   4   2  -5    8.03    0.18
   4   2  -5    8.05    0.17
  -4  -2   5    8.03    0.11
   3   2  -5   21.88    0.31
   3   2  -5   21.13    0.33
  -3  -2   5   20.95    0.26
   2   2  -5  119.16    1.70
  -2  -2   5  118.78    1.42
   1   2  -5    0.21    0.03
   1   2  -5    0.19    0.03
   1   2  -5    0.17    0.03
  -1  -2   5    0.14    0.02
   0   2  -5   70.24    0.86
   0  -2   5   69.13    0.86
  -1   2  -5    2.25    0.05
   1  -2   5    2.27    0.05
   1  -2   5    2.25    0.04
  -2   2  -5   29.82    0.36
   2  -2   5   30.20    0.42
  -3   2  -5    5.19    0.08
   3  -2   5    5.06    0.11
  -4   2  -5    0.48    0.04
   4  -2   5    0.36    0.05
   4  -2   5    0.41    0.05
  -5   2  -5   10.73    0.15
   5  -2   5   10.65    0.22
   5  -2   5   10.56    0.22
   6  -2   5    0.03    0.07
   6  -2   5    0.05    0.07
   7  -2   5    0.13    0.08
   7  -2   5    0.03    0.08
   8  -2   5    0.20    0.10
   9  -2   5    0.93    0.13
   9   1  -5    0.47    0.12
   8   1  -5    0.57    0.11
   8   1  -5    0.50    0.11
   7   1  -5    0.01    0.08
   7   1  -5   -0.07    0.07
   6   1  -5    0.37    0.08
   6   1  -5    0.30    0.07
   5   1  -5   33.25    0.52
   5   1  -5   33.04    0.50
   4   1  -5    8.23    0.18
   4   1  -5    8.05    0.17
  -4  -1   5    8.09    0.10
   3   1  -5   32.56    0.45
   3   1  -5   32.67    0.48
  -3  -1   5   32.67    0.38
   2   1  -5    0.00    0.02
  -2  -1   5    0.02    0.01
   1   1  -5  151.18    2.61
  -1  -1   5  147.92    1.77
   0   1  -5   10.81    0.14
   0  -1   5   10.77    0.14
  -1   1  -5   17.39    0.22
   1  -1   5   17.50    0.21
  -2   1  -5  159.41    2.30
   2  -1   5  122.47    1.94
  -3   1  -5    1.66    0.05
   3  -1   5    1.77    0.07
  -4   1  -5    1.90    0.05
   4  -1   5    1.99    0.09
  -5   1  -5   10.37    0.15
   5  -1   5   10.51    0.22
   6  -1   5   -0.01    0.07
   6  -1   5   -0.10    0.06
   7  -1   5    3.36    0.18
   8  -1   5    1.32    0.13
   9  -1   5    0.00    0.10
   9   0  -5    2.03    0.21
   9   0  -5    2.18    0.20
   8   0  -5    0.99    0.12
   8   0  -5    1.02    0.12
   7   0  -5    5.02    0.19
   7   0  -5    5.16    0.20
   6   0  -5    1.07    0.13
   6   0  -5    1.05    0.12
   5   0  -5   17.21    0.31
   5   0  -5   17.37    0.32
   4   0  -5    6.27    0.15
   4   0  -5    6.48    0.15
   3   0  -5    2.43    0.08
  -3   0   5    2.41    0.04
   2   0  -5    1.88    0.06
  -2   0   5    2.31    0.04
  -1   0   5    3.70    0.06
   0   0  -5    0.17    0.02
   0   0   5    0.20    0.02
  -1   0  -5  316.96    4.53
   1   0   5  313.36    4.27
  -2   0  -5    0.45    0.04
  -3   0  -5    0.31    0.03
  -4   0  -5   -0.04    0.02
   4   0   5    0.05    0.04
  -5   0  -5   15.38    0.20
   7   0   5   -0.03    0.09
   8   0   5    0.44    0.11
   9   0   5    0.54    0.12
   9  -1  -5   -0.05    0.10
   9  -1  -5   -0.04    0.10
   8  -1  -5    0.15    0.09
   8  -1  -5    0.06    0.09
   7  -1  -5    0.17    0.08
   7  -1  -5    0.16    0.08
   6  -1  -5    0.05    0.06
   6  -1  -5    0.02    0.07
   5  -1  -5   22.38    0.37
   5  -1  -5   22.66    0.38
   4  -1  -5    0.53    0.06
   3  -1  -5   16.10    0.25
  -3   1   5   16.70    0.19
  -1   1   5    0.89    0.03
   0  -1  -5   29.81    0.42
  -1  -1  -5    7.33    0.11
   1   1   5    7.24    0.10
  -2  -1  -5   64.11    0.78
  -3  -1  -5    2.64    0.06
  -4  -1  -5   31.82    0.38
  -5  -1  -5   26.33    0.33
   7   1   5    7.57    0.25
   8   1   5    0.05    0.10
   9  -2  -5   -0.01    0.09
   8  -2  -5    2.12    0.19
   8  -2  -5    2.33    0.18
   7  -2  -5   -0.02    0.08
   7  -2  -5   -0.01    0.08
   6  -2  -5    0.02    0.07
   6  -2  -5    0.09    0.07
   5  -2  -5    0.33    0.07
   4  -2  -5   10.33    0.20
  -3   2   5   26.19    0.31
  -2   2   5  320.15    4.58
   1  -2  -5  103.48    1.24
  -1   2   5  104.80    1.27
   0  -2  -5   29.27    0.35
   0   2   5   28.85    0.35
  -1  -2  -5    1.06    0.04
   1   2   5    1.04    0.04
  -2  -2  -5    0.60    0.04
  -3  -2  -5   12.24    0.17
  -4  -2  -5   38.61    0.47
  -5  -2  -5   30.06    0.38
  -6  -2  -5    0.41    0.04
   8   2   5    1.16    0.13
   9  -3  -5    0.31    0.11
   8  -3  -5    0.00    0.09
   7  -3  -5    3.53    0.19
   6  -3  -5    5.46    0.19
   6  -3  -5    5.23    0.18
  -5   3   5    1.52    0.04
  -4   3   5    6.39    0.09
  -3   3   5    2.43    0.05
  -2   3   5  133.95    1.94
   1  -3  -5    0.01    0.02
  -1   3   5    0.02    0.02
   0  -3  -5    9.32    0.13
   0   3   5    9.19    0.13
  -1  -3  -5    8.33    0.13
   1   3   5    8.10    0.12
  -2  -3  -5   21.35    0.27
   2   3   5   21.42    0.26
  -3  -3  -5   42.50    0.51
  -4  -3  -5  156.67    1.88
  -5  -3  -5    1.35    0.07
  -6  -3  -5    0.10    0.04
  -7  -3  -5    0.09    0.05
   8   3   5    0.34    0.11
   9  -4  -5    0.11    0.11
   8  -4  -5    0.57    0.11
   7  -4  -5    0.17    0.09
  -5   4   5    0.38    0.03
  -4   4   5    0.38    0.03
  -3   4   5   44.04    0.52
  -2   4   5   27.76    0.34
   1  -4  -5   13.45    0.18
  -1   4   5   13.38    0.18
   0  -4  -5    0.44    0.05
   0   4   5    0.57    0.05
  -1  -4  -5   91.01    1.14
   1   4   5   91.27    1.07
  -2  -4  -5    1.28    0.06
   2   4   5    1.32    0.05
  -3  -4  -5    2.63    0.08
  -4  -4  -5    5.09    0.11
  -5  -4  -5    0.71    0.07
  -6  -4  -5    2.45    0.10
  -7  -4  -5    9.70    0.18
   8  -5  -5    0.28    0.10
   7  -5  -5    0.05    0.08
  -5   5   5    7.35    0.12
  -4   5   5    4.78    0.09
  -3   5   5    2.90    0.07
  -2   5   5   15.96    0.22
   1  -5  -5    8.43    0.13
  -1   5   5    8.58    0.14
   0  -5  -5    2.26    0.07
   0   5   5    2.32    0.07
  -1  -5  -5    5.60    0.11
   1   5   5    5.58    0.10
  -2  -5  -5   16.71    0.23
   2   5   5   16.54    0.22
  -3  -5  -5    0.87    0.07
  -4  -5  -5   66.43    0.80
  -5  -5  -5    1.70    0.09
  -6  -5  -5    0.35    0.05
  -7  -5  -5    1.82    0.11
   8  -6  -5   -0.08    0.09
   7  -6  -5    0.21    0.09
  -6   6   5    0.10    0.04
  -5   6   5    4.17    0.10
  -4   6   5   37.71    0.47
  -3   6   5  110.93    1.35
   2  -6  -5    0.68    0.05
  -2   6   5    0.57    0.06
   1  -6  -5    3.30    0.08
  -1   6   5    3.36    0.09
   0  -6  -5   25.58    0.33
   0   6   5   25.78    0.33
  -1  -6  -5   53.55    0.64
   1   6   5   52.04    0.64
  -2  -6  -5   -0.03    0.03
   2   6   5   -0.02    0.03
  -3  -6  -5   13.48    0.21
  -4  -6  -5   24.72    0.34
  -5  -6  -5    2.26    0.11
  -6  -6  -5    5.40    0.15
  -7  -6  -5    0.56    0.07
  -8  -6  -5    0.05    0.06
   8  -7  -5    2.29    0.21
  -6   7   5    1.61    0.09
  -5   7   5    3.20    0.10
  -4   7   5    1.13    0.08
  -3   7   5    9.56    0.16
   2  -7  -5    0.03    0.03
  -2   7   5   -0.01    0.03
   1  -7  -5   16.17    0.23
  -1   7   5   16.31    0.24
   0  -7  -5    8.13    0.15
  -1  -7  -5    3.91    0.11
   1   7   5    3.70    0.10
  -2  -7  -5    2.50    0.10
   2   7   5    2.69    0.09
  -3  -7  -5    6.63    0.15
  -4  -7  -5    2.55    0.12
  -5  -7  -5    0.04    0.05
  -6  -7  -5    1.93    0.12
  -7  -7  -5    0.22    0.06
   8  -8  -5    0.06    0.11
  -7   8   5    0.22    0.05
  -6   8   5    2.87    0.11
  -5   8   5   -0.03    0.04
  -4   8   5    0.19    0.05
  -3   8   5   20.56    0.29
  -2   8   5    1.27    0.09
   1  -8  -5    5.35    0.12
  -1   8   5    5.09    0.12
   0  -8  -5    3.63    0.11
   0   8   5    3.67    0.11
  -1  -8  -5    1.86    0.10
   1   8   5    1.90    0.09
  -2  -8  -5   20.22    0.30
  -3  -8  -5    9.59    0.19
  -4  -8  -5    0.13    0.05
  -5  -8  -5    0.34    0.06
  -6  -8  -5    2.43    0.14
  -7  -8  -5    0.66    0.08
   8  -9  -5    1.82    0.21
  -7   9   5    7.71    0.18
  -6   9   5    1.07    0.10
  -5   9   5    0.11    0.05
  -4   9   5    0.51    0.06
  -3   9   5   11.58    0.20
  -2   9   5    9.67    0.18
   1  -9  -5   10.15    0.18
  -1   9   5   10.48    0.19
   0  -9  -5   15.24    0.24
   0   9   5   15.32    0.24
  -1  -9  -5    0.09    0.05
   1   9   5    0.05    0.05
  -2  -9  -5    5.99    0.16
  -3  -9  -5   13.94    0.25
  -4  -9  -5   -0.04    0.05
  -5  -9  -5    3.22    0.15
  -6  -9  -5   10.78    0.24
  -7  -9  -5   -0.06    0.07
  -7  10   5    4.03    0.15
  -6  10   5    0.86    0.07
  -5  10   5   -0.11    0.05
  -4  10   5    3.29    0.13
  -3  10   5    2.76    0.12
  -2  10   5   19.09    0.30
   1 -10  -5   11.79    0.21
  -1  10   5   11.92    0.22
   0 -10  -5    1.70    0.10
   0  10   5    1.70    0.11
  -1 -10  -5   11.47    0.22
   1  10   5   11.65    0.21
  -2 -10  -5    0.14    0.06
  -3 -10  -5    0.21    0.06
  -4 -10  -5   -0.02    0.06
  -5 -10  -5    0.91    0.08
  -6 -10  -5    1.90    0.16
  -7  11   5    0.20    0.07
  -6  11   5    0.65    0.08
  -5  11   5    6.11    0.18
  -4  11   5    0.29    0.06
  -3  11   5   10.17    0.21
  -2  11   5    0.10    0.06
   1 -11  -5   12.76    0.23
  -1  11   5   12.71    0.24
   0 -11  -5    0.19    0.06
   0  11   5    0.21    0.06
  -1 -11  -5    0.87    0.08
   1  11   5    0.77    0.07
  -2 -11  -5    0.85    0.08
  -3 -11  -5    0.23    0.07
  -4 -11  -5    3.99    0.17
  -5 -11  -5    0.12    0.08
  -6 -11  -5    0.24    0.08
  -6  12   5    0.63    0.08
  -5  12   5    0.40    0.07
  -4  12   5    0.07    0.07
  -3  12   5    0.95    0.08
  -2  12   5    7.81    0.20
   1 -12  -5    4.42    0.15
  -1  12   5    4.32    0.16
   0 -12  -5    3.54    0.14
   0  12   5    3.43    0.15
  -1 -12  -5    0.01    0.06
   1  12   5    0.01    0.06
  -2 -12  -5    2.88    0.16
  -3 -12  -5    0.48    0.08
  -4 -12  -5    2.91    0.17
  -5 -12  -5    0.50    0.09
  -6  13   5    0.23    0.09
  -5  13   5    0.00    0.07
  -4  13   5    2.83    0.17
  -3  13   5    8.57    0.22
  -2  13   5   14.95    0.29
  -1  13   5   15.90    0.30
   0 -13  -5    4.69    0.17
   0  13   5    4.85    0.18
  -1 -13  -5    2.74    0.16
   1  13   5    2.81    0.15
  -2 -13  -5    1.04    0.09
  -3 -13  -5    0.09    0.08
  -4 -13  -5    8.10    0.25
  -5 -13  -5    2.74    0.20
  -5  14   5    0.15    0.09
  -4  14   5    2.67    0.18
  -3  14   5    0.05    0.08
  -2  14   5    4.71    0.20
  -1  14   5    0.32    0.08
   0 -14  -5    3.61    0.18
   0  14   5    3.72    0.18
  -1 -14  -5    0.76    0.09
   1  14   5    0.82    0.09
  -2 -14  -5    0.11    0.08
  -3 -14  -5    0.21    0.09
  -4 -14  -5    0.44    0.10
  -4  15   5    2.26    0.20
  -3  15   5    6.79    0.25
  -2  15   5    0.04    0.09
  -1  15   5    5.24    0.22
   0 -15  -5    4.45    0.19
   0  15   5    4.40    0.19
  -1 -15  -5    0.60    0.10
  -2 -15  -5    0.81    0.11
  -3 -15  -5    1.18    0.12
  -3  16   5    0.60    0.11
  -2  16   5    0.39    0.10
  -1  16   5    0.13    0.09
  -1 -16  -5    2.23    0.20
  -2 -16   6    2.04    0.20
  -1 -16   6    5.71    0.23
   0  16  -6    0.19    0.08
   0 -16   6    0.07    0.08
  -1  16  -6    2.88    0.20
  -2  16  -6    4.40    0.22
  -3  16  -6    2.12    0.21
  -3 -15   6    0.22    0.09
  -2 -15   6    3.68    0.20
  -1 -15   6    2.39    0.19
   0  15  -6    2.19    0.17
   0 -15   6    1.93    0.16
  -1  15  -6    3.00    0.18
  -2  15  -6    9.11    0.25
  -3  15  -6    0.30    0.10
  -4  15  -6    0.41    0.10
  -4 -14   6    0.73    0.10
  -3 -14   6    0.35    0.09
  -2 -14   6    9.90    0.25
  -1 -14   6   24.63    0.41
   0  14  -6    0.01    0.07
   0 -14   6   -0.04    0.07
  -1  14  -6    0.06    0.07
   1 -14   6    0.03    0.06
  -2  14  -6    0.05    0.08
  -3  14  -6    0.17    0.08
  -4  14  -6    2.39    0.19
  -5  14  -6    3.08    0.20
  -5 -13   6    2.59    0.17
  -4 -13   6   -0.12    0.07
  -3 -13   6    0.80    0.09
  -2 -13   6    3.95    0.17
  -1 -13   6    0.00    0.07
   0  13  -6    0.03    0.06
   0 -13   6   -0.12    0.06
  -1  13  -6    0.00    0.06
   1 -13   6   -0.07    0.05
  -2  13  -6    0.36    0.07
  -3  13  -6    4.22    0.18
  -4  13  -6    0.32    0.08
  -5  13  -6    0.03    0.08
  -6  13  -6    0.10    0.09
  -5 -12   6   -0.11    0.07
  -4 -12   6    0.84    0.09
  -3 -12   6    0.40    0.07
  -2 -12   6    3.23    0.16
   1  12  -6   10.46    0.21
  -1 -12   6   10.74    0.23
   0  12  -6   -0.04    0.06
   0 -12   6    0.04    0.06
  -1  12  -6    3.29    0.15
   1 -12   6    3.29    0.14
  -2  12  -6   -0.03    0.06
  -3  12  -6   -0.04    0.06
  -4  12  -6    6.47    0.19
  -5  12  -6    0.09    0.07
  -6  12  -6    0.17    0.08
  -6 -11   6    3.47    0.17
  -5 -11   6   -0.20    0.07
  -4 -11   6    0.12    0.06
  -3 -11   6    3.09    0.14
  -2 -11   6   14.54    0.26
   1  11  -6   17.53    0.28
  -1 -11   6   17.63    0.29
   0  11  -6    2.72    0.13
   0 -11   6    2.75    0.13
  -1  11  -6    7.94    0.18
   1 -11   6    8.03    0.18
  -2  11  -6   18.63    0.30
  -3  11  -6    2.18    0.13
  -4  11  -6    9.56    0.21
  -5  11  -6    0.63    0.08
  -6  11  -6    2.90    0.18
  -7  11  -6    0.31    0.08
  -6 -10   6    0.14    0.07
  -5 -10   6   -0.14    0.06
  -4 -10   6    8.75    0.20
  -3 -10   6    1.79    0.12
  -2 -10   6   21.16    0.32
   1  10  -6   33.93    0.45
  -1 -10   6   34.24    0.46
   0  10  -6    6.51    0.16
   0 -10   6    6.28    0.16
  -1  10  -6   19.93    0.31
   1 -10   6   20.38    0.30
  -2  10  -6    4.38    0.14
  -3  10  -6   12.34    0.22
  -4  10  -6    0.74    0.07
  -5  10  -6    8.43    0.20
  -6  10  -6    0.81    0.08
  -7  10  -6    0.29    0.08
   7   9  -6    0.00    0.10
  -7  -9   6    0.30    0.07
  -6  -9   6   22.55    0.36
  -5  -9   6    1.10    0.08
  -4  -9   6    0.14    0.05
  -3  -9   6    7.26    0.17
  -2  -9   6    7.67    0.17
   1   9  -6   66.82    0.82
  -1  -9   6   68.08    0.83
   0   9  -6    7.44    0.16
   0  -9   6    7.54    0.16
  -1   9  -6    3.41    0.11
   1  -9   6    3.61    0.11
  -2   9  -6    0.93    0.09
  -3   9  -6    1.27    0.10
  -4   9  -6    0.02    0.05
  -5   9  -6   16.93    0.28
  -6   9  -6    1.36    0.13
  -7   9  -6    1.82    0.14
   7   8  -6    2.21    0.20
  -7  -8   6    2.63    0.15
  -6  -8   6    0.53    0.07
  -5  -8   6    6.19    0.16
  -4  -8   6    0.04    0.05
  -3  -8   6    5.27    0.14
  -2  -8   6   19.46    0.29
   1   8  -6   88.16    1.04
  -1  -8   6   87.75    1.05
   0   8  -6    4.05    0.11
   0  -8   6    4.08    0.11
  -1   8  -6   10.74    0.18
   1  -8   6   10.90    0.18
  -2   8  -6    3.51    0.11
  -3   8  -6    0.03    0.04
  -4   8  -6   21.05    0.31
  -5   8  -6   12.60    0.22
   5  -8   6   13.09    0.26
  -6   8  -6    5.47    0.15
   6  -8   6    5.27    0.19
  -7   8  -6    0.04    0.06
   8   7  -6    0.72    0.12
   7   7  -6   12.77    0.32
  -7  -7   6   13.72    0.24
  -6  -7   6    8.35    0.18
  -5  -7   6    5.17    0.13
  -4  -7   6    2.34    0.10
  -3  -7   6    0.16    0.04
  -2  -7   6   82.92    0.99
   1   7  -6   12.16    0.19
  -1  -7   6   12.24    0.19
   0   7  -6   10.03    0.17
   0  -7   6    9.89    0.17
  -1   7  -6    0.01    0.03
   1  -7   6    0.03    0.03
  -2   7  -6   14.09    0.21
   2  -7   6   14.30    0.20
  -3   7  -6    4.62    0.11
  -4   7  -6    0.53    0.05
  -5   7  -6    3.12    0.11
   5  -7   6    2.98    0.13
  -6   7  -6    5.62    0.15
   6  -7   6    5.62    0.18
  -7   7  -6    0.74    0.07
   7  -7   6    0.66    0.10
   8   6  -6    0.03    0.10
   7   6  -6    0.06    0.09
  -7  -6   6    0.11    0.05
   6   6  -6    0.05    0.07
  -6  -6   6   -0.05    0.04
  -5  -6   6    4.43    0.12
  -4  -6   6    1.33    0.08
   2   6  -6    9.49    0.14
  -2  -6   6    9.57    0.16
   1   6  -6    2.37    0.07
  -1  -6   6    2.47    0.08
   0   6  -6    2.95    0.08
   0  -6   6    2.91    0.08
  -1   6  -6   23.25    0.31
   1  -6   6   23.10    0.30
  -2   6  -6   16.77    0.24
  -3   6  -6    3.57    0.09
  -4   6  -6    0.21    0.04
   4  -6   6    0.28    0.05
  -5   6  -6    0.03    0.04
   5  -6   6   -0.01    0.05
  -6   6  -6    0.60    0.05
   6  -6   6    0.68    0.08
  -7   6  -6    3.12    0.12
   7  -6   6    3.34    0.18
   8  -6   6    1.14    0.12
   8   5  -6    0.20    0.10
   7   5  -6    1.91    0.17
   6   5  -6    0.04    0.07
  -6  -5   6    0.02    0.04
  -5  -5   6    1.83    0.08
  -4  -5   6    1.99    0.08
  -3  -5   6    0.16    0.03
   2   5  -6    1.27    0.05
  -2  -5   6    1.26    0.06
   1   5  -6   22.19    0.28
  -1  -5   6   22.08    0.29
   0   5  -6    0.24    0.03
   0  -5   6    0.17    0.03
  -1   5  -6   31.95    0.40
   1  -5   6   31.52    0.39
  -2   5  -6   12.47    0.18
   2  -5   6   12.44    0.17
  -3   5  -6   36.41    0.45
   3  -5   6   36.72    0.50
   3  -5   6   37.13    0.52
  -4   5  -6    1.41    0.07
   4  -5   6    1.48    0.09
   4  -5   6    1.45    0.09
  -5   5  -6    0.18    0.04
   5  -5   6    0.20    0.06
   5  -5   6    0.16    0.06
  -6   5  -6    5.11    0.12
   6  -5   6    5.03    0.18
   6  -5   6    5.16    0.18
  -7   5  -6    1.04    0.09
   7  -5   6    1.06    0.11
   7  -5   6    0.98    0.10
   8  -5   6    2.29    0.19
   8  -5   6    1.92    0.19
   8   4  -6    2.93    0.20
   7   4  -6    1.53    0.16
   6   4  -6    0.01    0.07
  -6  -4   6    0.00    0.03
   5   4  -6   10.69    0.22
   5   4  -6   10.78    0.24
  -5  -4   6   10.59    0.16
   4   4  -6    1.26    0.10
  -4  -4   6    1.32    0.06
   3   4  -6   37.68    0.54
  -3  -4   6   37.22    0.45
  -2  -4   6    0.44    0.05
   1   4  -6  242.38    2.87
  -1  -4   6  242.19    2.90
   0   4  -6    0.77    0.05
   0  -4   6    0.69    0.05
  -1   4  -6    7.85    0.13
   1  -4   6    7.91    0.12
  -2   4  -6   96.44    1.18
   2  -4   6   98.85    1.70
   2  -4   6   97.95    1.32
   2  -4   6   95.56    1.27
  -3   4  -6    6.72    0.12
   3  -4   6    6.76    0.13
   3  -4   6    6.89    0.13
  -4   4  -6    6.98    0.12
   4  -4   6    7.07    0.16
   4  -4   6    6.92    0.15
  -5   4  -6    1.03    0.07
   5  -4   6    0.91    0.08
   5  -4   6    1.11    0.10
  -6   4  -6    0.30    0.04
   6  -4   6    0.28    0.07
   6  -4   6    0.30    0.07
   7  -4   6    2.09    0.16
   7  -4   6    2.04    0.16
   8  -4   6    0.60    0.11
   8  -4   6    0.60    0.11
   8   3  -6    5.92    0.24
   7   3  -6    0.43    0.09
   7   3  -6    0.34    0.09
   6   3  -6    0.04    0.07
   6   3  -6   -0.04    0.07
   5   3  -6   12.76    0.25
   5   3  -6   12.35    0.26
  -5  -3   6   12.56    0.17
   4   3  -6   51.56    0.74
   4   3  -6   51.48    0.71
  -4  -3   6   51.57    0.61
   3   3  -6    7.73    0.16
  -3  -3   6    7.88    0.12
   2   3  -6    0.71    0.06
  -2  -3   6    0.64    0.04
   1   3  -6  146.18    1.76
   1   3  -6  148.50    2.02
  -1  -3   6  146.84    1.80
   0   3  -6   14.22    0.19
   0  -3   6   13.92    0.19
  -1   3  -6    1.52    0.05
   1  -3   6    1.52    0.04
   1  -3   6    1.51    0.03
   1  -3   6    1.59    0.05
   2  -3   6    0.03    0.03
   2  -3   6   -0.06    0.03
  -3   3  -6    5.13    0.09
   3  -3   6    5.26    0.11
   3  -3   6    5.22    0.11
  -4   3  -6    8.72    0.13
   4  -3   6    8.79    0.17
   4  -3   6    8.67    0.18
  -5   3  -6    2.35    0.07
   5  -3   6    1.98    0.12
   5  -3   6    2.37    0.12
  -6   3  -6    1.00    0.07
   6  -3   6    0.84    0.09
   6  -3   6    0.95    0.12
   7  -3   6    0.17    0.08
   7  -3   6    0.33    0.09
   8  -3   6    0.07    0.09
   8   2  -6    3.27    0.21
   8   2  -6    3.22    0.20
   7   2  -6    1.24    0.15
   7   2  -6    1.27    0.16
   6   2  -6   11.29    0.25
   6   2  -6   11.17    0.26
   5   2  -6    8.91    0.20
   5   2  -6    8.63    0.21
  -5  -2   6    8.90    0.12
   4   2  -6    7.92    0.17
   4   2  -6    7.94    0.18
  -4  -2   6    7.77    0.11
   3   2  -6    7.94    0.15
   3   2  -6    7.94    0.16
  -3  -2   6    7.93    0.11
   2   2  -6   42.72    0.59
  -2  -2   6   42.77    0.50
   1   2  -6   21.54    0.28
   1   2  -6   21.47    0.26
   1   2  -6   21.73    0.30
  -1  -2   6   21.66    0.27
   0   2  -6    1.07    0.02
  -1   2  -6   13.25    0.18
   1  -2   6   13.33    0.17
  -2   2  -6  582.71    7.81
   2  -2   6  576.78    8.76
  -3   2  -6    4.59    0.08
   3  -2   6    4.44    0.10
  -4   2  -6    0.76    0.05
   4  -2   6    0.80    0.08
   4  -2   6    0.68    0.06
  -5   2  -6   16.40    0.22
   5  -2   6   16.56    0.29
   5  -2   6   16.67    0.30
   6  -2   6    0.03    0.07
   6  -2   6    0.03    0.07
   7  -2   6   -0.03    0.08
   8  -2   6    5.47    0.24
   9   1  -6    1.62    0.21
   9   1  -6    2.11    0.20
   8   1  -6    0.08    0.09
   8   1  -6   -0.04    0.09
   7   1  -6    0.65    0.09
   7   1  -6    0.62    0.10
   6   1  -6    2.62    0.15
   6   1  -6    2.83    0.15
   5   1  -6    0.43    0.07
   5   1  -6    0.43    0.07
   4   1  -6   10.93    0.22
   4   1  -6   10.79    0.20
  -4  -1   6   10.72    0.14
   3   1  -6    0.25    0.04
   3   1  -6    0.22    0.04
  -3  -1   6    0.21    0.02
   2   1  -6    1.03    0.05
   1   1  -6   27.98    0.33
  -1  -1   6   28.42    0.34
   0   1  -6  106.88    1.99
   0  -1   6  109.05    1.32
  -1   1  -6   27.65    0.33
   1  -1   6   27.65    0.33
  -2   1  -6  514.10    6.90
  -3   1  -6   14.95    0.20
   3  -1   6   15.29    0.24
  -4   1  -6    2.06    0.06
   4  -1   6    2.01    0.09
  -5   1  -6   10.79    0.16
   5  -1   6   11.08    0.23
   6  -1   6    0.05    0.07
   7  -1   6   10.57    0.27
   8  -1   6    9.66    0.29
   9   0  -6    0.80    0.13
   9   0  -6    0.70    0.13
   8   0  -6    1.17    0.12
   8   0  -6    1.08    0.12
   7   0  -6    4.68    0.19
   7   0  -6    4.43    0.18
   6   0  -6   14.14    0.28
   6   0  -6   14.17    0.29
   5   0  -6   68.78    0.94
   5   0  -6   68.53    0.98
   4   0  -6   76.61    1.01
   4   0  -6   76.30    1.07
  -4   0   6   76.97    0.87
   3   0  -6   11.13    0.19
  -3   0   6   11.34    0.14
   2   0  -6   55.87    0.75
  -2   0   6   57.20    0.68
   1   0  -6    0.57    0.03
  -1   0   6    0.63    0.03
   0   0  -6   22.49    0.27
   0   0   6   22.22    0.27
  -1   0  -6  326.37    4.57
   1   0   6  323.59    4.47
  -2   0  -6   19.07    0.24
  -3   0  -6    1.91    0.05
  -4   0  -6    1.55    0.05
   7   0   6    0.00    0.09
   8   0   6    0.20    0.10
   9  -1  -6    0.70    0.12
   8  -1  -6    6.08    0.24
   8  -1  -6    5.65    0.22
   7  -1  -6    0.02    0.08
   7  -1  -6    0.07    0.08
   6  -1  -6    0.07    0.07
   6  -1  -6    0.09    0.07
   5  -1  -6  146.95    2.11
   5  -1  -6  145.53    2.17
   4  -1  -6    1.68    0.09
  -4   1   6    1.77    0.04
   3  -1  -6    0.05    0.04
  -3   1   6    0.04    0.01
  -2   1   6    2.44    0.05
   1  -1  -6    5.44    0.08
  -1   1   6    5.30    0.08
   0  -1  -6   29.90    0.36
  -1  -1  -6  326.23    3.77
   1   1   6  317.11    4.78
  -2  -1  -6   61.15    0.75
  -3  -1  -6   20.37    0.26
  -4  -1  -6    2.00    0.06
  -5  -1  -6    0.14    0.03
  -6  -1  -6    0.07    0.03
   7   1   6    0.35    0.11
   8   1   6    4.00    0.21
   9  -2  -6    0.43    0.11
   8  -2  -6    0.11    0.09
   7  -2  -6    0.13    0.08
   7  -2  -6    0.08    0.08
   6  -2  -6   10.91    0.25
   6  -2  -6   10.64    0.26
   5  -2  -6    0.04    0.07
   4  -2  -6    8.46    0.18
  -4   2   6    8.59    0.11
  -3   2   6   21.72    0.26
  -2   2   6  336.69    4.80
   1  -2  -6    0.32    0.04
  -1   2   6    0.38    0.04
   0  -2  -6    8.32    0.12
   0   2   6    8.48    0.12
  -1  -2  -6  647.19    8.77
   1   2   6  637.19    8.86
  -2  -2  -6   45.36    0.54
   2   2   6   45.63    0.53
  -3  -2  -6   12.13    0.17
  -4  -2  -6   -0.02    0.03
  -5  -2  -6   38.87    0.48
  -6  -2  -6    1.02    0.07
  -7  -2  -6    0.95    0.09
   8   2   6    0.47    0.11
   9  -3  -6    0.28    0.11
   8  -3  -6    0.06    0.10
   7  -3  -6    2.69    0.18
   6  -3  -6    4.99    0.18
  -5   3   6    2.79    0.06
  -4   3   6    0.14    0.02
  -3   3   6    1.16    0.04
  -2   3   6   39.17    0.47
   1  -3  -6   15.73    0.20
  -1   3   6   15.78    0.21
   0  -3  -6   43.27    0.52
   0   3   6   43.09    0.51
  -1  -3  -6  425.16    6.74
   1   3   6  444.93    6.62
  -2  -3  -6  170.38    2.09
   2   3   6  172.73    2.03
  -3  -3  -6   11.01    0.16
  -4  -3  -6    2.60    0.08
  -5  -3  -6    1.58    0.08
  -6  -3  -6    0.44    0.05
  -7  -3  -6    2.45    0.11
   8   3   6    1.05    0.13
   8  -4  -6    2.36    0.20
   7  -4  -6    0.63    0.10
  -5   4   6    0.04    0.02
  -4   4   6   10.73    0.15
  -3   4   6    0.79    0.05
  -2   4   6   43.98    0.53
   1  -4  -6    0.03    0.03
  -1   4   6   -0.07    0.02
   0  -4  -6    0.89    0.06
   0   4   6    0.98    0.05
  -1  -4  -6   13.15    0.19
   1   4   6   12.91    0.18
  -2  -4  -6    2.56    0.07
   2   4   6    2.58    0.07
  -3  -4  -6    1.34    0.07
  -4  -4  -6   28.65    0.37
  -5  -4  -6    7.30    0.14
  -6  -4  -6    0.10    0.04
  -7  -4  -6   -0.01    0.05
   8  -5  -6    1.61    0.20
   7  -5  -6    2.72    0.17
  -5   5   6    5.13    0.10
  -4   5   6    3.49    0.08
  -3   5   6    3.17    0.08
  -2   5   6   18.54    0.25
   1  -5  -6   -0.07    0.02
  -1   5   6   -0.04    0.03
   0  -5  -6    4.31    0.09
   0   5   6    4.22    0.09
  -1  -5  -6   10.34    0.16
   1   5   6   10.17    0.16
  -2  -5  -6    2.78    0.08
   2   5   6    2.87    0.07
  -3  -5  -6    8.97    0.16
  -4  -5  -6   -0.02    0.04
  -5  -5  -6    1.51    0.09
  -6  -5  -6    0.18    0.05
  -7  -5  -6    0.39    0.06
   8  -6  -6    1.33    0.14
   7  -6  -6    2.05    0.17
  -6   6   6    0.02    0.03
  -5   6   6   13.58    0.20
  -4   6   6    0.07    0.03
  -3   6   6    5.31    0.11
   2  -6  -6    0.19    0.03
  -2   6   6    0.18    0.03
   1  -6  -6   46.18    0.56
  -1   6   6   45.45    0.56
   0  -6  -6    1.92    0.08
   0   6   6    1.99    0.07
  -1  -6  -6   25.25    0.34
   1   6   6   25.40    0.33
  -2  -6  -6   -0.01    0.03
   2   6   6    0.03    0.03
  -3  -6  -6   42.88    0.54
  -4  -6  -6   20.94    0.30
  -5  -6  -6   15.20    0.25
  -6  -6  -6    1.95    0.12
  -7  -6  -6    0.30    0.06
  -8  -6  -6    0.36    0.07
   8  -7  -6    0.09    0.11
  -6   7   6    0.80    0.08
  -5   7   6    3.71    0.10
  -4   7   6    3.55    0.10
  -3   7   6    1.34    0.08
  -2   7   6   47.92    0.59
   1  -7  -6   28.56    0.37
  -1   7   6   28.59    0.38
   0  -7  -6    1.76    0.08
   0   7   6    1.77    0.08
  -1  -7  -6    0.46    0.05
   1   7   6    0.37    0.04
  -2  -7  -6    3.07    0.11
   2   7   6    3.15    0.09
  -3  -7  -6   30.13    0.41
  -4  -7  -6    1.40    0.11
  -5  -7  -6    9.24    0.19
  -6  -7  -6    0.03    0.06
  -7  -7  -6    0.07    0.06
   8  -8  -6    4.29    0.25
  -7   8   6   -0.11    0.05
  -6   8   6    0.60    0.06
  -5   8   6    1.60    0.09
  -4   8   6    2.05    0.10
  -3   8   6    3.57    0.11
  -2   8   6  104.57    1.27
   1  -8  -6    0.53    0.05
  -1   8   6    0.59    0.05
   0  -8  -6    1.39    0.09
   0   8   6    1.50    0.09
  -1  -8  -6    0.04    0.05
   1   8   6    0.05    0.04
  -2  -8  -6   12.03    0.21
  -3  -8  -6   26.09    0.37
  -4  -8  -6    9.37    0.20
  -5  -8  -6    0.04    0.06
  -6  -8  -6    0.02    0.06
  -7  -8  -6    0.70    0.08
  -7   9   6    0.29    0.06
  -6   9   6    4.23    0.14
  -5   9   6    3.74    0.13
  -4   9   6    2.97    0.12
  -3   9   6    2.20    0.11
  -2   9   6   72.52    0.88
   1  -9  -6    0.02    0.04
  -1   9   6    0.02    0.05
   0  -9  -6   51.12    0.65
   0   9   6   51.53    0.65
  -1  -9  -6   27.61    0.39
   1   9   6   27.63    0.38
  -2  -9  -6    1.98    0.12
   2   9   6    1.87    0.10
  -3  -9  -6    3.91    0.15
  -4  -9  -6    7.48    0.19
  -5  -9  -6    0.07    0.06
  -6  -9  -6    0.76    0.09
  -7  -9  -6    1.55    0.16
  -7  10   6    0.05    0.06
  -6  10   6    0.11    0.06
  -5  10   6    9.90    0.21
  -4  10   6   -0.02    0.05
  -3  10   6   11.75    0.22
  -2  10   6    7.77    0.17
   1 -10  -6    0.11    0.05
  -1  10   6    0.14    0.05
   0 -10  -6    1.84    0.11
   0  10   6    1.66    0.11
  -1 -10  -6    0.05    0.05
   1  10   6    0.05    0.05
  -2 -10  -6    3.70    0.14
  -3 -10  -6    1.62    0.13
  -4 -10  -6    5.11    0.17
  -5 -10  -6    2.96    0.16
  -6 -10  -6    0.36    0.08
  -7  11   6   -0.06    0.07
  -6  11   6    0.75    0.08
  -5  11   6    0.31    0.07
  -4  11   6   -0.06    0.05
  -3  11   6    4.05    0.15
  -2  11   6    8.61    0.20
   1 -11  -6    0.39    0.06
  -1  11   6    0.40    0.06
   0 -11  -6   10.54    0.21
   0  11   6   10.65    0.22
  -1 -11  -6    0.13    0.06
   1  11   6    0.06    0.06
  -2 -11  -6    0.91    0.08
  -3 -11  -6    0.70    0.08
  -4 -11  -6   -0.11    0.07
  -5 -11  -6    2.21    0.17
  -6 -11  -6    0.28    0.09
  -6  12   6    3.04    0.17
  -5  12   6    0.19    0.07
  -4  12   6    0.53    0.08
  -3  12   6    2.59    0.15
  -2  12   6    3.75    0.16
   1 -12  -6    2.10    0.13
  -1  12   6    2.16    0.14
   0 -12  -6    0.26    0.06
   0  12   6    0.40    0.07
  -1 -12  -6    0.05    0.06
   1  12   6   -0.05    0.06
  -2 -12  -6    0.69    0.08
  -3 -12  -6    3.19    0.17
  -4 -12  -6    0.87    0.10
  -5 -12  -6    0.10    0.09
  -6  13   6    0.00    0.08
  -5  13   6    0.92    0.10
  -4  13   6    0.18    0.08
  -3  13   6   11.35    0.25
  -2  13   6   21.57    0.36
  -1  13   6    3.87    0.17
   0 -13  -6    0.48    0.07
   0  13   6    0.46    0.08
  -1 -13  -6    0.47    0.08
   1  13   6    0.46    0.07
  -2 -13  -6    0.07    0.07
  -3 -13  -6    0.66    0.10
  -4 -13  -6    1.79    0.19
  -5  14   6    1.83    0.18
  -4  14   6    1.86    0.18
  -3  14   6    0.29    0.09
  -2  14   6    0.26    0.08
  -1  14   6    1.90    0.17
   0 -14  -6   -0.02    0.07
   0  14   6   -0.10    0.07
  -1 -14  -6    9.01    0.24
   1  14   6    9.12    0.24
  -2 -14  -6    1.04    0.11
  -3 -14  -6    0.44    0.10
  -4 -14  -6    0.57    0.11
  -4  15   6    0.06    0.10
  -3  15   6    7.68    0.25
  -2  15   6    2.19    0.19
  -1  15   6    0.50    0.10
   0 -15  -6    0.77    0.10
   0  15   6    0.82    0.10
  -1 -15  -6    6.29    0.23
  -2 -15  -6    0.10    0.09
  -3 -15  -6    0.95    0.12
  -3  16   6   -0.05    0.10
  -2  16   6    0.77    0.11
  -1  16   6    0.03    0.09
   0  16   6    0.33    0.10
  -1 -16  -6   13.10    0.31
  -2 -16   7    4.26    0.23
  -1 -16   7    0.12    0.09
   0  16  -7    0.58    0.09
   0 -16   7    0.56    0.09
  -1  16  -7    0.17    0.09
  -3  16  -7    3.07    0.21
  -3 -15   7    1.00    0.11
  -2 -15   7    1.02    0.10
  -1 -15   7    3.36    0.19
   0  15  -7    2.01    0.17
   0 -15   7    2.07    0.17
  -1  15  -7    0.35    0.08
  -2  15  -7    0.60    0.10
  -3  15  -7    0.27    0.10
  -4  15  -7    0.04    0.09
  -4 -14   7    5.67    0.22
  -3 -14   7    4.38    0.20
  -2 -14   7    2.83    0.18
  -1 -14   7   34.31    0.51
   0  14  -7    0.81    0.09
   0 -14   7    0.66    0.08
  -1  14  -7    1.15    0.10
   1 -14   7    0.98    0.09
  -2  14  -7    1.12    0.10
  -3  14  -7    1.92    0.19
  -4  14  -7    4.78    0.22
  -5  14  -7    3.51    0.22
  -5 -13   7    0.77    0.10
  -4 -13   7    4.40    0.20
  -3 -13   7   -0.03    0.07
  -2 -13   7    7.30    0.21
  -1 -13   7    0.56    0.08
   0  13  -7    3.31    0.15
   0 -13   7    3.44    0.16
  -1  13  -7    1.77    0.14
   1 -13   7    1.70    0.13
  -2  13  -7   -0.03    0.07
  -3  13  -7    1.42    0.11
  -4  13  -7    0.37    0.09
  -5  13  -7    0.34    0.09
  -6  13  -7    3.75    0.21
  -5 -12   7    0.11    0.08
  -4 -12   7    0.35    0.08
  -3 -12   7    0.36    0.07
  -2 -12   7   10.21    0.23
   1  12  -7    1.28    0.12
  -1 -12   7    1.38    0.13
   0  12  -7    3.22    0.14
   0 -12   7    3.14    0.14
  -1  12  -7    1.72    0.14
   1 -12   7    1.81    0.12
  -2  12  -7    1.29    0.13
  -3  12  -7    0.25    0.07
  -4  12  -7    1.82    0.15
  -5  12  -7    0.01    0.07
  -6  12  -7    0.22    0.09
  -6 -11   7    0.51    0.08
  -5 -11   7   -0.19    0.07
  -4 -11   7    3.28    0.15
  -3 -11   7    0.09    0.06
  -2 -11   7   16.42    0.28
   1  11  -7    2.43    0.11
  -1 -11   7    2.64    0.13
   0  11  -7    0.20    0.06
   0 -11   7    0.22    0.06
  -1  11  -7    8.16    0.19
   1 -11   7    8.26    0.18
  -2  11  -7    0.01    0.06
  -3  11  -7    0.24    0.06
  -4  11  -7    2.21    0.14
  -5  11  -7    1.38    0.14
  -6  11  -7    0.04    0.08
  -7  11  -7    1.11    0.10
  -6 -10   7    6.67    0.19
  -5 -10   7    0.91    0.08
  -4 -10   7    1.56    0.12
  -3 -10   7    8.41    0.19
  -2 -10   7    5.17    0.15
   1  10  -7   35.76    0.47
  -1 -10   7   35.96    0.49
   0  10  -7    0.98    0.07
   0 -10   7    0.98    0.07
  -1  10  -7   10.08    0.20
   1 -10   7    9.96    0.19
  -2  10  -7   -0.14    0.05
  -3  10  -7    1.91    0.12
  -4  10  -7    5.05    0.16
  -5  10  -7    0.09    0.06
  -6  10  -7    1.02    0.09
  -7  10  -7   -0.01    0.07
   7   9  -7    0.00    0.09
  -7  -9   7    0.24    0.07
  -6  -9   7    1.51    0.14
  -5  -9   7    8.11    0.19
  -4  -9   7    2.83    0.13
  -3  -9   7    0.21    0.05
  -2  -9   7   30.97    0.43
   1   9  -7    1.04    0.09
  -1  -9   7    1.11    0.10
   0   9  -7   10.87    0.20
   0  -9   7   10.90    0.20
  -1   9  -7   -0.04    0.04
   1  -9   7    0.00    0.04
  -2   9  -7    4.04    0.13
  -3   9  -7   -0.07    0.05
  -4   9  -7   -0.03    0.05
  -5   9  -7    0.42    0.07
  -6   9  -7    1.28    0.13
  -7   9  -7   -0.02    0.06
   7   8  -7    0.36    0.11
  -7  -8   7    0.37    0.07
  -6  -8   7    4.42    0.15
  -5  -8   7    0.31    0.06
  -4  -8   7    5.04    0.14
  -3  -8   7    3.87    0.12
  -2  -8   7    0.06    0.05
   1   8  -7    0.98    0.09
  -1  -8   7    1.30    0.09
   0   8  -7   50.31    0.62
   0  -8   7   50.18    0.62
  -1   8  -7   10.10    0.18
   1  -8   7   10.38    0.18
  -2   8  -7    0.50    0.05
  -3   8  -7    1.74    0.10
  -4   8  -7   -0.10    0.04
  -5   8  -7    1.95    0.12
  -6   8  -7    2.03    0.13
  -7   8  -7   -0.04    0.06
  -8   8  -7   -0.06    0.06
   7   7  -7   15.74    0.35
  -7  -7   7   15.88    0.27
   6   7  -7    0.19    0.08
  -6  -7   7    0.15    0.05
  -5  -7   7    1.43    0.10
  -4  -7   7    3.70    0.11
  -3  -7   7    0.01    0.04
  -2  -7   7    0.16    0.04
   1   7  -7   36.80    0.46
  -1  -7   7   36.46    0.47
   0   7  -7   89.17    1.07
   0  -7   7   88.07    1.05
  -1   7  -7    2.29    0.09
   1  -7   7    2.21    0.08
  -2   7  -7   17.43    0.26
   2  -7   7   17.93    0.25
  -3   7  -7    2.01    0.09
  -4   7  -7    1.56    0.09
   4  -7   7    1.53    0.09
  -5   7  -7    0.00    0.04
   5  -7   7    0.04    0.05
  -6   7  -7    2.90    0.12
   6  -7   7    2.69    0.15
  -7   7  -7   -0.01    0.05
   7  -7   7    0.07    0.08
   8   6  -7    3.82    0.21
   7   6  -7   10.70    0.28
  -7  -6   7   10.86    0.20
   6   6  -7    0.11    0.07
  -6  -6   7    0.02    0.04
  -5  -6   7    0.23    0.04
  -4  -6   7    5.01    0.12
  -3  -6   7    0.39    0.04
   2   6  -7    0.75    0.05
  -2  -6   7    0.74    0.07
   1   6  -7    9.80    0.16
  -1  -6   7   10.29    0.17
   0   6  -7  129.45    1.56
   0  -6   7  134.42    1.61
  -1   6  -7   26.11    0.34
   1  -6   7   25.65    0.33
  -2   6  -7   26.24    0.34
   2  -6   7   25.97    0.33
  -3   6  -7    1.55    0.08
  -4   6  -7    2.75    0.10
   4  -6   7    2.91    0.10
  -5   6  -7    5.87    0.13
   5  -6   7    5.73    0.16
  -6   6  -7    6.07    0.14
   6  -6   7    6.03    0.19
   6  -6   7    5.88    0.19
  -7   6  -7    0.60    0.06
   7  -6   7    0.54    0.09
   8  -6   7    0.34    0.10
   8   5  -7    0.76    0.12
   7   5  -7    7.99    0.24
   6   5  -7    0.07    0.07
  -6  -5   7    0.01    0.04
   5   5  -7    1.15    0.11
  -5  -5   7    1.10    0.07
  -4  -5   7   43.73    0.54
  -3  -5   7    7.21    0.13
   2   5  -7    4.19    0.08
  -2  -5   7    4.32    0.10
   1   5  -7    0.87    0.05
  -1  -5   7    0.83    0.06
   0   5  -7    3.80    0.09
  -1   5  -7    7.44    0.13
   1  -5   7    7.28    0.12
  -2   5  -7   25.88    0.33
   2  -5   7   25.45    0.32
  -3   5  -7   -0.04    0.03
   3  -5   7    0.02    0.04
   3  -5   7    0.02    0.03
  -4   5  -7    3.90    0.10
   4  -5   7    4.02    0.12
   4  -5   7    3.90    0.12
  -5   5  -7    8.98    0.16
   5  -5   7    8.98    0.20
   5  -5   7    9.03    0.20
  -6   5  -7    0.19    0.04
   6  -5   7    0.10    0.07
   6  -5   7    0.17    0.07
  -7   5  -7    2.75    0.12
   7  -5   7    2.91    0.17
   7  -5   7    2.84    0.17
   8  -5   7    0.41    0.10
   8  -5   7    0.36    0.11
   8   4  -7    5.39    0.24
   7   4  -7    6.88    0.23
   6   4  -7   -0.01    0.07
   6   4  -7    0.08    0.07
  -6  -4   7    0.00    0.03
   5   4  -7    3.09    0.13
   5   4  -7    3.25    0.13
  -5  -4   7    3.11    0.08
   4   4  -7   -0.05    0.05
   4   4  -7    0.00    0.05
  -4  -4   7    0.01    0.03
   3   4  -7    4.71    0.12
  -3  -4   7    4.49    0.09
   2   4  -7   10.59    0.18
  -2  -4   7   10.39    0.16
   1   4  -7  235.06    2.81
  -1  -4   7  236.92    2.83
   0   4  -7    1.18    0.06
   0  -4   7    1.15    0.06
  -1   4  -7    7.08    0.12
   1  -4   7    6.96    0.12
  -2   4  -7   13.90    0.20
   2  -4   7   13.98    0.21
   2  -4   7   14.11    0.20
   2  -4   7   14.23    0.19
  -3   4  -7   14.14    0.20
   3  -4   7   14.11    0.23
   3  -4   7   14.46    0.22
  -4   4  -7    1.62    0.07
   4  -4   7    1.68    0.09
   4  -4   7    1.62    0.09
  -5   4  -7    0.47    0.04
   5  -4   7    0.35    0.07
   5  -4   7    0.57    0.07
  -6   4  -7    0.02    0.04
   6  -4   7   -0.03    0.06
   6  -4   7   -0.05    0.06
  -7   4  -7    7.84    0.16
   7  -4   7    7.60    0.23
   7  -4   7    7.75    0.23
   8  -4   7    3.85    0.21
   8   3  -7    4.49    0.22
   7   3  -7    0.00    0.08
   7   3  -7    0.04    0.08
   6   3  -7    1.11    0.12
   6   3  -7    0.94    0.09
   5   3  -7    4.16    0.15
   5   3  -7    3.95    0.14
  -5  -3   7    4.02    0.09
   4   3  -7   55.23    0.75
   4   3  -7   55.43    0.79
  -4  -3   7   53.73    0.65
   3   3  -7   10.45    0.19
   3   3  -7   10.41    0.18
  -3  -3   7   10.56    0.15
   2   3  -7    2.59    0.08
  -2  -3   7    2.54    0.06
   1   3  -7   46.12    0.58
   1   3  -7   46.50    0.54
   1   3  -7   45.05    0.63
  -1  -3   7   46.52    0.56
   0   3  -7   87.12    1.66
   0  -3   7   88.49    1.09
  -1   3  -7   10.86    0.16
   1  -3   7   10.92    0.15
   1  -3   7   11.14    0.16
  -2   3  -7    0.32    0.03
   2  -3   7    0.39    0.05
   2  -3   7    0.43    0.04
   2  -3   7    0.38    0.03
  -3   3  -7    0.30    0.03
   3  -3   7    0.30    0.04
  -4   3  -7    6.01    0.11
   4  -3   7    5.79    0.14
   4  -3   7    5.96    0.14
  -5   3  -7   18.25    0.25
   5  -3   7   18.01    0.31
   5  -3   7   17.72    0.31
  -6   3  -7    0.01    0.03
   6  -3   7   -0.01    0.06
   6  -3   7   -0.02    0.06
  -7   3  -7    0.17    0.04
   7  -3   7    0.17    0.08
   7  -3   7    0.13    0.08
   8  -3   7    1.08    0.12
   8   2  -7   15.81    0.38
   8   2  -7   16.01    0.36
   7   2  -7    3.40    0.18
   7   2  -7    3.38    0.18
   6   2  -7    0.50    0.08
   6   2  -7    0.51    0.08
   5   2  -7    4.56    0.16
   5   2  -7    4.97    0.15
  -5  -2   7    4.78    0.09
   4   2  -7   47.39    0.65
   4   2  -7   47.54    0.69
  -4  -2   7   47.54    0.56
   3   2  -7    0.10    0.04
   3   2  -7    0.05    0.04
  -3  -2   7    0.05    0.02
   2   2  -7  157.67    2.22
  -2  -2   7  156.39    1.88
   1   2  -7   78.45    1.49
   1   2  -7   77.09    1.01
   1   2  -7   77.08    0.96
  -1  -2   7   77.33    0.96
   0   2  -7   10.73    0.15
   0  -2   7   11.00    0.15
  -1   2  -7    9.97    0.14
   1  -2   7   10.24    0.14
  -2   2  -7  142.79    2.27
   2  -2   7  144.24    1.71
  -3   2  -7    3.71    0.08
   3  -2   7    3.67    0.09
  -4   2  -7    0.01    0.02
   4  -2   7    0.00    0.04
  -5   2  -7   -0.01    0.03
   5  -2   7   -0.11    0.06
   5  -2   7   -0.04    0.05
  -6   2  -7    0.26    0.04
   6  -2   7    0.14    0.07
   6  -2   7    0.15    0.07
   7  -2   7    0.18    0.09
   8  -2   7    0.52    0.11
   8   1  -7    4.93    0.22
   8   1  -7    4.60    0.22
   7   1  -7    0.56    0.09
   7   1  -7    0.51    0.09
   6   1  -7    0.36    0.08
   6   1  -7    0.34    0.08
   5   1  -7    5.79    0.18
   5   1  -7    6.16    0.17
  -5  -1   7    6.07    0.09
   4   1  -7    9.63    0.20
   4   1  -7    9.81    0.19
  -4  -1   7    9.69    0.13
   3   1  -7    0.02    0.03
   3   1  -7    0.07    0.04
  -3  -1   7    0.01    0.02
   2   1  -7    0.25    0.03
  -2  -1   7    0.33    0.04
   1   1  -7   22.21    0.27
  -1  -1   7   22.32    0.27
   0  -1   7   61.69    0.77
  -1   1  -7   -0.07    0.02
   1  -1   7   -0.02    0.02
  -2   1  -7  145.23    1.78
   2  -1   7  148.70    2.32
  -3   1  -7   11.39    0.16
  -4   1  -7    2.11    0.06
  -5   1  -7    0.32    0.03
  -6   1  -7    0.29    0.04
   6  -1   7    0.40    0.08
   7  -1   7    6.08    0.22
   8  -1   7    8.16    0.28
   9   0  -7    0.04    0.11
   9   0  -7   -0.06    0.10
   8   0  -7    0.01    0.09
   8   0  -7    0.01    0.09
   7   0  -7    0.24    0.08
   7   0  -7    0.15    0.08
   6   0  -7   17.26    0.32
   6   0  -7   16.60    0.33
   5   0  -7    0.53    0.07
   5   0  -7    0.58    0.07
  -5   0   7    0.48    0.04
   4   0  -7   10.81    0.21
   4   0  -7   10.91    0.22
  -4   0   7   11.16    0.14
   3   0  -7   72.66    0.95
  -3   0   7   73.24    0.86
  -2   0   7    8.74    0.12
   1   0  -7   99.91    1.22
  -1   0   7  101.70    1.24
   0   0  -7   19.02    0.24
   0   0   7   18.60    0.24
  -1   0  -7   14.41    0.19
   1   0   7   13.99    0.18
  -2   0  -7   14.56    0.20
   2   0   7   14.44    0.19
  -3   0  -7    2.15    0.06
  -4   0  -7   10.80    0.16
  -5   0  -7    0.03    0.03
  -6   0  -7    0.14    0.04
  -7   0  -7    0.83    0.08
   7   0   7    0.88    0.11
   8   0   7    0.61    0.12
   9  -1  -7    2.46    0.20
   8  -1  -7    0.18    0.10
   8  -1  -7    0.16    0.10
   7  -1  -7    3.50    0.18
   7  -1  -7    3.75    0.19
   6  -1  -7    0.27    0.07
   6  -1  -7    0.26    0.07
   5  -1  -7   14.42    0.28
   5  -1  -7   14.63    0.29
  -5   1   7   14.91    0.18
   4  -1  -7    3.11    0.11
  -4   1   7    3.35    0.06
  -2   1   7   55.64    0.68
   1  -1  -7   33.10    0.39
  -1   1   7   32.48    0.39
   0  -1  -7   52.33    0.65
   0   1   7   52.44    0.64
  -1  -1  -7   20.66    0.26
   1   1   7   20.78    0.26
  -2  -1  -7   69.01    0.83
   2   1   7   68.32    0.79
  -3  -1  -7   31.82    0.39
  -4  -1  -7    1.43    0.06
  -5  -1  -7   11.19    0.17
  -6  -1  -7    4.05    0.10
  -7  -1  -7    2.27    0.10
   8   1   7    0.23    0.11
   9  -2  -7    1.22    0.14
   8  -2  -7    0.97    0.12
   7  -2  -7    0.63    0.10
   6  -2  -7    4.00    0.16
   6  -2  -7    3.94    0.16
  -5   2   7    5.08    0.08
  -4   2   7    0.41    0.03
  -3   2   7   -0.02    0.02
  -2   2   7   88.45    1.09
   1  -2  -7  167.06    2.00
  -1   2   7  168.22    2.02
   0  -2  -7    0.03    0.02
   0   2   7    0.02    0.02
  -1  -2  -7    0.10    0.03
   1   2   7    0.06    0.03
  -2  -2  -7   69.51    0.85
   2   2   7   69.94    1.02
  -3  -2  -7    2.34    0.07
  -4  -2  -7    7.32    0.13
  -5  -2  -7    8.83    0.15
  -6  -2  -7    0.29    0.04
  -7  -2  -7   -0.05    0.04
   8   2   7    1.66    0.20
   8  -3  -7    7.25    0.26
   7  -3  -7    0.20    0.08
   6  -3  -7    0.14    0.07
  -5   3   7    0.03    0.02
  -4   3   7    0.39    0.04
  -3   3   7    1.54    0.05
  -2   3   7   36.27    0.44
   1  -3  -7    5.84    0.10
  -1   3   7    6.13    0.10
   0  -3  -7   35.41    0.43
   0   3   7   35.01    0.43
  -1  -3  -7    4.14    0.09
   1   3   7    4.16    0.08
  -2  -3  -7   16.93    0.23
   2   3   7   17.16    0.22
  -3  -3  -7   -0.01    0.03
  -4  -3  -7   44.69    0.55
  -5  -3  -7    4.63    0.11
  -6  -3  -7    0.04    0.04
  -7  -3  -7    1.09    0.10
   8  -4  -7    4.46    0.23
   7  -4  -7    0.45    0.10
  -5   4   7    1.49    0.06
  -4   4   7    1.69    0.06
  -3   4   7   12.68    0.18
  -2   4   7  244.54    2.94
   1  -4  -7    0.70    0.05
  -1   4   7    0.70    0.05
   0  -4  -7   14.66    0.20
   0   4   7   14.70    0.20
  -1  -4  -7   13.60    0.19
   1   4   7   13.20    0.19
  -2  -4  -7   26.89    0.35
   2   4   7   27.06    0.34
  -3  -4  -7    1.56    0.07
  -4  -4  -7    7.17    0.14
  -5  -4  -7   17.83    0.26
  -6  -4  -7    0.71    0.06
  -7  -4  -7    0.02    0.05
   8  -5  -7    0.53    0.12
   7  -5  -7    6.63    0.23
  -5   5   7    5.14    0.10
  -4   5   7    1.49    0.07
  -3   5   7    1.54    0.06
  -2   5   7    0.31    0.03
   1  -5  -7   19.08    0.25
  -1   5   7   19.24    0.26
   0  -5  -7   35.63    0.44
   0   5   7   35.04    0.44
  -1  -5  -7   47.99    0.58
   1   5   7   46.67    0.57
  -2  -5  -7   12.26    0.19
   2   5   7   12.24    0.18
  -3  -5  -7    7.73    0.14
  -4  -5  -7   70.68    0.85
  -5  -5  -7    6.71    0.15
  -6  -5  -7    0.29    0.06
  -7  -5  -7   -0.02    0.06
  -8  -5  -7    0.24    0.07
   8  -6  -7    0.40    0.11
  -6   6   7    0.08    0.04
  -5   6   7    0.05    0.03
  -4   6   7    9.75    0.16
  -3   6   7    3.63    0.10
   2  -6  -7   34.37    0.42
  -2   6   7   34.52    0.44
   1  -6  -7    4.81    0.10
  -1   6   7    4.85    0.11
   0  -6  -7    0.01    0.03
   0   6   7   -0.01    0.03
  -1  -6  -7    3.81    0.10
   1   6   7    3.81    0.10
  -2  -6  -7   -0.03    0.04
   2   6   7   -0.04    0.03
  -3  -6  -7    8.28    0.16
  -4  -6  -7    1.38    0.10
  -5  -6  -7    0.41    0.06
  -6  -6  -7    0.57    0.07
  -7  -6  -7    0.26    0.07
  -8  -6  -7    0.90    0.09
   8  -7  -7    0.22    0.11
  -6   7   7    7.03    0.14
  -5   7   7    9.55    0.17
  -4   7   7    7.63    0.15
  -3   7   7    2.96    0.10
  -2   7   7    4.51    0.11
   1  -7  -7   21.49    0.29
  -1   7   7   20.76    0.29
   0  -7  -7   69.66    0.83
   0   7   7   68.68    0.83
  -1  -7  -7    2.03    0.09
   1   7   7    2.05    0.09
  -2  -7  -7   -0.03    0.04
  -3  -7  -7    3.13    0.12
  -4  -7  -7   45.90    0.59
  -5  -7  -7    0.11    0.05
  -6  -7  -7    0.36    0.06
  -7  -7  -7    0.19    0.07
   8  -8  -7    0.29    0.12
  -7   8   7    0.08    0.05
  -6   8   7    3.48    0.12
  -5   8   7    0.49    0.05
  -4   8   7    1.62    0.09
  -3   8   7   14.00    0.23
  -2   8   7    0.04    0.04
   1  -8  -7   -0.03    0.04
  -1   8   7   -0.07    0.04
   0  -8  -7    0.14    0.04
   0   8   7    0.14    0.04
  -1  -8  -7   -0.05    0.04
   1   8   7   -0.02    0.04
  -2  -8  -7    1.26    0.10
   2   8   7    1.31    0.10
  -3  -8  -7   22.65    0.34
  -4  -8  -7    9.84    0.20
  -5  -8  -7    0.09    0.06
  -6  -8  -7   -0.06    0.06
  -7  -8  -7    0.28    0.08
  -7   9   7    0.21    0.06
  -6   9   7    0.10    0.05
  -5   9   7    5.65    0.15
  -4   9   7   -0.02    0.04
  -3   9   7    3.24    0.12
  -2   9   7   10.22    0.19
   1  -9  -7    9.74    0.18
  -1   9   7    9.81    0.19
   0  -9  -7   23.86    0.34
   0   9   7   24.32    0.35
  -1  -9  -7    2.97    0.12
   1   9   7    2.98    0.11
  -2  -9  -7    2.28    0.12
   2   9   7    2.26    0.11
  -3  -9  -7   15.57    0.27
  -4  -9  -7    1.85    0.13
  -5  -9  -7    0.82    0.08
  -6  -9  -7    1.55    0.16
  -7  -9  -7    0.31    0.09
  -7  10   7   -0.13    0.06
  -6  10   7    2.22    0.13
  -5  10   7    7.29    0.18
  -4  10   7    2.42    0.12
  -3  10   7    1.70    0.11
  -2  10   7    4.28    0.14
   1 -10  -7    0.16    0.05
  -1  10   7    0.13    0.05
   0 -10  -7   20.26    0.31
   0  10   7   20.11    0.31
  -1 -10  -7    0.09    0.06
   1  10   7    0.10    0.05
  -2 -10  -7   19.54    0.31
  -3 -10  -7   18.23    0.31
  -4 -10  -7    0.10    0.07
  -5 -10  -7    1.93    0.16
  -6 -10  -7    0.49    0.09
  -7  11   7    1.18    0.09
  -6  11   7    0.82    0.08
  -5  11   7    0.15    0.06
  -4  11   7    0.87    0.08
  -3  11   7    3.74    0.14
  -2  11   7   10.77    0.22
   1 -11  -7   -0.05    0.05
  -1  11   7   -0.05    0.06
   0 -11  -7    7.20    0.18
   0  11   7    7.03    0.18
  -1 -11  -7    0.17    0.06
   1  11   7    0.07    0.06
  -2 -11  -7   11.02    0.23
  -3 -11  -7    2.06    0.15
  -4 -11  -7    0.00    0.07
  -5 -11  -7    8.37    0.24
  -6 -11  -7    2.96    0.19
  -6  12   7    0.57    0.08
  -5  12   7    0.19    0.07
  -4  12   7   -0.07    0.06
  -3  12   7    0.00    0.06
  -2  12   7    0.07    0.07
   1 -12  -7   11.80    0.23
  -1  12   7   11.98    0.25
   0 -12  -7    0.09    0.06
   0  12   7    0.07    0.06
  -1 -12  -7    2.36    0.15
   1  12   7    2.27    0.14
  -2 -12  -7    4.87    0.18
  -3 -12  -7    0.13    0.08
  -4 -12  -7   -0.11    0.08
  -5 -12  -7    1.11    0.11
  -6  13   7    1.96    0.18
  -5  13   7    0.22    0.08
  -4  13   7    1.38    0.10
  -3  13   7    1.56    0.16
  -2  13   7    0.09    0.07
  -1  13   7    0.11    0.07
   0 -13  -7    0.00    0.06
   0  13   7    0.05    0.07
  -1 -13  -7    0.12    0.07
   1  13   7    0.07    0.07
  -2 -13  -7    4.14    0.19
  -3 -13  -7    2.28    0.19
  -4 -13  -7    1.08    0.11
  -5  14   7    0.17    0.09
  -4  14   7    6.64    0.23
  -3  14   7    2.55    0.18
  -2  14   7    6.31    0.22
  -1  14   7    0.50    0.09
   0 -14  -7    0.33    0.08
   0  14   7    0.43    0.09
  -1 -14  -7    0.47    0.09
  -2 -14  -7    0.80    0.10
  -3 -14  -7    0.04    0.09
  -4 -14  -7    1.13    0.12
  -4  15   7    0.57    0.11
  -3  15   7    5.01    0.23
  -2  15   7    4.80    0.23
  -1  15   7    0.63    0.10
   0 -15  -7    0.04    0.09
   0  15   7    0.07    0.09
  -1 -15  -7    6.50    0.23
  -2 -15  -7    5.20    0.24
  -2  16   7   -0.07    0.10
  -1  16   7    0.07    0.10
   0  16   7   -0.12    0.09
  -1 -16   8    0.37    0.09
   0 -16   8   -0.13    0.08
  -1  16  -8    1.48    0.12
  -2  16  -8    6.18    0.24
  -3 -15   8    0.19    0.09
  -2 -15   8    0.40    0.09
  -1 -15   8    0.47    0.09
   0  15  -8    3.33    0.17
   0 -15   8    3.39    0.18
  -1  15  -8    0.22    0.08
  -2  15  -8    6.93    0.23
  -3  15  -8    0.82    0.11
  -4  15  -8    0.68    0.11
  -4 -14   8    0.32    0.09
  -3 -14   8    3.73    0.19
  -2 -14   8    0.15    0.08
  -1 -14   8   12.26    0.27
   0  14  -8    9.52    0.23
   0 -14   8    9.55    0.23
  -1  14  -8    0.04    0.07
   1 -14   8    0.00    0.06
  -2  14  -8    0.33    0.09
  -3  14  -8    4.03    0.21
  -4  14  -8    4.45    0.22
  -5  14  -8    2.93    0.21
  -5 -13   8    0.36    0.09
  -4 -13   8    3.22    0.19
  -3 -13   8    1.45    0.16
  -2 -13   8    3.96    0.18
  -1 -13   8   13.70    0.28
   0  13  -8    6.28    0.19
   0 -13   8    6.54    0.19
  -1  13  -8    0.52    0.08
   1 -13   8    0.40    0.07
  -2  13  -8   -0.16    0.07
  -3  13  -8    0.07    0.08
  -4  13  -8    4.13    0.20
  -5  13  -8    0.28    0.09
  -6  13  -8    2.90    0.20
  -5 -12   8    0.60    0.09
  -4 -12   8   -0.12    0.07
  -3 -12   8    4.55    0.17
  -2 -12   8    4.06    0.17
   1  12  -8   13.23    0.24
  -1 -12   8   13.26    0.26
   0  12  -8   10.09    0.22
   0 -12   8   10.05    0.22
  -1  12  -8   -0.06    0.06
   1 -12   8   -0.04    0.06
  -2  12  -8    0.22    0.07
  -3  12  -8    0.20    0.07
  -4  12  -8    1.53    0.15
  -5  12  -8    0.60    0.09
  -6  12  -8    0.26    0.09
  -6 -11   8    0.07    0.07
  -5 -11   8    1.95    0.16
  -4 -11   8    0.48    0.08
  -3 -11   8    0.81    0.08
  -2 -11   8    0.39    0.06
   1  11  -8    0.10    0.05
  -1 -11   8    0.08    0.06
   0  11  -8    2.29    0.13
   0 -11   8    2.28    0.12
  -1  11  -8    2.94    0.14
   1 -11   8    3.26    0.13
  -2  11  -8   -0.12    0.06
  -3  11  -8    5.05    0.17
  -4  11  -8    0.59    0.08
  -5  11  -8    0.25    0.07
  -7  11  -8    0.04    0.08
  -6 -10   8    1.32    0.14
  -5 -10   8    4.51    0.17
  -4 -10   8   12.40    0.24
  -3 -10   8    3.52    0.14
  -2 -10   8    2.68    0.13
   1  10  -8   21.71    0.32
  -1 -10   8   21.61    0.33
   0  10  -8   40.51    0.53
   0 -10   8   40.55    0.54
  -1  10  -8   23.70    0.35
   1 -10   8   23.34    0.34
  -2  10  -8   -0.08    0.05
  -3  10  -8   -0.08    0.05
  -4  10  -8    0.00    0.06
  -5  10  -8    0.17    0.07
  -7  10  -8    0.44    0.08
  -7  -9   8    1.30    0.13
  -6  -9   8   -0.14    0.06
  -5  -9   8    0.00    0.06
  -4  -9   8    1.39    0.11
  -3  -9   8   12.24    0.22
  -2  -9   8   23.35    0.34
   1   9  -8    3.58    0.12
  -1  -9   8    3.35    0.12
   0   9  -8   40.86    0.53
   0  -9   8   41.10    0.53
  -1   9  -8    8.02    0.17
   1  -9   8    8.08    0.16
  -2   9  -8    3.32    0.13
   2  -9   8    3.62    0.11
  -3   9  -8   -0.03    0.05
  -4   9  -8    0.29    0.06
  -5   9  -8   10.05    0.21
  -6   9  -8    3.04    0.16
  -7   9  -8    0.84    0.09
   7   8  -8    9.37    0.27
  -7  -8   8    9.56    0.21
   6   8  -8    1.66    0.15
  -6  -8   8    1.65    0.12
  -5  -8   8    0.27    0.06
  -4  -8   8    8.11    0.17
  -3  -8   8   16.07    0.26
  -2  -8   8    0.32    0.05
   1   8  -8  146.50    1.69
  -1  -8   8  144.01    1.73
   0   8  -8   -0.05    0.04
   0  -8   8   -0.01    0.04
  -1   8  -8   25.34    0.35
   1  -8   8   25.60    0.35
  -2   8  -8    1.44    0.09
  -3   8  -8    0.66    0.06
  -4   8  -8    2.23    0.11
  -5   8  -8   10.97    0.21
  -6   8  -8    0.52    0.07
  -7   8  -8    0.22    0.07
  -8   8  -8   -0.05    0.07
   7   7  -8    2.54    0.18
  -7  -7   8    2.57    0.13
   6   7  -8   19.07    0.35
  -6  -7   8   18.83    0.29
  -5  -7   8    0.42    0.05
  -4  -7   8    1.00    0.09
  -3  -7   8    8.61    0.17
  -2  -7   8    0.23    0.05
   1   7  -8   54.88    0.67
  -1  -7   8   54.88    0.67
   0   7  -8    0.05    0.04
   0  -7   8    0.09    0.04
  -1   7  -8    1.28    0.08
   1  -7   8    1.29    0.07
  -2   7  -8    0.76    0.08
  -3   7  -8   11.59    0.20
  -4   7  -8    0.58    0.06
   4  -7   8    0.63    0.06
  -5   7  -8    4.56    0.13
   5  -7   8    4.60    0.14
  -6   7  -8    0.07    0.05
  -7   7  -8    3.69    0.14
   8   6  -8   13.30    0.33
   7   6  -8    1.46    0.16
  -7  -6   8    1.78    0.11
   6   6  -8   -0.07    0.07
  -6  -6   8   -0.01    0.04
   5   6  -8    0.14    0.06
  -5  -6   8    0.10    0.04
  -4  -6   8    0.08    0.04
  -3  -6   8   43.11    0.54
  -2  -6   8    0.46    0.04
   1   6  -8    0.14    0.03
  -1  -6   8    0.15    0.03
   0   6  -8   15.39    0.22
   0  -6   8   14.94    0.22
  -1   6  -8    8.06    0.14
   1  -6   8    8.07    0.14
  -2   6  -8   16.04    0.23
   2  -6   8   15.79    0.22
  -3   6  -8    6.98    0.14
   3  -6   8    7.42    0.14
  -4   6  -8   -0.11    0.04
   4  -6   8   -0.02    0.04
  -5   6  -8    0.02    0.04
   5  -6   8    0.05    0.06
   5  -6   8    0.07    0.05
  -6   6  -8    1.16    0.10
   6  -6   8    0.97    0.12
   6  -6   8    1.08    0.13
  -7   6  -8    0.46    0.06
   7  -6   8    0.45    0.09
   8   5  -8    0.08    0.10
   7   5  -8    1.91    0.16
   6   5  -8    0.56    0.08
  -6  -5   8    0.51    0.05
   5   5  -8    2.44    0.12
  -5  -5   8    2.41    0.09
   4   5  -8    3.56    0.12
  -4  -5   8    3.32    0.10
  -3  -5   8    4.07    0.10
   2   5  -8    0.02    0.02
  -2  -5   8    0.01    0.03
   1   5  -8    4.82    0.10
  -1  -5   8    4.90    0.10
   0   5  -8    3.76    0.09
   0  -5   8    3.75    0.09
  -1   5  -8   -0.01    0.03
   1  -5   8    0.01    0.03
  -2   5  -8   26.93    0.35
   2  -5   8   27.01    0.34
   2  -5   8   26.82    0.37
  -3   5  -8    0.11    0.04
   3  -5   8    0.25    0.04
   3  -5   8    0.29    0.04
  -4   5  -8    4.77    0.11
   4  -5   8    4.92    0.13
   4  -5   8    4.70    0.13
  -5   5  -8    2.40    0.10
   5  -5   8    2.42    0.11
   5  -5   8    2.36    0.12
  -6   5  -8    5.48    0.13
   6  -5   8    5.24    0.18
   6  -5   8    5.19    0.18
  -7   5  -8    2.28    0.12
   7  -5   8    2.26    0.16
   7  -5   8    2.39    0.16
   8  -5   8    0.46    0.11
   8   4  -8    3.22    0.21
   7   4  -8    2.07    0.17
   6   4  -8   -0.04    0.07
   6   4  -8    0.00    0.07
  -6  -4   8    0.01    0.03
   5   4  -8    1.83    0.11
   5   4  -8    1.71    0.12
  -5  -4   8    1.84    0.07
   4   4  -8    1.64    0.10
   4   4  -8    1.65    0.10
  -4  -4   8    1.67    0.07
   3   4  -8   70.36    0.97
   3   4  -8   69.82    0.91
  -3  -4   8   69.97    0.84
   2   4  -8   11.44    0.19
  -2  -4   8   11.28    0.17
   1   4  -8   42.46    0.52
   1   4  -8   44.25    0.55
  -1  -4   8   43.10    0.52
   0   4  -8    8.83    0.14
   0  -4   8    9.01    0.14
  -1   4  -8    1.33    0.06
  -2   4  -8    1.83    0.07
   2  -4   8    1.85    0.06
   2  -4   8    1.90    0.06
   2  -4   8    1.88    0.05
  -3   4  -8    6.05    0.12
   3  -4   8    6.58    0.13
   3  -4   8    6.24    0.12
  -4   4  -8    0.48    0.04
   4  -4   8    0.47    0.05
   4  -4   8    0.62    0.07
  -5   4  -8    1.35    0.08
   5  -4   8    1.40    0.10
   5  -4   8    1.26    0.11
  -6   4  -8    3.35    0.11
   6  -4   8    3.23    0.15
   6  -4   8    3.26    0.15
  -7   4  -8    5.79    0.14
   7  -4   8    5.58    0.20
   7  -4   8    5.94    0.21
   8  -4   8    4.62    0.21
   8   3  -8    5.13    0.22
   7   3  -8    7.07    0.22
   7   3  -8    6.69    0.23
   6   3  -8    0.27    0.07
   6   3  -8    0.17    0.07
   5   3  -8    0.11    0.06
   5   3  -8    0.06    0.06
  -5  -3   8    0.04    0.03
   4   3  -8    8.04    0.17
   4   3  -8    8.36    0.19
  -4  -3   8    8.05    0.13
   3   3  -8   11.58    0.21
   3   3  -8   11.29    0.19
  -3  -3   8   11.36    0.16
   2   3  -8    2.01    0.07
  -2  -3   8    2.05    0.06
   1   3  -8    1.36    0.05
   1   3  -8    1.16    0.06
   1   3  -8    1.41    0.04
  -1  -3   8    0.98    0.06
   0   3  -8   81.49    1.00
   0  -3   8   83.58    1.01
  -1   3  -8    0.28    0.03
   1  -3   8    0.33    0.03
   1  -3   8    0.37    0.04
  -2   3  -8   20.08    0.26
   2  -3   8   20.05    0.28
   2  -3   8   20.35    0.26
  -3   3  -8    0.39    0.03
   3  -3   8    0.52    0.06
   3  -3   8    0.50    0.05
  -4   3  -8    3.38    0.09
   4  -3   8    3.33    0.11
   4  -3   8    3.29    0.11
  -5   3  -8    1.28    0.08
   5  -3   8    1.14    0.11
   5  -3   8    1.27    0.11
  -6   3  -8    7.51    0.15
   6  -3   8    7.46    0.21
   6  -3   8    7.19    0.20
  -7   3  -8    0.01    0.04
   7  -3   8   -0.04    0.08
   8  -3   8    1.84    0.19
   8   2  -8    6.85    0.25
   8   2  -8    7.19    0.26
   7   2  -8    1.97    0.16
   7   2  -8    2.05    0.17
   6   2  -8    0.22    0.07
   6   2  -8    0.22    0.07
   5   2  -8    0.83    0.08
   5   2  -8    0.79    0.08
  -5  -2   8    0.89    0.05
   4   2  -8    3.86    0.13
   4   2  -8    3.55    0.13
  -4  -2   8    3.50    0.08
   3   2  -8   21.60    0.32
   3   2  -8   21.65    0.34
  -3  -2   8   21.94    0.27
   2   2  -8   52.11    0.71
  -2  -2   8   51.77    0.61
   1   2  -8   29.76    0.36
  -1  -2   8   29.55    0.36
   0   2  -8    8.35    0.13
   0  -2   8    8.30    0.13
  -1   2  -8   10.30    0.15
   1  -2   8   10.42    0.15
  -2   2  -8    9.29    0.14
   2  -2   8    9.25    0.13
  -3   2  -8   57.81    0.68
  -4   2  -8    6.87    0.12
  -5   2  -8    0.38    0.04
   5  -2   8    0.34    0.07
  -6   2  -8    0.33    0.04
   6  -2   8    0.29    0.08
  -7   2  -8    1.42    0.09
   7  -2   8    1.48    0.16
   8  -2   8    2.75    0.20
   8   1  -8    8.56    0.28
   8   1  -8    8.59    0.27
   7   1  -8    0.76    0.10
   7   1  -8    0.78    0.10
   6   1  -8    0.22    0.07
   6   1  -8    0.17    0.07
   5   1  -8   10.57    0.22
   5   1  -8   10.19    0.23
  -5  -1   8   10.81    0.15
   4   1  -8  226.02    3.24
   4   1  -8  226.52    3.06
  -4  -1   8  232.40    2.68
   3   1  -8    1.66    0.07
  -3  -1   8    1.65    0.05
   2   1  -8   11.07    0.17
  -2  -1   8   11.04    0.15
   1   1  -8  100.95    1.23
   0  -1   8   21.21    0.27
  -1   1  -8    8.30    0.13
   1  -1   8    7.95    0.12
  -2   1  -8  288.90    3.43
   2  -1   8  290.10    3.39
  -3   1  -8   21.54    0.28
  -4   1  -8    1.71    0.06
  -5   1  -8   -0.06    0.03
  -6   1  -8    0.09    0.04
   6  -1   8    0.14    0.07
  -7   1  -8    1.26    0.09
   7  -1   8    1.64    0.16
   8  -1   8    1.97    0.20
   8   0  -8    1.54    0.19
   8   0  -8    1.29    0.13
   7   0  -8    0.86    0.11
   7   0  -8    0.91    0.10
   6   0  -8    3.40    0.15
   6   0  -8    3.24    0.16
   5   0  -8    0.43    0.07
   5   0  -8    0.37    0.07
  -5   0   8    0.33    0.03
   4   0  -8   14.30    0.25
  -4   0   8   14.53    0.19
   3   0  -8   37.29    0.52
  -3   0   8   38.47    0.45
   1   0  -8   59.93    0.86
  -1   0   8   60.80    0.74
   0   0  -8    3.12    0.07
   0   0   8    3.11    0.07
  -1   0  -8   27.84    0.34
   1   0   8   27.47    0.34
  -2   0  -8  616.19    8.83
   2   0   8  591.33    7.89
  -3   0  -8    4.41    0.09
  -4   0  -8   12.38    0.18
  -5   0  -8    3.09    0.09
  -6   0  -8    3.14    0.10
  -7   0  -8    1.43    0.09
   7   0   8    1.39    0.17
   8   0   8    1.56    0.15
   8  -1  -8    4.88    0.23
   7  -1  -8    2.39    0.16
   7  -1  -8    2.82    0.17
   6  -1  -8    0.04    0.07
   6  -1  -8   -0.05    0.07
   5  -1  -8   40.24    0.63
   5  -1  -8   41.08    0.60
  -5   1   8   40.93    0.48
  -3   1   8   13.29    0.17
  -2   1   8    7.49    0.11
   1  -1  -8   93.62    1.19
  -1   1   8   92.96    1.15
   0  -1  -8    3.44    0.07
   0   1   8    3.50    0.07
  -1  -1  -8   87.76    1.10
   1   1   8   88.58    1.27
  -2  -1  -8    4.73    0.09
   2   1   8    4.68    0.08
  -3  -1  -8    8.95    0.14
  -4  -1  -8    7.78    0.13
  -5  -1  -8    4.00    0.10
  -6  -1  -8    1.19    0.08
  -7  -1  -8    2.44    0.11
   8   1   8    2.32    0.21
   8  -2  -8    0.48    0.11
   7  -2  -8    6.41    0.22
   6  -2  -8    6.57    0.20
  -5   2   8   26.75    0.33
  -4   2   8    2.13    0.06
  -3   2   8    0.42    0.04
  -2   2   8   11.34    0.16
   1  -2  -8    8.46    0.12
  -1   2   8    8.35    0.13
   0  -2  -8    2.05    0.06
   0   2   8    2.06    0.06
  -1  -2  -8    5.05    0.10
   1   2   8    5.13    0.09
  -2  -2  -8    2.12    0.07
   2   2   8    2.10    0.06
  -3  -2  -8    1.97    0.07
  -4  -2  -8    2.69    0.08
  -5  -2  -8    8.93    0.16
  -6  -2  -8    0.42    0.05
  -7  -2  -8    0.39    0.05
   8   2   8    0.42    0.12
   8  -3  -8    9.68    0.30
   7  -3  -8    0.12    0.09
  -5   3   8    5.70    0.10
  -4   3   8    1.19    0.05
  -3   3   8    3.37    0.07
  -2   3   8   -0.05    0.02
   1  -3  -8   47.75    0.57
  -1   3   8   48.21    0.57
   0  -3  -8    8.09    0.13
   0   3   8    8.09    0.13
  -1  -3  -8   44.77    0.54
   1   3   8   44.93    0.54
  -2  -3  -8    2.26    0.07
   2   3   8    2.32    0.06
  -3  -3  -8    4.71    0.10
  -4  -3  -8    6.56    0.13
  -5  -3  -8    5.18    0.12
  -6  -3  -8    0.04    0.04
  -7  -3  -8   -0.05    0.05
   8  -4  -8    0.62    0.12
   7  -4  -8    4.60    0.21
  -5   4   8   31.21    0.39
  -4   4   8   31.42    0.39
  -3   4   8    3.53    0.08
  -2   4   8  150.38    1.86
   1  -4  -8    3.13    0.08
  -1   4   8    3.13    0.08
   0  -4  -8   45.91    0.56
   0   4   8   46.44    0.56
  -1  -4  -8   75.07    0.94
   1   4   8   74.45    1.12
  -2  -4  -8    5.38    0.11
   2   4   8    5.50    0.10
  -3  -4  -8    3.30    0.09
  -4  -4  -8    0.08    0.04
  -5  -4  -8    1.34    0.10
  -6  -4  -8    1.70    0.11
  -7  -4  -8    0.04    0.05
   8  -5  -8    0.62    0.12
   7  -5  -8    5.42    0.22
  -6   5   8    0.91    0.07
  -5   5   8    0.99    0.07
  -4   5   8    2.36    0.08
  -3   5   8    5.48    0.11
  -2   5   8    0.10    0.03
   1  -5  -8    8.73    0.14
  -1   5   8    8.92    0.15
   0  -5  -8    6.52    0.12
   0   5   8    6.40    0.12
  -1  -5  -8    0.79    0.07
   1   5   8    0.71    0.06
  -2  -5  -8   22.39    0.31
   2   5   8   22.33    0.29
  -3  -5  -8   -0.08    0.03
  -4  -5  -8    0.58    0.06
  -5  -5  -8    6.00    0.15
  -6  -5  -8    3.37    0.13
  -7  -5  -8    0.04    0.06
  -8  -5  -8    1.49    0.14
   8  -6  -8    4.01    0.24
  -6   6   8    3.77    0.11
  -5   6   8    0.16    0.04
  -4   6   8    5.85    0.12
  -3   6   8    3.21    0.09
  -2   6   8   25.84    0.34
   1  -6  -8   30.34    0.38
  -1   6   8   29.86    0.39
   0  -6  -8   12.65    0.20
   0   6   8   12.67    0.20
  -1  -6  -8    0.29    0.04
   1   6   8    0.26    0.04
  -2  -6  -8    0.09    0.04
   2   6   8    0.00    0.03
  -3  -6  -8    2.98    0.11
  -4  -6  -8    0.42    0.06
  -5  -6  -8    5.47    0.15
  -6  -6  -8    1.70    0.13
  -7  -6  -8    0.03    0.06
   8  -7  -8    0.09    0.11
  -6   7   8    0.04    0.04
  -5   7   8    1.24    0.08
  -4   7   8    4.21    0.11
  -3   7   8   -0.07    0.04
  -2   7   8    4.63    0.12
   1  -7  -8   44.06    0.54
  -1   7   8   43.14    0.55
   0  -7  -8   55.88    0.68
   0   7   8   54.76    0.68
  -1  -7  -8   33.34    0.44
   1   7   8   33.65    0.43
  -2  -7  -8   -0.01    0.04
   2   7   8   -0.06    0.04
  -3  -7  -8    0.77    0.06
  -4  -7  -8    0.26    0.06
  -5  -7  -8   24.43    0.37
  -6  -7  -8    0.13    0.06
  -7  -7  -8    0.18    0.07
   8  -8  -8    2.18    0.22
  -7   8   8    3.19    0.12
  -6   8   8    0.92    0.09
  -5   8   8    0.04    0.04
  -4   8   8    0.42    0.05
  -3   8   8    1.25    0.10
  -2   8   8   35.29    0.47
   1  -8  -8   44.50    0.56
  -1   8   8   44.16    0.57
   0  -8  -8   15.00    0.24
   0   8   8   15.34    0.24
  -1  -8  -8    0.11    0.05
   1   8   8    0.11    0.05
  -2  -8  -8   10.91    0.20
   2   8   8   10.62    0.19
  -3  -8  -8   22.03    0.33
  -4  -8  -8   29.44    0.42
  -5  -8  -8    0.31    0.07
  -6  -8  -8    0.04    0.07
  -7  -8  -8    0.31    0.08
  -7   9   8    6.50    0.17
  -6   9   8    0.48    0.06
  -5   9   8    0.13    0.05
  -4   9   8    7.56    0.17
  -3   9   8    1.51    0.11
  -2   9   8   22.59    0.33
   1  -9  -8   10.53    0.19
  -1   9   8   10.54    0.20
   0  -9  -8    7.16    0.16
   0   9   8    7.22    0.17
  -1  -9  -8    1.97    0.12
   1   9   8    2.16    0.11
  -2  -9  -8   13.04    0.24
   2   9   8   12.91    0.22
  -3  -9  -8    0.44    0.06
  -4  -9  -8    1.46    0.13
  -5  -9  -8    0.09    0.07
  -6  -9  -8    0.26    0.08
  -7  10   8   -0.02    0.07
  -6  10   8    4.36    0.16
  -5  10   8    1.25    0.12
  -4  10   8   -0.02    0.05
  -3  10   8   -0.03    0.05
  -2  10   8    4.97    0.15
   1 -10  -8    1.14    0.10
  -1  10   8    1.07    0.08
   0 -10  -8    0.12    0.06
   0  10   8    0.07    0.05
  -1 -10  -8    5.07    0.15
   1  10   8    4.81    0.14
  -2 -10  -8    2.08    0.13
  -3 -10  -8   17.12    0.30
  -4 -10  -8    3.81    0.17
  -5 -10  -8    5.37    0.20
  -6 -10  -8    3.03    0.19
  -7  11   8   -0.11    0.07
  -6  11   8    0.25    0.07
  -5  11   8    2.80    0.15
  -4  11   8   -0.04    0.06
  -3  11   8    2.72    0.14
  -2  11   8    0.17    0.06
   1 -11  -8    0.01    0.05
  -1  11   8   -0.02    0.06
   0 -11  -8    3.84    0.15
   0  11   8    3.77    0.15
  -1 -11  -8   18.71    0.31
   1  11   8   18.82    0.30
  -2 -11  -8   13.59    0.26
  -3 -11  -8    0.36    0.07
  -4 -11  -8    0.08    0.08
  -5 -11  -8    0.64    0.10
  -6  12   8    0.97    0.09
  -5  12   8    0.80    0.09
  -4  12   8    0.09    0.07
  -3  12   8    1.27    0.14
  -2  12   8    0.70    0.08
  -1  12   8    0.59    0.08
   0 -12  -8    0.13    0.06
   0  12   8    0.14    0.07
  -1 -12  -8    0.21    0.07
   1  12   8    0.23    0.07
  -2 -12  -8    5.69    0.19
  -3 -12  -8    1.91    0.17
  -4 -12  -8    0.86    0.10
  -5 -12  -8    2.86    0.20
  -5  13   8    0.02    0.08
  -4  13   8    2.97    0.17
  -3  13   8    1.08    0.10
  -2  13   8   -0.14    0.07
  -1  13   8    2.24    0.16
   0 -13  -8    3.49    0.16
   0  13   8    3.67    0.17
  -1 -13  -8    1.12    0.10
   1  13   8    1.21    0.09
  -2 -13  -8    6.46    0.22
  -3 -13  -8    0.48    0.10
  -4 -13  -8    0.65    0.11
  -5  14   8    0.05    0.09
  -4  14   8    0.72    0.10
  -3  14   8    3.45    0.20
  -2  14   8    2.19    0.18
  -1  14   8    0.14    0.08
   0 -14  -8    0.02    0.07
   0  14   8   -0.12    0.08
  -1 -14  -8    0.11    0.08
  -2 -14  -8   14.05    0.31
  -3 -14  -8    1.24    0.12
  -4  15   8    0.52    0.10
  -3  15   8    0.20    0.10
  -2  15   8    0.91    0.11
  -1  15   8    1.18    0.12
   0 -15  -8   -0.14    0.08
   0  15   8   -0.10    0.09
  -1 -15  -8    7.81    0.26
  -2 -15  -8    2.81    0.21
  -2  16   8    0.07    0.10
  -1  16   8    0.79    0.11
   0  16   8    0.65    0.10
  -1 -16   9    3.82    0.21
   0 -16   9    1.61    0.18
  -1  16  -9    0.77    0.10
  -2  16  -9    5.20    0.23
  -3 -15   9    0.39    0.09
  -2 -15   9    0.02    0.08
  -1 -15   9    2.61    0.19
   0  15  -9    1.68    0.16
   0 -15   9    1.73    0.17
  -1  15  -9    0.18    0.08
  -2  15  -9    0.32    0.09
  -3  15  -9    0.85    0.11
  -4  15  -9    5.60    0.24
  -4 -14   9    0.94    0.10
  -3 -14   9    5.18    0.20
  -2 -14   9    5.34    0.20
  -1 -14   9    2.29    0.17
   0  14  -9    8.33    0.22
   0 -14   9    8.63    0.23
  -1  14  -9    0.70    0.09
   1 -14   9    0.80    0.08
  -2  14  -9    0.06    0.08
  -3  14  -9    4.71    0.21
  -4  14  -9    7.56    0.24
  -5  14  -9    0.28    0.10
  -5 -13   9   -0.02    0.08
  -4 -13   9    0.72    0.09
  -3 -13   9    0.43    0.09
  -2 -13   9    3.88    0.17
  -1 -13   9    8.27    0.22
   0  13  -9    0.12    0.07
   0 -13   9    0.08    0.07
  -1  13  -9   -0.13    0.07
   1 -13   9   -0.06    0.06
  -2  13  -9   -0.16    0.07
  -3  13  -9    0.00    0.08
  -4  13  -9    0.45    0.09
  -5  13  -9    0.29    0.09
  -5 -12   9    2.55    0.17
  -4 -12   9    0.00    0.07
  -3 -12   9    4.48    0.18
  -2 -12   9    5.19    0.17
   1  12  -9   13.74    0.27
  -1 -12   9   13.68    0.26
   0  12  -9   -0.07    0.06
   0 -12   9   -0.05    0.06
  -1  12  -9    2.21    0.14
   1 -12   9    2.10    0.13
  -2  12  -9   -0.09    0.06
  -3  12  -9   12.35    0.26
  -4  12  -9    3.84    0.18
  -5  12  -9    1.14    0.10
  -6  12  -9    0.03    0.08
  -6 -11   9   -0.08    0.07
  -5 -11   9    3.42    0.17
  -4 -11   9    0.08    0.07
  -3 -11   9    0.11    0.06
  -2 -11   9   17.07    0.29
   1  11  -9    0.65    0.06
  -1 -11   9    0.57    0.07
   0  11  -9    0.87    0.07
   0 -11   9    1.25    0.11
  -1  11  -9    0.92    0.08
   1 -11   9    0.82    0.07
  -2  11  -9    0.92    0.08
  -3  11  -9    6.04    0.18
  -4  11  -9    0.74    0.08
  -5  11  -9    0.05    0.07
  -6  11  -9    1.05    0.10
  -6 -10   9    0.91    0.09
  -5 -10   9    8.43    0.21
  -4 -10   9    0.12    0.06
  -3 -10   9    0.05    0.06
  -2 -10   9    0.42    0.06
   1  10  -9    1.99    0.11
  -1 -10   9    2.14    0.12
   0  10  -9    3.16    0.13
   0 -10   9    3.11    0.13
  -1  10  -9   21.73    0.33
   1 -10   9   20.94    0.32
  -2  10  -9    0.01    0.06
  -3  10  -9   -0.12    0.05
  -4  10  -9    5.12    0.16
  -5  10  -9    0.69    0.08
  -6  10  -9    0.31    0.08
  -7  10  -9    0.27    0.08
  -7  -9   9   -0.01    0.06
  -6  -9   9    5.33    0.18
  -5  -9   9   -0.02    0.06
  -4  -9   9    3.95    0.14
  -3  -9   9    6.00    0.16
  -2  -9   9   32.99    0.45
   1   9  -9   19.23    0.28
  -1  -9   9   18.72    0.29
   0   9  -9    7.40    0.17
   0  -9   9    7.36    0.17
  -1   9  -9   13.08    0.22
   1  -9   9   12.61    0.22
  -2   9  -9    3.10    0.13
   2  -9   9    3.68    0.11
  -3   9  -9    4.95    0.15
  -4   9  -9    0.22    0.06
  -5   9  -9    0.23    0.06
  -6   9  -9    1.91    0.15
  -7   9  -9    0.91    0.09
   7   8  -9    0.16    0.10
  -7  -8   9    0.13    0.06
   6   8  -9    0.99    0.10
  -6  -8   9    1.15    0.12
   5   8  -9    0.56    0.08
  -5  -8   9    0.51    0.06
  -4  -8   9    0.01    0.05
  -3  -8   9   15.08    0.25
  -2  -8   9    1.63    0.10
   1   8  -9    3.93    0.12
  -1  -8   9    4.02    0.12
   0   8  -9    0.64    0.06
   0  -8   9    0.50    0.05
  -1   8  -9    5.79    0.14
   1  -8   9    5.96    0.13
  -2   8  -9    0.98    0.09
  -3   8  -9    0.06    0.05
  -4   8  -9    0.71    0.06
  -5   8  -9    0.01    0.05
  -6   8  -9    0.01    0.06
  -7   8  -9    0.00    0.07
   7   7  -9    1.32    0.16
  -7  -7   9    1.42    0.12
   6   7  -9    6.28    0.21
  -6  -7   9    6.48    0.16
   5   7  -9    0.19    0.06
  -5  -7   9    0.15    0.05
  -4  -7   9    0.20    0.05
  -3  -7   9   35.93    0.47
  -2  -7   9   66.52    0.81
   1   7  -9    3.84    0.10
  -1  -7   9    3.79    0.11
   0   7  -9   54.80    0.67
   0  -7   9   54.49    0.67
  -1   7  -9    9.08    0.17
   1  -7   9    8.87    0.16
  -2   7  -9   -0.04    0.04
   2  -7   9   -0.02    0.03
  -3   7  -9   21.75    0.31
  -4   7  -9    0.68    0.06
  -5   7  -9    0.45    0.06
  -6   7  -9    0.01    0.05
  -7   7  -9   -0.03    0.06
  -8   7  -9    2.12    0.14
   8   6  -9    0.20    0.10
   7   6  -9    0.14    0.09
  -7  -6   9    0.17    0.05
   6   6  -9    0.02    0.07
  -6  -6   9    0.07    0.05
   5   6  -9    0.01    0.06
  -5  -6   9    0.08    0.04
   4   6  -9    2.60    0.11
  -4  -6   9    2.66    0.10
  -3  -6   9   91.43    1.08
  -2  -6   9   41.42    0.52
   1   6  -9    0.27    0.03
  -1  -6   9    0.25    0.04
   0   6  -9   59.35    0.73
   0  -6   9   62.23    0.74
  -1   6  -9   10.23    0.17
   1  -6   9   10.16    0.17
  -2   6  -9   14.03    0.21
   2  -6   9   13.37    0.20
  -3   6  -9    7.79    0.15
  -4   6  -9    0.33    0.05
   4  -6   9    0.31    0.05
  -5   6  -9    0.05    0.05
   5  -6   9    0.04    0.06
   5  -6   9    0.05    0.05
  -6   6  -9    0.18    0.05
   6  -6   9    0.18    0.07
  -7   6  -9    0.19    0.06
   7  -6   9    0.00    0.08
   8   5  -9    0.62    0.11
   7   5  -9    3.06    0.18
   6   5  -9    5.88    0.19
  -6  -5   9    5.63    0.13
   5   5  -9    4.37    0.14
  -5  -5   9    4.22    0.11
   4   5  -9   16.29    0.27
  -4  -5   9   16.35    0.24
   3   5  -9   34.48    0.47
  -3  -5   9   33.61    0.43
   2   5  -9    1.78    0.06
  -2  -5   9    1.80    0.08
   1   5  -9   91.57    1.07
   1   5  -9   92.31    1.15
  -1  -5   9   90.66    1.09
   0   5  -9  143.44    1.73
   0  -5   9  141.58    1.78
  -1   5  -9    1.10    0.07
   1  -5   9    0.93    0.06
  -2   5  -9    5.57    0.12
   2  -5   9    5.44    0.09
   2  -5   9    5.42    0.10
  -3   5  -9   -0.11    0.04
   3  -5   9    0.00    0.04
  -4   5  -9    1.32    0.08
   4  -5   9    1.32    0.08
   4  -5   9    1.30    0.09
  -5   5  -9    0.65    0.05
   5  -5   9    0.68    0.07
   5  -5   9    0.69    0.07
  -6   5  -9   11.78    0.21
   6  -5   9   11.38    0.25
   6  -5   9   11.74    0.25
  -7   5  -9    0.75    0.07
   7  -5   9    0.74    0.10
   8  -5   9    0.53    0.10
   8   4  -9    0.93    0.12
   7   4  -9    1.30    0.16
   6   4  -9    0.40    0.08
   6   4  -9    0.49    0.08
  -6  -4   9    0.50    0.05
   5   4  -9   -0.04    0.06
   5   4  -9    0.01    0.06
  -5  -4   9    0.01    0.03
   4   4  -9   30.98    0.48
   4   4  -9   31.12    0.45
  -4  -4   9   31.33    0.40
   3   4  -9    7.61    0.16
   3   4  -9    7.37    0.15
  -3  -4   9    7.26    0.13
   2   4  -9   17.33    0.26
  -2  -4   9   16.99    0.24
   1   4  -9   32.08    0.41
   1   4  -9   31.65    0.39
  -1  -4   9   32.16    0.40
   0   4  -9   21.49    0.28
   0  -4   9   21.89    0.29
  -1   4  -9    5.95    0.11
   1  -4   9    5.92    0.11
  -2   4  -9   20.94    0.28
   2  -4   9   20.83    0.29
   2  -4   9   20.90    0.27
  -3   4  -9   33.15    0.42
   3  -4   9   33.42    0.47
   3  -4   9   33.45    0.46
  -4   4  -9    0.10    0.04
   4  -4   9    0.12    0.04
   4  -4   9    0.13    0.05
  -5   4  -9   -0.01    0.04
   5  -4   9   -0.01    0.06
   5  -4   9    0.00    0.05
  -6   4  -9    2.49    0.10
   6  -4   9    1.88    0.14
   6  -4   9    2.17    0.15
  -7   4  -9    0.96    0.10
   7  -4   9    0.87    0.10
   8  -4   9    3.37    0.20
   8   3  -9    1.68    0.19
   8   3  -9    1.48    0.14
   7   3  -9    2.01    0.18
   7   3  -9    1.98    0.16
   6   3  -9    0.42    0.08
   6   3  -9    0.44    0.08
  -6  -3   9    0.43    0.04
   5   3  -9    0.04    0.06
   5   3  -9    0.06    0.06
  -5  -3   9   -0.01    0.03
   4   3  -9   47.98    0.66
   4   3  -9   47.72    0.70
  -4  -3   9   47.74    0.58
   3   3  -9    2.62    0.09
   3   3  -9    2.49    0.10
  -3  -3   9    2.63    0.07
   2   3  -9    4.00    0.09
  -2  -3   9    4.00    0.09
   1   3  -9   80.90    0.97
   1   3  -9   80.06    1.44
  -1  -3   9   79.55    0.98
   0   3  -9   20.67    0.27
   0  -3   9   20.58    0.27
  -1   3  -9   27.39    0.35
   1  -3   9   27.55    0.35
   1  -3   9   27.33    0.34
  -2   3  -9    0.26    0.03
   2  -3   9    0.33    0.03
  -3   3  -9   22.14    0.30
   3  -3   9   23.04    0.33
  -4   3  -9    1.25    0.07
   4  -3   9    1.38    0.09
  -5   3  -9   15.25    0.23
   5  -3   9   15.33    0.28
  -6   3  -9    0.07    0.04
   6  -3   9    0.01    0.07
  -7   3  -9    0.97    0.09
   7  -3   9    0.95    0.11
   8  -3   9    0.10    0.10
   8   2  -9    0.57    0.11
   8   2  -9    0.50    0.11
   7   2  -9    3.96    0.18
   7   2  -9    3.99    0.19
   6   2  -9    1.97    0.14
   6   2  -9    2.12    0.13
   5   2  -9    0.28    0.06
   5   2  -9    0.30    0.07
  -5  -2   9    0.32    0.03
   4   2  -9   17.32    0.30
   4   2  -9   17.02    0.28
  -4  -2   9   17.24    0.23
   3   2  -9   34.82    0.48
   3   2  -9   34.76    0.51
  -3  -2   9   34.91    0.42
   2   2  -9   21.21    0.31
  -2  -2   9   21.04    0.27
   1   2  -9  344.24    4.04
  -1  -2   9  344.71    4.08
   0   2  -9   17.69    0.24
   0  -2   9   17.94    0.24
  -1   2  -9    1.80    0.06
   1  -2   9    1.86    0.06
  -2   2  -9    0.47    0.03
   2  -2   9    0.51    0.04
  -3   2  -9    9.98    0.16
  -4   2  -9    6.35    0.12
  -5   2  -9    0.34    0.04
   5  -2   9    0.31    0.07
  -6   2  -9    0.16    0.04
   6  -2   9    0.13    0.07
  -7   2  -9    2.33    0.10
   7  -2   9    2.36    0.17
   8  -2   9    0.70    0.12
   8   1  -9    1.53    0.19
   8   1  -9    1.54    0.14
   7   1  -9    3.88    0.19
   7   1  -9    3.89    0.18
   6   1  -9    0.08    0.07
   6   1  -9    0.12    0.07
   5   1  -9    2.94    0.13
   5   1  -9    3.03    0.13
  -5  -1   9    3.06    0.07
   4   1  -9   75.25    1.00
   4   1  -9   74.75    1.05
  -4  -1   9   75.12    0.88
   3   1  -9    1.51    0.08
  -3  -1   9    1.58    0.05
  -2  -1   9    6.78    0.11
   1   1  -9  118.09    1.46
  -1  -1   9  120.97    1.48
   0   1  -9  192.31    2.32
   0  -1   9  190.13    3.20
  -1   1  -9    4.23    0.09
   1  -1   9    4.01    0.08
  -2   1  -9    7.59    0.13
   2  -1   9    7.51    0.12
  -3   1  -9    4.51    0.09
  -4   1  -9    0.61    0.06
  -5   1  -9    1.24    0.07
  -6   1  -9    1.56    0.08
   6  -1   9    1.66    0.14
  -7   1  -9    0.08    0.04
   7  -1   9    0.14    0.09
   8  -1   9    0.61    0.12
   8   0  -9    4.75    0.23
   7   0  -9    4.88    0.21
   7   0  -9    4.82    0.20
   6   0  -9    2.12    0.14
   6   0  -9    2.22    0.14
   5   0  -9    7.70    0.19
   5   0  -9    7.57    0.20
  -5   0   9    7.82    0.12
   4   0  -9   99.06    1.30
  -4   0   9   99.89    1.18
  -3   0   9    4.26    0.08
  -2   0   9   47.90    0.57
   1   0  -9    5.26    0.09
  -1   0   9    5.41    0.10
   0   0   9    7.44    0.12
  -1   0  -9   16.13    0.22
   1   0   9   16.15    0.21
  -2   0  -9   85.20    1.07
   2   0   9   86.12    1.35
  -3   0  -9    0.15    0.03
  -4   0  -9    0.54    0.04
  -5   0  -9    1.66    0.08
  -6   0  -9    3.79    0.11
  -7   0  -9    0.02    0.04
   7   0   9    0.06    0.09
   8   0   9    0.07    0.11
   8  -1  -9    2.50    0.20
   7  -1  -9    0.48    0.10
   6  -1  -9    6.34    0.20
  -4   1   9    0.92    0.05
  -3   1   9    0.27    0.03
  -2   1   9   10.60    0.15
   1  -1  -9   10.06    0.14
  -1   1   9    9.79    0.15
   0  -1  -9   26.79    0.34
   0   1   9   27.60    0.34
  -1  -1  -9    3.45    0.08
   1   1   9    3.47    0.08
  -2  -1  -9   29.93    0.38
   2   1   9   29.89    0.37
  -3  -1  -9    0.19    0.03
  -4  -1  -9    4.13    0.10
  -5  -1  -9    1.70    0.08
  -6  -1  -9    0.14    0.04
  -7  -1  -9    5.57    0.14
   8   1   9    2.05    0.22
   8  -2  -9   -0.03    0.09
   7  -2  -9    1.84    0.17
   6  -2  -9    2.40    0.15
  -5   2   9    0.89    0.05
  -4   2   9    4.07    0.08
  -3   2   9    2.38    0.06
  -2   2   9    0.98    0.05
   1  -2  -9  197.65    2.36
  -1   2   9  195.71    2.38
   0  -2  -9   17.95    0.24
   0   2   9   17.93    0.24
  -1  -2  -9   16.49    0.23
   1   2   9   17.35    0.23
  -2  -2  -9   42.59    0.52
   2   2   9   43.17    0.51
  -3  -2  -9    2.48    0.08
  -4  -2  -9   -0.04    0.03
  -5  -2  -9    6.18    0.13
  -6  -2  -9    0.99    0.09
  -7  -2  -9    0.02    0.05
   8   2   9    0.77    0.13
   8  -3  -9    0.38    0.11
   7  -3  -9    8.01    0.26
  -5   3   9    2.31    0.07
  -4   3   9    4.04    0.08
  -3   3   9    0.18    0.03
  -2   3   9   12.90    0.18
   1  -3  -9   18.49    0.24
  -1   3   9   18.72    0.25
   0  -3  -9    0.69    0.05
   0   3   9    0.64    0.05
  -1  -3  -9    7.24    0.13
   1   3   9    7.07    0.12
  -2  -3  -9   53.25    0.64
   2   3   9   53.56    0.64
  -3  -3  -9    0.47    0.04
  -4  -3  -9    0.05    0.04
  -5  -3  -9   18.23    0.27
  -6  -3  -9    0.03    0.05
  -7  -3  -9    1.06    0.11
   8  -4  -9    1.63    0.19
   7  -4  -9    2.23    0.17
  -5   4   9    1.52    0.07
  -4   4   9    5.93    0.11
  -3   4   9   12.93    0.19
  -2   4   9   10.97    0.17
   1  -4  -9    0.49    0.05
  -1   4   9    0.51    0.05
   0  -4  -9   20.55    0.27
   0   4   9   20.64    0.28
  -1  -4  -9   44.43    0.54
   1   4   9   43.48    0.54
  -2  -4  -9   68.77    0.82
   2   4   9   69.30    0.82
  -3  -4  -9    5.28    0.12
  -4  -4  -9    2.90    0.11
  -5  -4  -9    8.78    0.18
  -6  -4  -9    1.76    0.11
  -7  -4  -9    0.62    0.07
  -8  -4  -9    3.56    0.16
   8  -5  -9    5.66    0.26
  -6   5   9    2.63    0.09
  -5   5   9    1.25    0.07
  -4   5   9   10.98    0.17
  -3   5   9    0.32    0.04
  -2   5   9   10.87    0.17
   1  -5  -9   18.07    0.24
  -1   5   9   17.61    0.25
   0  -5  -9    4.73    0.11
   0   5   9    4.73    0.10
  -1  -5  -9    0.03    0.03
   1   5   9    0.00    0.03
  -2  -5  -9    9.35    0.17
   2   5   9    9.67    0.16
  -3  -5  -9    0.03    0.04
  -4  -5  -9    9.63    0.18
  -5  -5  -9    2.86    0.12
  -6  -5  -9    0.10    0.06
  -7  -5  -9    1.51    0.13
  -8  -5  -9    1.86    0.15
   8  -6  -9    1.41    0.15
  -6   6   9    0.23    0.04
  -5   6   9    1.50    0.08
  -4   6   9    6.68    0.13
  -3   6   9    3.37    0.10
  -2   6   9   30.17    0.40
   1  -6  -9    4.68    0.11
  -1   6   9    4.53    0.11
   0  -6  -9    3.75    0.10
   0   6   9    3.64    0.10
  -1  -6  -9   29.98    0.39
   1   6   9   29.61    0.39
  -2  -6  -9    0.15    0.04
   2   6   9    0.14    0.04
  -3  -6  -9    6.26    0.15
  -4  -6  -9    0.67    0.06
  -5  -6  -9    5.76    0.16
  -6  -6  -9    0.68    0.07
  -7  -6  -9    0.14    0.07
   8  -7  -9    3.62    0.24
  -7   7   9    7.43    0.16
  -6   7   9    0.93    0.09
  -5   7   9    2.18    0.10
  -4   7   9    0.02    0.04
  -3   7   9    0.80    0.08
  -2   7   9   34.55    0.45
   1  -7  -9    2.78    0.10
  -1   7   9    2.84    0.10
   0  -7  -9   17.41    0.26
   0   7   9   17.46    0.26
  -1  -7  -9    5.02    0.13
   1   7   9    5.07    0.12
  -2  -7  -9    1.14    0.10
   2   7   9    1.04    0.08
  -3  -7  -9    0.13    0.05
  -4  -7  -9   22.49    0.34
  -5  -7  -9    0.28    0.07
  -6  -7  -9    1.37    0.14
  -7  -7  -9    0.16    0.07
   8  -8  -9    0.84    0.13
  -7   8   9    0.71    0.07
  -6   8   9    0.27    0.05
  -5   8   9    1.09    0.09
  -4   8   9    0.70    0.06
  -3   8   9    0.96    0.09
  -2   8   9   10.33    0.19
   1  -8  -9    0.09    0.04
  -1   8   9    0.17    0.05
   0  -8  -9    4.74    0.13
   0   8   9    4.70    0.13
  -1  -8  -9   22.08    0.33
   1   8   9   22.50    0.32
  -2  -8  -9    5.23    0.15
   2   8   9    5.18    0.13
  -3  -8  -9    2.16    0.13
  -4  -8  -9    0.46    0.07
  -5  -8  -9    0.37    0.07
  -6  -8  -9   -0.08    0.07
  -7  -8  -9    5.97    0.21
  -7   9   9    1.60    0.13
  -6   9   9    4.02    0.14
  -5   9   9    0.32    0.06
  -4   9   9    8.85    0.18
  -3   9   9    2.55    0.12
  -2   9   9    1.12    0.10
   1  -9  -9    1.87    0.10
  -1   9   9    1.86    0.11
   0  -9  -9   11.18    0.21
   0   9   9   10.94    0.21
  -1  -9  -9    0.50    0.06
   1   9   9    0.53    0.06
  -2  -9  -9    1.80    0.13
   2   9   9    1.48    0.11
  -3  -9  -9    1.35    0.13
  -4  -9  -9    4.34    0.17
  -5  -9  -9    0.00    0.07
  -6  -9  -9    0.45    0.09
  -7  10   9    1.75    0.14
  -6  10   9    7.62    0.20
  -5  10   9    0.07    0.06
  -4  10   9    1.66    0.12
  -3  10   9   10.97    0.22
  -2  10   9    0.25    0.06
   1 -10  -9    0.91    0.07
  -1  10   9    0.74    0.07
   0 -10  -9    1.01    0.11
   0  10   9    0.88    0.08
  -1 -10  -9    0.23    0.06
   1  10   9    0.17    0.06
  -2 -10  -9    2.90    0.14
  -3 -10  -9    9.66    0.22
  -4 -10  -9    3.50    0.17
  -5 -10  -9    1.06    0.10
  -6 -10  -9    0.33    0.09
  -6  11   9    0.44    0.08
  -5  11   9    3.78    0.16
  -4  11   9    2.68    0.14
  -3  11   9    3.01    0.14
  -2  11   9   -0.12    0.06
   1 -11  -9    3.60    0.13
  -1  11   9    3.55    0.15
   0 -11  -9   15.52    0.28
   0  11   9   15.64    0.28
  -1 -11  -9    2.21    0.14
   1  11   9    2.21    0.13
  -2 -11  -9    8.08    0.21
  -3 -11  -9    2.13    0.16
  -4 -11  -9    2.52    0.18
  -5 -11  -9    1.24    0.11
  -6  12   9    3.38    0.17
  -5  12   9    3.14    0.17
  -4  12   9    0.01    0.07
  -3  12   9   -0.07    0.07
  -2  12   9   -0.05    0.07
  -1  12   9   11.48    0.25
   0 -12  -9    0.06    0.06
   0  12   9    0.09    0.07
  -1 -12  -9    3.60    0.17
   1  12   9    3.54    0.16
  -2 -12  -9    0.47    0.09
  -3 -12  -9    4.65    0.20
  -4 -12  -9    0.22    0.09
  -5 -12  -9    0.04    0.09
  -5  13   9    0.69    0.09
  -4  13   9    0.12    0.08
  -3  13   9    0.51    0.09
  -2  13   9    0.04    0.08
  -1  13   9    0.83    0.09
   0 -13  -9    7.23    0.20
   0  13   9    7.30    0.21
  -1 -13  -9    0.44    0.09
   1  13   9    0.36    0.08
  -2 -13  -9   -0.01    0.08
  -3 -13  -9    0.21    0.09
  -4 -13  -9   -0.12    0.09
  -4  14   9    1.70    0.19
  -3  14   9    2.38    0.19
  -2  14   9    1.88    0.18
  -1  14   9    6.15    0.22
   0 -14  -9    1.62    0.16
   0  14   9    1.32    0.11
  -1 -14  -9    4.80    0.21
  -3 -14  -9    0.19    0.10
  -3  15   9    0.06    0.10
  -2  15   9    0.32    0.10
  -1  15   9    0.15    0.10
   0 -15  -9    1.44    0.12
   0  15   9    1.26    0.12
  -1 -15  -9    0.28    0.10
  -2 -15  -9    5.48    0.25
  -1  16   9    1.31    0.13
   0  16   9    0.87    0.11
  -1 -16  10    0.83    0.11
   0 -16  10    3.41    0.19
  -1  16 -10    0.33    0.09
  -2  16 -10    7.01    0.24
  -2 -15  10    0.04    0.08
  -1 -15  10    5.96    0.22
   0  15 -10    3.08    0.18
   0 -15  10    3.28    0.18
  -1  15 -10    0.03    0.08
  -2  15 -10    0.08    0.09
  -3  15 -10    2.78    0.21
  -4 -14  10    0.41    0.09
  -3 -14  10   -0.07    0.08
  -2 -14  10    6.94    0.22
  -1 -14  10    1.79    0.17
   0  14 -10    2.01    0.16
   0 -14  10    1.79    0.17
  -1  14 -10    0.53    0.09
   1 -14  10    0.51    0.08
  -2  14 -10   -0.03    0.08
  -3  14 -10    1.20    0.11
  -4  14 -10    6.54    0.24
  -4 -13  10    7.20    0.22
  -3 -13  10    1.43    0.15
  -2 -13  10   -0.03    0.07
  -1 -13  10    9.22    0.23
   0  13 -10    0.55    0.08
   0 -13  10    0.56    0.08
  -1  13 -10    0.26    0.07
   1 -13  10    0.37    0.07
  -2  13 -10   -0.21    0.07
  -3  13 -10    0.79    0.09
  -4  13 -10    0.25    0.09
  -5  13 -10    2.72    0.20
  -5 -12  10    0.13    0.08
  -4 -12  10    1.09    0.10
  -3 -12  10    4.07    0.17
  -2 -12  10    2.79    0.15
  -1 -12  10    4.09    0.17
   0  12 -10    0.30    0.07
   0 -12  10    0.20    0.07
  -1  12 -10    0.16    0.07
   1 -12  10    0.15    0.06
  -2  12 -10    0.15    0.07
  -3  12 -10   14.80    0.29
  -4  12 -10    6.07    0.21
  -5  12 -10    0.94    0.10
  -6  12 -10   -0.03    0.09
  -6 -11  10    0.43    0.08
  -5 -11  10    0.22    0.08
  -4 -11  10    2.08    0.15
  -3 -11  10    4.28    0.16
  -2 -11  10    1.08    0.12
   1  11 -10   -0.01    0.05
  -1 -11  10    0.02    0.06
   0  11 -10    1.67    0.12
   0 -11  10    1.73    0.12
  -1  11 -10    6.92    0.18
   1 -11  10    6.93    0.17
  -2  11 -10    5.63    0.17
  -3  11 -10    6.91    0.19
  -4  11 -10    0.17    0.07
  -5  11 -10    1.21    0.10
  -6  11 -10    0.06    0.08
  -6 -10  10    0.18    0.07
  -5 -10  10    0.16    0.07
  -4 -10  10    1.70    0.14
  -3 -10  10    7.99    0.19
  -2 -10  10    0.47    0.06
   1  10 -10    0.98    0.10
  -1 -10  10    1.04    0.11
   0  10 -10   13.30    0.24
   0 -10  10   13.43    0.24
  -1  10 -10   -0.07    0.06
   1 -10  10    0.00    0.05
  -2  10 -10    3.99    0.15
  -3  10 -10    0.67    0.07
  -4  10 -10    0.62    0.07
  -5  10 -10    0.37    0.08
  -6  10 -10    0.95    0.09
  -7  10 -10    0.41    0.09
  -7  -9  10    0.90    0.08
  -6  -9  10    2.73    0.16
  -5  -9  10   17.87    0.30
  -4  -9  10    1.26    0.12
  -3  -9  10    0.34    0.06
  -2  -9  10   17.36    0.28
   1   9 -10    9.42    0.18
  -1  -9  10    9.10    0.19
   0   9 -10   70.61    0.86
   0  -9  10   70.21    0.87
  -1   9 -10    2.81    0.12
   1  -9  10    2.53    0.11
  -2   9 -10   11.36    0.22
  -3   9 -10   10.24    0.21
  -4   9 -10   -0.03    0.05
  -5   9 -10    2.98    0.15
  -6   9 -10   12.22    0.26
  -7   9 -10    0.07    0.08
  -7  -8  10    4.88    0.17
  -6  -8  10   12.94    0.25
  -5  -8  10   15.56    0.27
  -4  -8  10    7.63    0.17
  -3  -8  10    2.53    0.12
  -2  -8  10    2.60    0.11
   1   8 -10   15.56    0.24
  -1  -8  10   15.85    0.25
   0   8 -10   47.59    0.60
   0  -8  10   47.57    0.60
  -1   8 -10   10.91    0.20
   1  -8  10   11.24    0.19
  -3   8 -10    2.51    0.12
  -4   8 -10    0.26    0.06
  -5   8 -10    0.20    0.06
  -6   8 -10   14.11    0.26
  -7   8 -10    1.64    0.15
   7   7 -10    5.02    0.21
  -7  -7  10    5.60    0.16
   6   7 -10    0.58    0.09
  -6  -7  10    0.54    0.06
   5   7 -10    1.84    0.13
  -5  -7  10    1.86    0.11
  -4  -7  10    3.27    0.12
  -3  -7  10    1.62    0.10
  -2  -7  10   68.17    0.83
   1   7 -10    1.53    0.08
  -1  -7  10    1.55    0.09
   0   7 -10    1.57    0.09
   0  -7  10    1.51    0.09
  -1   7 -10    2.60    0.10
   1  -7  10    2.66    0.09
  -2   7 -10    2.72    0.11
   2  -7  10    2.79    0.09
  -3   7 -10    5.26    0.14
  -4   7 -10    4.32    0.14
  -5   7 -10    0.03    0.05
  -6   7 -10    0.55    0.07
  -7   7 -10    2.20    0.15
  -8   7 -10    0.64    0.08
   7   6 -10    7.10    0.23
  -7  -6  10    7.47    0.17
   6   6 -10    1.38    0.13
  -6  -6  10    1.60    0.10
   5   6 -10    1.40    0.11
  -5  -6  10    1.42    0.09
   4   6 -10    4.39    0.13
  -4  -6  10    4.35    0.12
   3   6 -10   28.46    0.40
  -3  -6  10   28.66    0.38
  -2  -6  10   10.19    0.18
   1   6 -10   14.19    0.21
  -1  -6  10   14.34    0.22
   0   6 -10    5.11    0.12
   0  -6  10    5.15    0.12
  -1   6 -10   12.60    0.20
   1  -6  10   12.53    0.20
  -2   6 -10    0.44    0.05
   2  -6  10    0.55    0.06
  -3   6 -10   15.24    0.24
  -4   6 -10    0.20    0.05
  -5   6 -10   -0.01    0.05
   5  -6  10   -0.03    0.06
  -6   6 -10    1.33    0.12
   6  -6  10    1.40    0.13
  -7   6 -10    0.15    0.06
   7  -6  10    0.09    0.09
  -8   6 -10    0.67    0.07
   8   5 -10    0.12    0.10
   7   5 -10    0.17    0.09
  -7  -5  10    0.08    0.05
   6   5 -10    3.11    0.15
  -6  -5  10    2.89    0.11
   5   5 -10    0.70    0.07
  -5  -5  10    0.57    0.05
   4   5 -10    4.76    0.13
  -4  -5  10    4.66    0.11
   3   5 -10    0.35    0.05
  -3  -5  10    0.31    0.04
  -2  -5  10   42.01    0.52
   1   5 -10   12.04    0.18
  -1  -5  10   12.25    0.19
   0   5 -10   50.72    0.61
   0  -5  10   49.97    0.61
  -1   5 -10    0.82    0.07
   1  -5  10    0.92    0.06
  -2   5 -10    3.42    0.10
   2  -5  10    3.62    0.09
  -3   5 -10    0.19    0.04
   3  -5  10    0.32    0.04
  -4   5 -10   31.21    0.41
   4  -5  10   31.13    0.46
   4  -5  10   31.71    0.45
  -5   5 -10    3.38    0.12
   5  -5  10    3.48    0.13
   5  -5  10    3.70    0.13
  -6   5 -10    0.16    0.05
   6  -5  10    0.07    0.07
  -7   5 -10    1.80    0.12
   7  -5  10    1.44    0.15
   8  -5  10    0.06    0.09
   8   4 -10    0.51    0.11
   7   4 -10    1.21    0.11
   7   4 -10    1.10    0.12
   6   4 -10    2.01    0.14
   6   4 -10    2.11    0.14
  -6  -4  10    2.07    0.09
   5   4 -10    0.13    0.06
   5   4 -10    0.14    0.06
  -5  -4  10    0.09    0.04
   4   4 -10    2.17    0.10
   4   4 -10    2.18    0.11
  -4  -4  10    2.03    0.08
   3   4 -10  102.81    1.42
   3   4 -10  102.98    1.32
  -3  -4  10  103.56    1.25
   2   4 -10   69.88    1.16
  -2  -4  10   71.71    0.84
   1   4 -10    1.58    0.06
  -1  -4  10    1.60    0.07
   0   4 -10   28.45    0.36
   0  -4  10   28.26    0.36
  -1   4 -10    0.01    0.03
   1  -4  10    0.06    0.03
  -2   4 -10   10.20    0.17
   2  -4  10    9.97    0.15
   2  -4  10   10.06    0.15
  -3   4 -10   17.36    0.25
   3  -4  10   17.31    0.26
  -4   4 -10    1.01    0.08
   4  -4  10    1.05    0.09
  -5   4 -10    0.98    0.09
   5  -4  10    1.04    0.10
  -6   4 -10    0.15    0.05
   6  -4  10    0.04    0.07
  -7   4 -10    0.38    0.06
   7  -4  10    0.30    0.09
   8  -4  10    0.25    0.10
   8   3 -10    0.08    0.10
   8   3 -10    0.10    0.10
   7   3 -10    0.77    0.11
   7   3 -10    0.67    0.10
   6   3 -10    0.71    0.08
   6   3 -10    0.68    0.09
  -6  -3  10    0.57    0.04
   5   3 -10    0.34    0.07
   5   3 -10    0.45    0.07
  -5  -3  10    0.34    0.04
   4   3 -10   19.06    0.32
   4   3 -10   18.58    0.30
  -4  -3  10   18.90    0.26
   3   3 -10   59.97    0.83
   3   3 -10   59.49    0.79
  -3  -3  10   59.29    0.71
   2   3 -10    1.12    0.06
  -2  -3  10    1.00    0.06
   1   3 -10    5.58    0.10
   1   3 -10    5.67    0.10
  -1  -3  10    5.68    0.11
   0   3 -10   -0.02    0.03
   0  -3  10    0.01    0.03
  -1   3 -10    5.70    0.11
   1  -3  10    5.61    0.10
  -2   3 -10    0.71    0.06
   2  -3  10    0.76    0.05
  -3   3 -10   23.57    0.32
  -4   3 -10    1.08    0.08
   4  -3  10    1.07    0.09
  -5   3 -10    2.04    0.09
   5  -3  10    1.98    0.12
  -6   3 -10    4.76    0.12
   6  -3  10    4.58    0.17
  -7   3 -10    2.27    0.11
   7  -3  10    2.56    0.18
   8  -3  10    0.23    0.10
   8   2 -10    0.49    0.11
   8   2 -10    0.42    0.11
   7   2 -10    1.41    0.16
   7   2 -10    1.50    0.17
   6   2 -10    1.03    0.12
   6   2 -10    1.06    0.13
   5   2 -10    1.26    0.12
   5   2 -10    1.23    0.11
  -5  -2  10    1.15    0.06
   4   2 -10    2.98    0.12
   4   2 -10    3.12    0.12
  -4  -2  10    2.84    0.08
   3   2 -10   47.42    0.67
   3   2 -10   46.59    0.63
  -3  -2  10   47.57    0.57
  -2  -2  10   27.05    0.34
   1   2 -10  100.12    1.20
  -1  -2  10   99.92    1.25
   0   2 -10   20.75    0.27
   0  -2  10   20.62    0.27
  -1   2 -10   13.56    0.19
   1  -2  10   13.61    0.19
  -2   2 -10   -0.09    0.03
  -3   2 -10  165.78    2.87
  -4   2 -10    3.73    0.10
  -5   2 -10    4.70    0.11
  -6   2 -10    0.33    0.05
   6  -2  10    0.27    0.08
  -7   2 -10    1.58    0.10
   7  -2  10    1.83    0.17
   8  -2  10    0.55    0.11
   8   1 -10    1.53    0.19
   8   1 -10    1.61    0.19
   7   1 -10    0.33    0.09
   7   1 -10    0.25    0.09
   6   1 -10    0.05    0.07
   6   1 -10    0.02    0.07
   5   1 -10   18.85    0.32
   5   1 -10   18.86    0.34
  -5  -1  10   19.12    0.25
   4   1 -10   53.27    0.77
   4   1 -10   53.47    0.73
  -4  -1  10   52.45    0.63
  -3  -1  10   19.27    0.25
  -2  -1  10   16.07    0.22
   1   1 -10   13.15    0.18
  -1  -1  10   12.90    0.19
   0   1 -10   87.73    1.06
   0  -1  10   88.04    1.83
   1  -1  10   12.05    0.17
  -2   1 -10   44.72    0.54
   2  -1  10   44.02    0.53
  -3   1 -10   23.20    0.31
  -4   1 -10    1.00    0.07
  -5   1 -10    1.44    0.08
  -6   1 -10    0.15    0.04
  -7   1 -10    0.43    0.06
   7  -1  10    0.47    0.10
   8  -1  10    0.83    0.13
   8   0 -10    1.01    0.13
   7   0 -10    1.75    0.16
   6   0 -10    2.24    0.15
   6   0 -10    2.53    0.14
   5   0 -10    2.66    0.13
   5   0 -10    2.56    0.14
  -5   0  10    2.34    0.07
  -4   0  10   78.34    0.91
  -2   0  10   20.34    0.26
   1   0 -10  256.90    3.04
  -1   0  10  256.29    3.09
   0   0 -10   10.09    0.15
   0   0  10   10.09    0.15
  -1   0 -10    3.50    0.08
   1   0  10    3.53    0.08
  -2   0 -10   95.46    1.20
   2   0  10   95.69    1.50
  -3   0 -10    2.69    0.08
  -4   0 -10    0.18    0.04
  -5   0 -10    0.03    0.04
  -6   0 -10    0.02    0.04
  -7   0 -10    0.01    0.05
   7   0  10    0.06    0.09
   8   0  10    0.51    0.12
   8  -1 -10    0.96    0.13
   7  -1 -10    7.71    0.25
   6  -1 -10    3.79    0.17
  -5   1  10    2.06    0.07
  -4   1  10  149.65    1.80
  -3   1  10    9.60    0.14
  -2   1  10    0.05    0.02
   1  -1 -10   18.32    0.24
  -1   1  10   18.21    0.24
   0  -1 -10    0.89    0.05
   0   1  10    0.91    0.05
  -1  -1 -10   32.82    0.41
   1   1  10   32.89    0.41
  -2  -1 -10   59.45    0.71
   2   1  10   58.94    0.70
  -3  -1 -10    2.30    0.08
  -4  -1 -10   -0.04    0.03
  -5  -1 -10   -0.06    0.04
  -6  -1 -10    4.49    0.13
  -7  -1 -10    2.65    0.12
   8   1  10   -0.12    0.10
   8  -2 -10    0.28    0.11
   7  -2 -10    0.91    0.11
   6  -2 -10    1.77    0.14
  -5   2  10   12.25    0.18
  -4   2  10   20.68    0.27
  -3   2  10    8.70    0.14
  -2   2  10   22.86    0.29
   1  -2 -10  318.03    3.77
  -1   2  10  319.88    3.81
   0  -2 -10    5.49    0.10
   0   2  10    5.40    0.10
  -1  -2 -10   13.25    0.19
   1   2  10   13.47    0.19
  -2  -2 -10    6.79    0.13
   2   2  10    6.92    0.12
  -3  -2 -10    3.37    0.09
  -4  -2 -10    0.65    0.05
  -5  -2 -10    0.36    0.05
  -6  -2 -10    3.62    0.12
  -7  -2 -10    0.26    0.06
   8   2  10    0.00    0.11
   8  -3 -10    1.94    0.19
   7  -3 -10    3.62    0.20
  -5   3  10    0.79    0.06
  -4   3  10    2.21    0.07
  -3   3  10   20.53    0.27
  -2   3  10   26.01    0.33
   1  -3 -10   14.76    0.20
  -1   3  10   14.67    0.21
   0  -3 -10   -0.02    0.03
   0   3  10   -0.01    0.02
  -1  -3 -10    0.00    0.03
   1   3  10    0.00    0.03
  -2  -3 -10   57.83    0.69
   2   3  10   57.13    0.68
  -3  -3 -10    5.28    0.12
  -4  -3 -10   -0.02    0.04
  -5  -3 -10    9.77    0.18
  -6  -3 -10    0.23    0.05
  -7  -3 -10    0.62    0.07
  -8  -3 -10    0.72    0.08
   8  -4 -10    0.12    0.10
   7  -4 -10    1.53    0.18
  -6   4  10    0.04    0.03
  -5   4  10    9.19    0.15
  -4   4  10    0.19    0.03
  -3   4  10   13.92    0.20
  -2   4  10    2.77    0.08
   1  -4 -10   16.03    0.22
  -1   4  10   16.23    0.23
   0  -4 -10    0.04    0.03
   0   4  10    0.10    0.03
  -1  -4 -10   43.29    0.53
   1   4  10   42.80    0.53
  -2  -4 -10    4.19    0.11
   2   4  10    4.14    0.10
  -3  -4 -10    3.40    0.11
  -4  -4 -10    1.30    0.09
  -5  -4 -10    4.15    0.13
  -6  -4 -10    4.07    0.14
  -7  -4 -10    0.07    0.06
  -8  -4 -10    0.59    0.08
   8  -5 -10    6.30    0.26
  -6   5  10    0.30    0.04
  -5   5  10    3.64    0.10
  -4   5  10   13.90    0.21
  -3   5  10    2.26    0.08
  -2   5  10    0.44    0.04
   1  -5 -10    4.02    0.10
  -1   5  10    3.96    0.10
   0  -5 -10    2.70    0.09
   0   5  10    2.63    0.09
  -1  -5 -10    0.06    0.04
   1   5  10    0.05    0.03
  -2  -5 -10   15.01    0.23
   2   5  10   15.28    0.22
  -3  -5 -10    1.30    0.09
  -5  -5 -10    6.25    0.16
  -6  -5 -10    8.24    0.20
  -7  -5 -10    1.52    0.14
   8  -6 -10    4.40    0.25
  -6   6  10   -0.02    0.04
  -5   6  10    0.07    0.04
  -4   6  10   15.29    0.23
  -3   6  10   13.27    0.21
  -2   6  10   20.63    0.29
   1  -6 -10    5.65    0.12
  -1   6  10    5.62    0.13
   0  -6 -10   33.99    0.44
   0   6  10   33.42    0.44
  -1  -6 -10    6.53    0.14
   1   6  10    6.47    0.14
  -2  -6 -10    1.56    0.10
   2   6  10    1.55    0.08
  -3  -6 -10   -0.11    0.04
  -4  -6 -10   -0.12    0.05
  -5  -6 -10    3.46    0.15
  -6  -6 -10    6.37    0.19
  -7  -6 -10    0.16    0.08
   8  -7 -10    0.44    0.12
  -7   7  10   -0.06    0.05
  -6   7  10    9.99    0.19
  -5   7  10    1.57    0.10
  -4   7  10    0.37    0.05
  -3   7  10    1.25    0.09
  -2   7  10    3.67    0.11
   1  -7 -10   33.77    0.44
  -1   7  10   33.89    0.45
   0  -7 -10    7.10    0.15
   0   7  10    7.08    0.15
  -1  -7 -10    8.54    0.17
   1   7  10    8.75    0.17
  -2  -7 -10    0.49    0.06
   2   7  10    0.48    0.05
  -3  -7 -10   -0.09    0.05
  -4  -7 -10    1.93    0.13
  -5  -7 -10    6.25    0.19
  -6  -7 -10    5.62    0.19
  -7  -7 -10    0.10    0.08
  -7   8  10    4.06    0.14
  -6   8  10    0.60    0.06
  -5   8  10    5.93    0.15
  -4   8  10    1.99    0.11
  -3   8  10    1.10    0.10
  -2   8  10    2.04    0.11
   1  -8 -10  116.47    1.36
  -1   8  10  115.14    1.37
   0  -8 -10   -0.02    0.05
   0   8  10   -0.04    0.04
  -1  -8 -10    7.34    0.17
   1   8  10    7.36    0.16
  -2  -8 -10    0.14    0.05
   2   8  10    0.18    0.05
  -3  -8 -10    4.14    0.15
  -4  -8 -10   -0.02    0.06
  -5  -8 -10    3.91    0.17
  -6  -8 -10    0.30    0.08
  -7  -8 -10    0.93    0.10
  -7   9  10    9.41    0.21
  -6   9  10    0.61    0.07
  -5   9  10    1.63    0.12
  -4   9  10    0.51    0.06
  -3   9  10    2.74    0.12
  -2   9  10    5.01    0.15
   1  -9 -10    3.96    0.12
  -1   9  10    4.05    0.13
   0  -9 -10    4.74    0.14
   0   9  10    4.48    0.14
  -1  -9 -10   32.13    0.45
   1   9  10   31.89    0.44
  -2  -9 -10    5.85    0.17
   2   9  10    5.73    0.16
  -3  -9 -10    0.65    0.08
  -4  -9 -10    4.00    0.17
  -5  -9 -10    1.24    0.10
  -6  -9 -10   -0.10    0.08
  -7  10  10    2.00    0.15
  -6  10  10   -0.03    0.06
  -5  10  10    2.38    0.14
  -4  10  10    1.56    0.12
  -3  10  10    0.48    0.06
  -2  10  10    8.18    0.19
   1 -10 -10    0.60    0.06
  -1  10  10    0.66    0.07
   0 -10 -10    2.92    0.13
   0  10  10    2.83    0.13
  -1 -10 -10    2.77    0.14
   1  10  10    2.93    0.13
  -2 -10 -10    0.83    0.08
  -3 -10 -10    2.35    0.15
  -4 -10 -10    3.26    0.17
  -5 -10 -10    1.76    0.18
  -6 -10 -10    0.08    0.09
  -6  11  10    0.25    0.08
  -5  11  10    0.49    0.07
  -4  11  10    1.65    0.14
  -3  11  10    0.23    0.07
  -2  11  10    3.03    0.15
   1 -11 -10    1.38    0.12
  -1  11  10    1.26    0.13
   0 -11 -10    0.75    0.08
   0  11  10    0.67    0.08
  -1 -11 -10    6.39    0.19
   1  11  10    6.03    0.18
  -2 -11 -10   10.52    0.24
  -3 -11 -10    2.42    0.16
  -4 -11 -10    2.37    0.18
  -5 -11 -10    0.27    0.09
  -6  12  10    0.10    0.08
  -5  12  10    0.33    0.08
  -4  12  10    0.00    0.07
  -3  12  10    0.05    0.07
  -2  12  10    4.91    0.18
  -1  12  10    8.91    0.22
   0 -12 -10    0.86    0.08
   0  12  10    0.80    0.08
  -1 -12 -10    1.47    0.16
   1  12  10    1.39    0.14
  -2 -12 -10    0.24    0.08
  -3 -12 -10    5.49    0.21
  -4 -12 -10   -0.03    0.09
  -5 -12 -10    0.18    0.10
  -5  13  10    1.05    0.10
  -4  13  10    4.68    0.20
  -3  13  10    0.73    0.09
  -2  13  10    0.21    0.08
  -1  13  10    3.29    0.18
   0 -13 -10    4.57    0.19
   0  13  10    4.79    0.19
  -1 -13 -10    1.83    0.17
   1  13  10    1.54    0.15
  -2 -13 -10    0.95    0.11
  -3 -13 -10    3.83    0.21
  -4 -13 -10    0.26    0.10
  -4  14  10    1.10    0.11
  -3  14  10    0.06    0.09
  -2  14  10    2.09    0.19
  -1  14  10    0.15    0.09
   0 -14 -10    0.35    0.08
   0  14  10    0.39    0.09
  -1 -14 -10    0.24    0.09
  -2 -14 -10    3.36    0.22
  -3 -14 -10    0.53    0.11
  -3  15  10    0.86    0.11
  -2  15  10    0.14    0.10
  -1  15  10    0.35    0.10
   0  15  10    0.28    0.10
  -1 -15 -10   -0.02    0.09
  -2 -15 -10   15.26    0.35
   0 -16  11    0.17    0.09
  -1  16 -11   -0.06    0.09
  -2 -15  11    0.08    0.09
  -1 -15  11    2.03    0.18
   0  15 -11    5.18    0.20
   0 -15  11    5.40    0.21
  -1  15 -11    0.77    0.10
  -2  15 -11    0.17    0.09
  -3  15 -11    0.59    0.10
  -3 -14  11    3.00    0.19
  -2 -14  11    0.12    0.08
  -1 -14  11    3.65    0.19
   0  14 -11    6.97    0.21
   0 -14  11    7.34    0.22
  -1  14 -11    1.45    0.16
  -2  14 -11    1.77    0.17
  -3  14 -11    0.03    0.09
  -4  14 -11    0.50    0.10
  -4 -13  11    0.06    0.08
  -3 -13  11   -0.08    0.07
  -2 -13  11    0.07    0.07
  -1 -13  11    1.38    0.15
   0  13 -11    0.17    0.07
   0 -13  11    0.34    0.07
  -1  13 -11    2.37    0.16
   1 -13  11    2.36    0.14
  -2  13 -11    1.18    0.10
  -3  13 -11    2.71    0.18
  -4  13 -11    4.49    0.21
  -5  13 -11    2.15    0.20
  -5 -12  11    0.57    0.09
  -4 -12  11    0.38    0.09
  -3 -12  11    0.11    0.07
  -2 -12  11    0.08    0.07
  -1 -12  11    0.77    0.08
   0  12 -11    0.79    0.08
   0 -12  11    0.71    0.08
  -1  12 -11   -0.09    0.06
   1 -12  11   -0.05    0.06
  -2  12 -11    4.55    0.18
  -3  12 -11    6.23    0.20
  -4  12 -11   14.34    0.30
  -5  12 -11    0.81    0.10
  -6  12 -11    0.37    0.09
  -5 -11  11    4.59    0.19
  -4 -11  11    2.81    0.16
  -3 -11  11    0.07    0.06
  -2 -11  11    0.05    0.06
   1  11 -11    0.07    0.05
  -1 -11  11    0.05    0.06
   0  11 -11    2.45    0.13
   0 -11  11    2.28    0.13
  -1  11 -11    0.07    0.06
   1 -11  11    0.09    0.06
  -2  11 -11    8.94    0.21
  -3  11 -11    0.07    0.07
  -4  11 -11    0.10    0.07
  -5  11 -11    0.10    0.08
  -6  11 -11    0.27    0.09
  -6 -10  11   -0.08    0.07
  -5 -10  11    4.38    0.18
  -4 -10  11   12.42    0.25
  -3 -10  11    0.07    0.06
  -2 -10  11    7.28    0.18
   1  10 -11    0.06    0.05
  -1 -10  11   -0.02    0.05
   0  10 -11    2.26    0.12
   0 -10  11    2.20    0.12
  -1  10 -11    0.15    0.06
   1 -10  11    0.08    0.06
  -2  10 -11   -0.02    0.06
  -3  10 -11    2.73    0.14
  -4  10 -11    1.31    0.14
  -5  10 -11    0.05    0.07
  -6  10 -11    0.62    0.09
  -7  10 -11   -0.13    0.08
  -6  -9  11    0.38    0.08
  -5  -9  11    8.01    0.20
  -4  -9  11    0.31    0.06
  -3  -9  11    0.19    0.05
  -2  -9  11   14.03    0.24
   1   9 -11    0.08    0.05
  -1  -9  11    0.12    0.05
   0   9 -11    0.27    0.06
   0  -9  11    0.19    0.05
  -1   9 -11    5.69    0.15
   1  -9  11    5.68    0.15
  -2   9 -11    1.90    0.12
   2  -9  11    1.87    0.10
  -3   9 -11   31.08    0.44
  -4   9 -11    2.55    0.14
  -5   9 -11    0.44    0.07
  -6   9 -11    0.08    0.07
  -7   9 -11   -0.09    0.08
  -7  -8  11    0.19    0.06
  -6  -8  11    7.23    0.19
  -5  -8  11   18.29    0.30
  -4  -8  11    4.55    0.14
  -3  -8  11    0.12    0.05
  -2  -8  11    0.57    0.06
   1   8 -11   -0.03    0.04
  -1  -8  11   -0.09    0.05
   0  -8  11    0.59    0.06
  -1   8 -11   49.49    0.63
   1  -8  11   48.91    0.62
  -2   8 -11    8.61    0.18
   2  -8  11    8.68    0.16
  -3   8 -11    4.29    0.14
  -4   8 -11   -0.05    0.06
  -5   8 -11    8.77    0.20
  -6   8 -11    0.84    0.08
  -7   8 -11    0.32    0.08
  -7  -7  11    0.49    0.07
  -6  -7  11    7.05    0.17
  -5  -7  11    1.98    0.12
  -4  -7  11    0.93    0.09
  -3  -7  11    0.29    0.05
  -2  -7  11   15.96    0.25
   1   7 -11   57.28    0.70
  -1  -7  11   57.18    0.71
   0   7 -11   58.22    0.71
   0  -7  11   58.12    0.72
  -1   7 -11    0.14    0.05
   1  -7  11    0.36    0.05
  -2   7 -11   18.67    0.28
   2  -7  11   18.79    0.27
  -3   7 -11   26.14    0.37
  -4   7 -11    1.35    0.11
  -5   7 -11    0.82    0.07
  -6   7 -11   -0.01    0.06
  -7   7 -11    3.44    0.16
   7   6 -11    0.07    0.09
  -7  -6  11    0.13    0.05
   6   6 -11    1.07    0.13
  -6  -6  11    1.08    0.10
   5   6 -11    1.71    0.12
  -5  -6  11    1.76    0.10
  -4  -6  11    0.36    0.05
   3   6 -11   -0.07    0.04
  -3  -6  11   -0.08    0.04
  -2  -6  11   25.73    0.35
   1   6 -11    0.67    0.07
  -1  -6  11    0.48    0.05
   0   6 -11    4.02    0.11
   0  -6  11    4.14    0.11
  -1   6 -11   21.81    0.31
  -2   6 -11    0.35    0.05
   2  -6  11    0.46    0.04
  -3   6 -11   13.41    0.22
  -4   6 -11    0.98    0.07
  -5   6 -11    0.25    0.06
   5  -6  11    0.24    0.06
  -6   6 -11    0.37    0.06
   6  -6  11    0.22    0.07
  -7   6 -11    0.12    0.07
   7  -6  11    0.19    0.09
  -8   6 -11    0.03    0.06
   8   5 -11    0.36    0.11
   7   5 -11    0.88    0.10
  -7  -5  11    0.71    0.06
   6   5 -11   14.64    0.29
  -6  -5  11   14.99    0.24
   5   5 -11    0.63    0.08
   5   5 -11    0.63    0.07
  -5  -5  11    0.76    0.08
   4   5 -11    6.87    0.16
   4   5 -11    6.86    0.17
  -4  -5  11    6.89    0.14
   3   5 -11   50.49    0.67
  -3  -5  11   50.03    0.62
  -2  -5  11   87.24    1.07
   1   5 -11   15.23    0.22
  -1  -5  11   15.10    0.23
   0   5 -11   10.50    0.17
   0  -5  11   10.51    0.17
  -1   5 -11    5.14    0.12
   1  -5  11    5.14    0.11
  -2   5 -11    0.54    0.05
   2  -5  11    0.50    0.04
  -3   5 -11    7.19    0.15
   3  -5  11    7.42    0.14
  -4   5 -11    0.98    0.09
   4  -5  11    1.18    0.09
  -5   5 -11   11.82    0.21
   5  -5  11   11.67    0.23
  -6   5 -11    3.05    0.13
   6  -5  11    3.03    0.15
  -7   5 -11    0.02    0.06
   7  -5  11   -0.10    0.08
  -8   5 -11    0.12    0.07
   8  -5  11    0.19    0.09
   8   4 -11   -0.15    0.09
   7   4 -11    0.66    0.10
   7   4 -11    0.48    0.09
   6   4 -11    0.09    0.07
   6   4 -11    0.11    0.07
  -6  -4  11    0.07    0.04
   5   4 -11    3.28    0.13
   5   4 -11    3.12    0.14
  -5  -4  11    3.26    0.10
   4   4 -11    2.59    0.11
   4   4 -11    2.66    0.11
  -4  -4  11    2.62    0.09
   3   4 -11   35.22    0.51
   3   4 -11   35.40    0.48
  -3  -4  11   34.66    0.45
   2   4 -11   17.48    0.27
  -2  -4  11   18.20    0.25
   1   4 -11    0.24    0.03
  -1  -4  11    0.28    0.04
   0   4 -11  103.04    1.29
   0  -4  11  102.67    1.94
  -1   4 -11    2.32    0.08
   1  -4  11    2.28    0.07
  -2   4 -11   11.03    0.18
   2  -4  11   11.25    0.17
   2  -4  11   10.69    0.16
  -3   4 -11    2.33    0.10
   3  -4  11    2.89    0.09
  -4   4 -11    1.03    0.09
   4  -4  11    0.82    0.09
  -5   4 -11    4.24    0.13
   5  -4  11    4.19    0.14
  -6   4 -11    1.60    0.11
   6  -4  11    1.47    0.14
  -7   4 -11    0.41    0.06
   7  -4  11    0.34    0.09
  -8   4 -11    0.05    0.06
   8  -4  11    0.19    0.10
   8   3 -11    0.02    0.09
   8   3 -11    0.06    0.10
   7   3 -11    1.49    0.16
   7   3 -11    1.56    0.15
   6   3 -11    0.86    0.09
   6   3 -11    0.95    0.09
  -6  -3  11    1.14    0.08
   5   3 -11    1.48    0.12
   5   3 -11    1.61    0.11
  -5  -3  11    1.44    0.07
   4   3 -11    1.29    0.10
   4   3 -11    1.35    0.09
  -4  -3  11    1.15    0.07
   3   3 -11   43.82    0.59
   3   3 -11   44.06    0.63
  -3  -3  11   43.78    0.54
   2   3 -11   13.94    0.22
  -2  -3  11   14.03    0.20
   1   3 -11    3.74    0.08
   1   3 -11    3.91    0.08
  -1  -3  11    3.78    0.09
   0   3 -11   26.44    0.34
   0  -3  11   26.67    0.34
  -1   3 -11    3.56    0.09
   1  -3  11    3.48    0.09
  -2   3 -11    3.75    0.09
   2  -3  11    3.69    0.08
  -3   3 -11    4.36    0.11
  -4   3 -11    0.42    0.04
   4  -3  11    0.42    0.06
  -5   3 -11    3.34    0.11
   5  -3  11    3.41    0.14
  -6   3 -11    1.39    0.10
   6  -3  11    1.35    0.13
  -7   3 -11    1.61    0.11
   7  -3  11    1.59    0.16
   8  -3  11    0.30    0.10
   8   2 -11    0.10    0.10
   8   2 -11   -0.04    0.10
   7   2 -11    4.31    0.19
   7   2 -11    4.15    0.20
   6   2 -11    1.05    0.13
   6   2 -11    1.04    0.12
  -6  -2  11    1.08    0.07
   5   2 -11    1.27    0.12
   5   2 -11    1.20    0.11
  -5  -2  11    1.15    0.07
   4   2 -11    0.54    0.06
   4   2 -11    0.52    0.07
  -4  -2  11    0.42    0.04
   3   2 -11   22.85    0.35
  -3  -2  11   21.99    0.30
  -2  -2  11   14.97    0.21
   1   2 -11   57.05    0.68
  -1  -2  11   57.54    0.69
   0  -2  11    1.80    0.07
  -1   2 -11    7.34    0.13
   1  -2  11    7.44    0.13
  -2   2 -11    6.15    0.12
   2  -2  11    5.80    0.11
  -3   2 -11   42.83    0.53
  -4   2 -11    0.87    0.07
  -5   2 -11    0.86    0.08
  -6   2 -11    0.17    0.05
   6  -2  11    0.16    0.07
  -7   2 -11    0.78    0.07
   7  -2  11    0.87    0.11
   8  -2  11    1.17    0.13
   8   1 -11    3.95    0.22
   7   1 -11    0.32    0.09
   7   1 -11    0.22    0.09
   6   1 -11    0.05    0.07
   6   1 -11    0.04    0.07
   5   1 -11    7.89    0.19
   5   1 -11    7.56    0.20
  -5  -1  11    7.67    0.13
   4   1 -11   69.13    0.99
  -4  -1  11   70.56    0.82
  -3  -1  11    1.32    0.06
   1   1 -11    3.73    0.08
  -1  -1  11    3.83    0.09
   0   1 -11    8.40    0.14
   0  -1  11    8.18    0.14
  -1   1 -11    2.04    0.07
   1  -1  11    2.03    0.06
  -2   1 -11    0.33    0.04
   2  -1  11    0.34    0.03
  -3   1 -11   12.75    0.20
  -4   1 -11    0.46    0.04
  -5   1 -11   -0.01    0.04
  -6   1 -11   -0.10    0.04
  -7   1 -11    0.94    0.10
   7  -1  11    0.92    0.11
   8  -1  11    0.08    0.10
   8   0 -11    0.43    0.11
   7   0 -11    0.13    0.09
   6   0 -11    0.17    0.07
   5   0 -11   13.30    0.27
  -3   0  11   16.84    0.23
  -2   0  11    0.78    0.05
   1   0 -11   49.50    0.59
  -1   0  11   49.20    0.59
   0   0 -11   49.08    0.59
   0   0  11   48.67    0.59
  -1   0 -11   15.93    0.22
   1   0  11   15.67    0.22
  -2   0 -11   15.02    0.22
   2   0  11   14.85    0.21
  -3   0 -11   14.07    0.21
  -4   0 -11    0.00    0.04
  -5   0 -11    0.59    0.05
  -6   0 -11   -0.06    0.04
  -7   0 -11    0.05    0.05
   7   0  11    0.23    0.10
   8   0  11    0.13    0.11
   8  -1 -11    0.74    0.12
   7  -1 -11    4.94    0.22
   6  -1 -11    0.28    0.08
  -5   1  11    9.52    0.15
  -4   1  11   35.78    0.44
  -3   1  11    1.96    0.07
  -2   1  11   17.53    0.24
   1  -1 -11   17.50    0.23
  -1   1  11   17.53    0.24
   0  -1 -11    8.47    0.14
   0   1  11    8.30    0.14
  -1  -1 -11   32.86    0.41
   1   1  11   32.70    0.41
  -2  -1 -11   10.69    0.17
   2   1  11   10.58    0.16
  -3  -1 -11   21.16    0.29
  -4  -1 -11    0.87    0.08
  -5  -1 -11   -0.04    0.04
  -6  -1 -11   13.09    0.22
  -7  -1 -11    0.34    0.06
  -8  -1 -11    0.71    0.08
   8   1  11    0.66    0.12
   8  -2 -11    0.01    0.10
   7  -2 -11    9.39    0.28
   6  -2 -11    0.12    0.08
  -5   2  11    2.33    0.07
  -4   2  11    0.28    0.03
  -3   2  11    0.07    0.03
  -2   2  11    3.70    0.09
   1  -2 -11    0.15    0.03
   0  -2 -11   52.76    0.63
   0   2  11   52.82    0.64
  -1  -2 -11   10.77    0.17
   1   2  11   10.76    0.17
  -2  -2 -11   11.85    0.19
   2   2  11   12.00    0.18
  -3  -2 -11    0.49    0.05
  -4  -2 -11    2.94    0.10
  -5  -2 -11    0.17    0.05
  -6  -2 -11    0.83    0.07
  -7  -2 -11    0.32    0.06
  -8  -2 -11    0.30    0.07
   8  -3 -11    0.68    0.12
   7  -3 -11    6.45    0.24
  -6   3  11    6.89    0.13
  -5   3  11    0.80    0.06
  -4   3  11    0.05    0.03
  -3   3  11    5.86    0.11
  -2   3  11   37.80    0.47
   1  -3 -11   66.24    0.79
  -1   3  11   66.04    0.79
   0  -3 -11    3.53    0.09
   0   3  11    3.68    0.09
  -1  -3 -11    0.35    0.04
   1   3  11    0.32    0.04
  -2  -3 -11   14.22    0.22
   2   3  11   14.29    0.21
  -3  -3 -11   11.79    0.20
  -4  -3 -11   -0.09    0.04
  -5  -3 -11    2.50    0.11
  -6  -3 -11    0.29    0.06
  -7  -3 -11    1.68    0.13
  -8  -3 -11    0.50    0.08
   8  -4 -11    0.34    0.11
   7  -4 -11    0.96    0.12
  -6   4  11    0.37    0.04
  -5   4  11    7.86    0.14
  -4   4  11    3.77    0.10
  -3   4  11    1.51    0.07
  -2   4  11    4.24    0.10
   1  -4 -11  122.90    1.45
  -1   4  11  123.75    2.05
   0  -4 -11    7.09    0.13
   0   4  11    7.05    0.13
  -1  -4 -11    3.51    0.10
   1   4  11    3.52    0.09
  -2  -4 -11    0.09    0.04
   2   4  11    0.19    0.04
  -3  -4 -11    5.80    0.14
  -4  -4 -11    0.11    0.05
  -5  -4 -11    3.70    0.13
  -6  -4 -11   13.26    0.25
  -7  -4 -11    0.38    0.07
  -8  -4 -11    1.01    0.10
   8  -5 -11   -0.02    0.10
  -6   5  11   -0.02    0.04
  -5   5  11    0.09    0.04
  -4   5  11    3.24    0.10
  -3   5  11    8.27    0.15
  -2   5  11   14.45    0.22
   1  -5 -11   35.14    0.44
  -1   5  11   34.85    0.45
   0  -5 -11    0.01    0.04
   0   5  11   -0.04    0.03
  -1  -5 -11    7.30    0.15
   1   5  11    7.24    0.14
  -2  -5 -11   10.81    0.19
   2   5  11   11.25    0.18
  -3  -5 -11    9.73    0.18
  -4  -5 -11    0.46    0.06
  -5  -5 -11   13.60    0.25
  -6  -5 -11    0.03    0.06
  -7  -5 -11    0.26    0.08
   8  -6 -11    0.00    0.11
  -6   6  11    0.03    0.04
  -5   6  11    2.71    0.10
  -4   6  11    0.07    0.04
  -3   6  11   31.54    0.42
  -2   6  11    0.01    0.04
   1  -6 -11   14.88    0.22
  -1   6  11   14.54    0.23
   0  -6 -11    0.36    0.05
   0   6  11    0.38    0.05
  -1  -6 -11    0.06    0.04
   1   6  11    0.00    0.04
  -2  -6 -11   10.52    0.19
   2   6  11   10.33    0.18
  -3  -6 -11    0.42    0.06
  -4  -6 -11    1.78    0.12
  -5  -6 -11   18.64    0.31
  -6  -6 -11    0.37    0.08
  -7  -6 -11    0.56    0.09
   8  -7 -11    0.23    0.11
  -7   7  11    1.13    0.11
  -6   7  11    3.22    0.12
  -5   7  11    4.61    0.13
  -4   7  11    2.89    0.11
  -3   7  11    8.51    0.17
  -2   7  11    4.48    0.13
   1  -7 -11    8.54    0.16
  -1   7  11    8.64    0.17
   0  -7 -11    6.43    0.15
   0   7  11    6.58    0.15
  -1  -7 -11    0.63    0.06
   1   7  11    0.56    0.05
  -2  -7 -11    0.05    0.05
   2   7  11    0.04    0.04
  -3  -7 -11    0.24    0.06
  -4  -7 -11   -0.02    0.06
  -5  -7 -11    7.03    0.20
  -6  -7 -11    0.20    0.08
  -7  -7 -11    0.01    0.08
  -7   8  11    0.00    0.06
  -6   8  11   -0.01    0.05
  -5   8  11    6.70    0.16
  -4   8  11    1.87    0.11
  -3   8  11   -0.02    0.05
  -2   8  11    8.16    0.18
   1  -8 -11    5.01    0.13
  -1   8  11    5.07    0.14
   0  -8 -11    9.28    0.19
   0   8  11    9.32    0.19
  -1  -8 -11    1.57    0.11
   1   8  11    1.49    0.10
  -2  -8 -11    0.47    0.07
   2   8  11    0.44    0.06
  -3  -8 -11    6.80    0.18
  -4  -8 -11    0.89    0.08
  -5  -8 -11    0.84    0.09
  -6  -8 -11    0.03    0.08
  -7   9  11    3.72    0.16
  -6   9  11    3.39    0.15
  -5   9  11    0.33    0.06
  -4   9  11    4.51    0.15
  -3   9  11    5.48    0.16
  -2   9  11   10.94    0.21
   1  -9 -11    0.04    0.05
  -1   9  11   -0.02    0.05
   0  -9 -11    0.47    0.06
   0   9  11    0.44    0.06
  -1  -9 -11   15.22    0.27
   1   9  11   15.36    0.26
  -2  -9 -11    0.00    0.06
   2   9  11    0.01    0.05
  -3  -9 -11    1.03    0.09
  -4  -9 -11    0.11    0.07
  -5  -9 -11    2.17    0.17
  -6  -9 -11    0.03    0.08
  -7  10  11    0.19    0.07
  -6  10  11   -0.08    0.06
  -5  10  11    0.55    0.07
  -4  10  11    0.20    0.06
  -3  10  11    2.99    0.14
  -2  10  11    0.21    0.06
   1 -10 -11    3.59    0.13
  -1  10  11    3.62    0.14
   0 -10 -11    0.15    0.06
   0  10  11    0.11    0.06
  -1 -10 -11    2.46    0.14
   1  10  11    2.50    0.14
  -2 -10 -11    0.77    0.08
  -3 -10 -11    0.58    0.08
  -4 -10 -11    0.04    0.08
  -5 -10 -11    0.29    0.09
  -6 -10 -11    0.42    0.10
  -6  11  11    1.42    0.15
  -5  11  11    0.51    0.08
  -4  11  11    8.56    0.22
  -3  11  11   -0.10    0.06
  -2  11  11   -0.02    0.06
  -1  11  11    2.24    0.14
   0 -11 -11    1.33    0.14
   0  11  11    1.45    0.14
  -1 -11 -11    5.09    0.18
   1  11  11    5.08    0.17
  -2 -11 -11    7.53    0.21
  -3 -11 -11    1.93    0.17
  -4 -11 -11    0.09    0.09
  -5 -11 -11    0.09    0.09
  -6  12  11    4.41    0.20
  -5  12  11    0.06    0.08
  -4  12  11    0.25    0.08
  -3  12  11   -0.11    0.07
  -2  12  11    0.13    0.07
  -1  12  11    0.15    0.07
   0 -12 -11    9.70    0.23
   0  12  11    9.84    0.23
  -1 -12 -11    0.90    0.09
   1  12  11    0.84    0.08
  -2 -12 -11    0.38    0.09
  -3 -12 -11   -0.05    0.08
  -4 -12 -11    0.06    0.09
  -5  13  11    0.17    0.09
  -4  13  11    0.40    0.09
  -3  13  11    0.72    0.09
  -2  13  11   -0.03    0.08
  -1  13  11    2.52    0.18
   0 -13 -11    0.29    0.08
   0  13  11    0.28    0.08
  -1 -13 -11    4.47    0.21
   1  13  11    3.90    0.17
  -2 -13 -11    8.93    0.25
  -3 -13 -11    0.06    0.09
  -4 -13 -11    0.30    0.10
  -4  14  11    2.95    0.19
  -3  14  11    1.52    0.12
  -2  14  11    0.17    0.09
  -1  14  11    7.10    0.23
   0 -14 -11   -0.02    0.08
   0  14  11    0.03    0.08
  -1 -14 -11    0.78    0.11
  -2 -14 -11    5.01    0.24
  -3 -14 -11    0.35    0.11
  -3  15  11    0.92    0.12
  -2  15  11    0.52    0.10
  -1  15  11    0.78    0.11
   0  15  11    0.72    0.11
  -1 -15 -11   -0.14    0.09
  -2 -15  12    0.12    0.09
  -1 -15  12    0.01    0.08
   0 -15  12   -0.07    0.08
  -1  15 -12    5.86    0.22
  -2  15 -12    0.13    0.09
  -3  15 -12    2.11    0.20
  -3 -14  12    0.08    0.08
  -2 -14  12   -0.03    0.08
  -1 -14  12    0.24    0.08
   0  14 -12    1.01    0.09
   0 -14  12    0.78    0.09
  -1  14 -12    0.09    0.08
  -2  14 -12    1.15    0.11
  -3  14 -12   -0.04    0.09
  -4  14 -12   -0.08    0.09
  -4 -13  12    0.35    0.09
  -3 -13  12    0.00    0.08
  -2 -13  12    0.61    0.09
  -1 -13  12    6.02    0.20
   0  13 -12   10.36    0.24
   0 -13  12   10.41    0.24
  -1  13 -12    9.18    0.23
   1 -13  12    9.15    0.22
  -2  13 -12   -0.16    0.08
  -3  13 -12    0.65    0.10
  -4  13 -12    0.04    0.09
  -5  13 -12    0.65    0.11
  -5 -12  12   -0.14    0.07
  -4 -12  12    1.18    0.10
  -3 -12  12   -0.10    0.07
  -2 -12  12    5.05    0.18
  -1 -12  12    0.33    0.07
   0  12 -12    1.38    0.14
   0 -12  12    1.22    0.13
  -1  12 -12    0.22    0.07
   1 -12  12    0.26    0.07
  -2  12 -12    2.10    0.16
  -3  12 -12    7.91    0.22
  -4  12 -12   18.73    0.35
  -5  12 -12    2.19    0.19
  -5 -11  12    0.10    0.08
  -4 -11  12    7.39    0.21
  -3 -11  12   -0.05    0.06
  -2 -11  12    0.70    0.08
   1  11 -12    3.04    0.15
  -1 -11  12    2.96    0.15
   0  11 -12   13.82    0.26
   0 -11  12   13.32    0.25
  -1  11 -12   15.65    0.29
   1 -11  12   16.35    0.28
  -2  11 -12    0.62    0.08
  -3  11 -12    1.42    0.15
  -4  11 -12    0.64    0.09
  -5  11 -12    0.11    0.08
  -6  11 -12    0.45    0.10
  -6 -10  12    0.32    0.08
  -5 -10  12    2.90    0.17
  -4 -10  12    0.41    0.07
  -3 -10  12    1.70    0.12
  -2 -10  12    0.69    0.07
   1  10 -12    5.42    0.15
  -1 -10  12    5.63    0.16
   0  10 -12    0.02    0.05
   0 -10  12    0.08    0.05
  -1  10 -12   27.40    0.40
   1 -10  12   27.73    0.40
  -2  10 -12    2.85    0.14
  -3  10 -12    7.67    0.20
  -4  10 -12    5.84    0.18
  -5  10 -12    0.58    0.08
  -6  10 -12    0.68    0.09
  -6  -9  12    3.25    0.16
  -5  -9  12    0.40    0.07
  -4  -9  12    0.75    0.07
  -3  -9  12    1.14    0.11
  -2  -9  12    0.38    0.06
   1   9 -12   -0.01    0.04
  -1  -9  12   -0.02    0.05
   0   9 -12   17.47    0.28
   0  -9  12   17.05    0.28
  -1   9 -12   14.54    0.25
   1  -9  12   14.78    0.25
  -2   9 -12    9.47    0.20
   2  -9  12    9.11    0.18
  -3   9 -12   21.17    0.33
  -4   9 -12    3.07    0.15
  -5   9 -12    0.15    0.07
  -6   9 -12    3.00    0.18
  -7   9 -12    1.94    0.18
  -7  -8  12   -0.04    0.06
  -6  -8  12   14.89    0.28
  -5  -8  12    4.53    0.16
  -4  -8  12    3.25    0.13
  -3  -8  12    0.58    0.06
  -2  -8  12    1.00    0.10
   1   8 -12    0.42    0.05
  -1  -8  12    0.31    0.05
   0   8 -12  120.36    1.41
   0  -8  12  119.04    1.42
  -1   8 -12    0.35    0.06
   1  -8  12    0.23    0.05
  -2   8 -12   32.57    0.45
   2  -8  12   32.81    0.43
  -3   8 -12    0.05    0.05
  -4   8 -12    3.00    0.14
  -5   8 -12    5.38    0.17
  -6   8 -12    0.10    0.07
  -7   8 -12    0.01    0.08
  -7  -7  12    2.15    0.13
  -6  -7  12    2.28    0.13
  -5  -7  12   18.89    0.30
  -4  -7  12    0.42    0.05
  -3  -7  12    0.26    0.05
  -2  -7  12    0.60    0.06
   1   7 -12   17.00    0.25
  -1  -7  12   17.13    0.27
   0   7 -12    3.31    0.11
   0  -7  12    3.17    0.11
  -1   7 -12    0.66    0.06
  -2   7 -12   30.78    0.42
   2  -7  12   31.42    0.41
  -3   7 -12   19.47    0.30
  -4   7 -12    2.49    0.13
  -5   7 -12   -0.01    0.06
  -6   7 -12    0.73    0.08
  -7   7 -12    0.11    0.07
   7   6 -12    5.94    0.23
  -7  -6  12    6.28    0.16
   6   6 -12    0.21    0.08
  -6  -6  12    0.19    0.05
   5   6 -12    4.33    0.15
  -5  -6  12    4.35    0.13
  -4  -6  12    2.60    0.10
  -3  -6  12    6.91    0.15
  -2  -6  12    1.70    0.09
   1   6 -12    0.53    0.04
  -1  -6  12    0.52    0.05
   0   6 -12    2.96    0.10
   0  -6  12    3.19    0.10
  -1   6 -12    3.36    0.11
   1  -6  12    3.37    0.10
  -2   6 -12    3.09    0.11
   2  -6  12    3.22    0.10
  -3   6 -12    7.78    0.17
  -4   6 -12    1.06    0.07
  -5   6 -12    2.83    0.13
  -6   6 -12    3.84    0.15
  -7   6 -12    1.78    0.14
  -8   6 -12    0.47    0.08
   7   5 -12   -0.23    0.08
  -7  -5  12    0.07    0.05
   6   5 -12    2.23    0.14
  -6  -5  12    2.20    0.10
   5   5 -12    5.35    0.17
   5   5 -12    5.29    0.16
  -5  -5  12    5.27    0.13
   4   5 -12    4.08    0.14
   4   5 -12    4.12    0.13
  -4  -5  12    4.06    0.11
   3   5 -12   11.55    0.21
   3   5 -12   11.27    0.19
  -3  -5  12   11.04    0.19
  -2  -5  12   26.26    0.36
   1   5 -12   30.95    0.40
  -1  -5  12   30.38    0.40
   0   5 -12    0.69    0.05
   0  -5  12    0.78    0.07
  -1   5 -12    2.13    0.09
   1  -5  12    2.08    0.08
  -2   5 -12    0.50    0.05
   2  -5  12    0.59    0.04
  -3   5 -12   10.55    0.19
   3  -5  12   10.52    0.18
  -4   5 -12    7.22    0.16
   4  -5  12    7.61    0.16
  -5   5 -12   11.37    0.21
   5  -5  12   11.01    0.23
  -6   5 -12    0.05    0.05
   6  -5  12    0.09    0.07
  -7   5 -12    5.40    0.17
   7  -5  12    4.85    0.20
  -8   5 -12    0.26    0.07
   8   4 -12    0.25    0.10
   7   4 -12    1.93    0.16
   7   4 -12    1.82    0.17
   6   4 -12    2.69    0.16
   6   4 -12    2.57    0.16
  -6  -4  12    2.64    0.11
   5   4 -12    2.32    0.13
   5   4 -12    2.47    0.12
  -5  -4  12    2.36    0.09
   4   4 -12   10.69    0.22
   4   4 -12   10.58    0.20
  -4  -4  12   10.65    0.18
   3   4 -12   56.70    0.75
   3   4 -12   56.66    0.80
  -3  -4  12   57.15    0.69
   2   4 -12   10.26    0.18
  -2  -4  12   10.49    0.17
   1   4 -12    0.02    0.03
   1   4 -12    0.00    0.02
  -1  -4  12    0.05    0.03
   0   4 -12    5.54    0.12
   0  -4  12    5.53    0.12
  -1   4 -12    4.89    0.11
   1  -4  12    4.89    0.11
  -2   4 -12   12.04    0.19
   2  -4  12   12.04    0.18
   2  -4  12   11.62    0.18
  -3   4 -12   -0.10    0.04
   3  -4  12    0.04    0.04
  -4   4 -12    8.50    0.17
   4  -4  12    8.71    0.18
  -5   4 -12    2.19    0.11
   5  -4  12    1.99    0.12
  -6   4 -12    0.57    0.06
   6  -4  12    0.70    0.09
  -7   4 -12    0.07    0.06
   7  -4  12    0.27    0.09
  -8   4 -12    0.15    0.07
   8  -4  12    0.14    0.10
   8   3 -12   -0.14    0.09
   8   3 -12    0.06    0.10
   7   3 -12    0.01    0.08
   7   3 -12    0.03    0.08
   6   3 -12    0.04    0.07
   6   3 -12    0.03    0.07
  -6  -3  12    0.13    0.04
   5   3 -12    1.17    0.11
   5   3 -12    1.16    0.11
  -5  -3  12    1.15    0.08
   4   3 -12    5.66    0.14
   4   3 -12    5.53    0.15
  -4  -3  12    5.52    0.12
   3   3 -12   24.80    0.38
  -3  -3  12   23.61    0.32
   2   3 -12    0.41    0.04
  -2  -3  12    0.39    0.04
   1   3 -12    1.68    0.07
   1   3 -12    1.82    0.06
  -1  -3  12    1.77    0.07
   0   3 -12   10.66    0.17
   0  -3  12   10.65    0.17
  -1   3 -12    5.76    0.12
   1  -3  12    5.62    0.11
  -2   3 -12    0.68    0.07
   2  -3  12    0.67    0.06
  -3   3 -12    0.04    0.04
  -4   3 -12    4.03    0.12
   4  -3  12    4.28    0.13
  -5   3 -12    3.90    0.12
   5  -3  12    3.92    0.14
  -6   3 -12   -0.05    0.05
   6  -3  12   -0.03    0.07
  -7   3 -12   -0.01    0.05
   7  -3  12    0.05    0.08
  -8   3 -12    0.04    0.06
   8  -3  12    0.18    0.10
   8   2 -12    0.19    0.10
   7   2 -12    2.34    0.17
   7   2 -12    2.48    0.18
   6   2 -12    0.10    0.07
   6   2 -12    0.05    0.07
  -6  -2  12    0.14    0.04
   5   2 -12    0.02    0.06
   5   2 -12   -0.01    0.06
  -5  -2  12    0.02    0.03
   4   2 -12    4.53    0.14
  -4  -2  12    4.52    0.11
   3   2 -12  145.25    2.05
  -3  -2  12  144.64    1.76
  -2  -2  12    0.00    0.03
   1   2 -12   12.33    0.18
  -1  -2  12   12.40    0.19
   0   2 -12    0.39    0.04
   0  -2  12    0.41    0.04
  -1   2 -12    0.26    0.04
   1  -2  12    0.30    0.03
  -2   2 -12    1.56    0.08
   2  -2  12    1.53    0.06
  -3   2 -12   13.86    0.22
  -4   2 -12    7.52    0.15
  -5   2 -12    0.01    0.04
  -6   2 -12   -0.02    0.05
   6  -2  12    0.05    0.07
  -7   2 -12    0.03    0.05
   7  -2  12    0.11    0.09
  -8   2 -12   -0.04    0.06
   8  -2  12   -0.02    0.10
   8   1 -12    0.96    0.12
   7   1 -12    0.36    0.10
   6   1 -12    4.41    0.18
  -6  -1  12    4.29    0.10
   5   1 -12    0.86    0.08
  -5  -1  12    0.82    0.06
   4   1 -12   92.77    1.28
  -4  -1  12   92.01    1.10
  -2  -1  12   21.58    0.29
   1   1 -12   31.41    0.39
  -1  -1  12   31.00    0.40
   0   1 -12    5.47    0.11
   0  -1  12    5.50    0.11
  -1   1 -12    8.13    0.14
   1  -1  12    7.86    0.13
  -2   1 -12    0.36    0.04
   2  -1  12    0.49    0.04
  -3   1 -12  177.93    3.22
  -4   1 -12    2.47    0.10
  -5   1 -12    0.98    0.09
  -6   1 -12   -0.06    0.05
  -7   1 -12    0.05    0.06
   7  -1  12    0.01    0.09
  -8   1 -12    0.95    0.08
   8  -1  12    1.00    0.13
   8   0 -12    0.75    0.12
   7   0 -12    4.90    0.21
   6   0 -12    0.81    0.09
  -6   0  12    0.75    0.07
   5   0 -12    5.65    0.18
  -5   0  12    5.62    0.11
  -4   0  12    4.86    0.11
  -3   0  12    0.04    0.03
  -2   0  12    1.83    0.07
   1   0 -12    6.11    0.11
  -1   0  12    6.24    0.12
   0   0 -12    4.99    0.10
   0   0  12    5.01    0.10
  -1   0 -12    0.02    0.03
   1   0  12    0.06    0.03
  -2   0 -12   15.26    0.23
   2   0  12   15.31    0.21
  -3   0 -12   39.61    0.50
  -4   0 -12    2.55    0.10
  -5   0 -12    0.78    0.09
  -6   0 -12    1.67    0.11
  -7   0 -12    0.24    0.06
  -8   0 -12    0.02    0.06
   8   0  12    0.18    0.11
   8  -1 -12    0.13    0.10
   7  -1 -12    1.16    0.12
   6  -1 -12    0.05    0.07
  -6   1  12   -0.02    0.03
  -5   1  12   19.16    0.26
  -4   1  12  155.56    1.88
  -3   1  12    0.61    0.06
  -2   1  12   16.77    0.23
   1  -1 -12    0.18    0.03
  -1   1  12    0.14    0.03
   0  -1 -12   17.14    0.24
   0   1  12   17.63    0.24
  -1  -1 -12    6.06    0.12
   1   1  12    6.07    0.12
  -2  -1 -12   35.03    0.45
   2   1  12   35.05    0.44
  -3  -1 -12    8.39    0.16
  -4  -1 -12    1.13    0.09
  -5  -1 -12   -0.02    0.04
  -6  -1 -12    3.01    0.12
  -7  -1 -12    0.81    0.07
  -8  -1 -12    0.24    0.07
   8   1  12    0.10    0.11
   8  -2 -12    0.04    0.10
   7  -2 -12    0.01    0.09
   6  -2 -12    8.18    0.24
  -6   2  12    7.99    0.14
  -5   2  12    5.08    0.11
  -4   2  12   27.89    0.36
  -3   2  12    0.85    0.06
  -2   2  12    4.69    0.10
   1  -2 -12   55.47    0.66
  -1   2  12   54.23    0.66
   0  -2 -12   11.56    0.18
   0   2  12   11.58    0.18
  -1  -2 -12    3.38    0.09
   1   2  12    3.40    0.09
  -2  -2 -12    5.27    0.12
   2   2  12    5.30    0.11
  -3  -2 -12    9.74    0.17
  -4  -2 -12    2.50    0.10
  -5  -2 -12    0.23    0.05
  -6  -2 -12   -0.01    0.05
  -7  -2 -12   -0.05    0.06
  -8  -2 -12    0.41    0.08
   8  -3 -12    0.02    0.10
   7  -3 -12   17.59    0.38
  -6   3  12    0.27    0.04
  -5   3  12    0.24    0.04
  -4   3  12    8.44    0.15
  -3   3  12    0.85    0.07
  -2   3  12   51.93    0.63
   1  -3 -12    3.14    0.09
  -1   3  12    3.15    0.09
   0  -3 -12   -0.02    0.03
   0   3  12   -0.02    0.03
  -1  -3 -12    0.11    0.03
   1   3  12    0.17    0.03
  -2  -3 -12    5.29    0.13
   2   3  12    5.30    0.11
  -3  -3 -12   12.10    0.20
  -4  -3 -12    0.07    0.05
  -5  -3 -12   -0.01    0.05
  -6  -3 -12    0.26    0.06
  -7  -3 -12    0.34    0.07
  -8  -3 -12    0.21    0.08
   8  -4 -12    0.35    0.11
   7  -4 -12    0.99    0.12
  -6   4  12   -0.04    0.03
  -5   4  12    4.97    0.12
  -4   4  12   27.66    0.37
  -3   4  12   22.23    0.30
  -2   4  12   20.09    0.28
   1  -4 -12  103.70    1.21
  -1   4  12  102.35    1.28
   0  -4 -12    3.19    0.09
   0   4  12    3.08    0.10
  -1  -4 -12    4.02    0.11
   1   4  12    3.94    0.10
  -2  -4 -12    0.04    0.04
   2   4  12    0.10    0.03
  -3  -4 -12    2.85    0.11
  -4  -4 -12    0.00    0.05
  -5  -4 -12   -0.03    0.06
  -6  -4 -12    5.38    0.17
  -7  -4 -12    0.00    0.07
   8  -5 -12    0.83    0.13
  -6   5  12    0.13    0.04
  -5   5  12    0.98    0.08
  -4   5  12    1.40    0.08
  -3   5  12   14.99    0.23
  -2   5  12   24.70    0.34
   1  -5 -12    0.00    0.04
  -1   5  12    0.00    0.04
   0  -5 -12    0.48    0.05
   0   5  12    0.67    0.05
  -1  -5 -12    0.50    0.05
   1   5  12    0.51    0.05
  -2  -5 -12    0.03    0.04
   2   5  12    0.00    0.04
  -3  -5 -12    4.79    0.13
  -4  -5 -12   -0.10    0.05
  -5  -5 -12    0.10    0.06
  -6  -5 -12    1.76    0.15
  -7  -5 -12    3.40    0.17
   8  -6 -12    0.10    0.11
  -7   6  12    0.08    0.05
  -6   6  12    3.16    0.12
  -5   6  12    1.48    0.10
  -4   6  12    0.01    0.04
  -3   6  12   10.39    0.19
  -2   6  12    8.85    0.17
   1  -6 -12   33.01    0.43
  -1   6  12   32.55    0.44
   0  -6 -12   68.17    0.82
   0   6  12   66.90    0.82
  -1  -6 -12    5.26    0.14
   1   6  12    5.45    0.13
  -2  -6 -12    0.12    0.05
   2   6  12    0.09    0.04
  -3  -6 -12    0.11    0.06
  -4  -6 -12    0.40    0.06
  -5  -6 -12    1.89    0.14
  -6  -6 -12    0.91    0.09
  -7  -6 -12    0.01    0.08
  -7   7  12    0.25    0.06
  -6   7  12   14.26    0.24
  -5   7  12    0.07    0.05
  -4   7  12    0.09    0.05
  -3   7  12    2.62    0.11
  -2   7  12    6.94    0.16
   1  -7 -12   16.44    0.25
  -1   7  12   16.58    0.26
   0  -7 -12   28.28    0.39
   0   7  12   28.00    0.39
  -1  -7 -12    0.01    0.05
   1   7  12    0.10    0.05
  -2  -7 -12    4.20    0.14
   2   7  12    4.36    0.13
  -3  -7 -12    0.29    0.06
  -4  -7 -12   -0.09    0.06
  -5  -7 -12    0.35    0.07
  -6  -7 -12    4.16    0.19
  -7  -7 -12   -0.09    0.08
  -7   8  12    9.20    0.20
  -6   8  12    3.49    0.14
  -5   8  12    1.10    0.11
  -4   8  12    3.99    0.13
  -3   8  12    1.13    0.11
  -2   8  12    0.32    0.06
   1  -8 -12   27.64    0.38
  -1   8  12   27.46    0.39
   0  -8 -12   50.14    0.64
   0   8  12   50.51    0.65
  -1  -8 -12    9.14    0.19
   1   8  12    8.89    0.19
  -2  -8 -12    0.05    0.06
   2   8  12    0.05    0.05
  -3  -8 -12    0.79    0.07
  -4  -8 -12    0.31    0.07
  -5  -8 -12    8.35    0.22
  -6  -8 -12    0.29    0.09
  -7   9  12    3.17    0.16
  -6   9  12    8.39    0.20
  -5   9  12    4.55    0.16
  -4   9  12    0.06    0.05
  -3   9  12    4.61    0.15
  -2   9  12   -0.09    0.05
   1  -9 -12   12.99    0.23
  -1   9  12   12.60    0.24
   0  -9 -12    1.78    0.12
   0   9  12    1.90    0.12
  -1  -9 -12    1.25    0.12
   1   9  12    1.19    0.11
  -2  -9 -12    4.53    0.16
   2   9  12    4.49    0.14
  -3  -9 -12    0.95    0.09
  -4  -9 -12    3.49    0.17
  -5  -9 -12    0.91    0.10
  -6  -9 -12    0.04    0.09
  -6  10  12    0.29    0.07
  -5  10  12    6.46    0.19
  -4  10  12    8.31    0.20
  -3  10  12    0.08    0.06
  -2  10  12    0.84    0.07
   1 -10 -12    3.85    0.14
  -1  10  12    3.65    0.15
   0 -10 -12    5.07    0.16
   0  10  12    5.35    0.17
  -1 -10 -12    1.75    0.14
   1  10  12    1.84    0.13
  -2 -10 -12    2.15    0.15
  -3 -10 -12    0.13    0.07
  -4 -10 -12    0.02    0.07
  -5 -10 -12    0.06    0.09
  -6  11  12    0.28    0.08
  -5  11  12    0.61    0.08
  -4  11  12    0.35    0.07
  -3  11  12    3.03    0.16
  -2  11  12    1.22    0.13
  -1  11  12    2.85    0.15
   0 -11 -12    3.33    0.16
   0  11  12    3.26    0.16
  -1 -11 -12   10.40    0.23
   1  11  12   10.18    0.23
  -2 -11 -12    0.43    0.08
  -3 -11 -12    1.56    0.17
  -4 -11 -12    1.23    0.11
  -5 -11 -12    0.10    0.10
  -5  12  12    4.35    0.19
  -4  12  12    0.13    0.08
  -3  12  12   -0.14    0.07
  -2  12  12    1.76    0.16
  -1  12  12    2.27    0.17
   0 -12 -12    3.50    0.17
   0  12  12    3.49    0.18
  -1 -12 -12    2.39    0.17
   1  12  12    2.47    0.16
  -2 -12 -12    1.33    0.11
  -3 -12 -12    0.33    0.09
  -4 -12 -12    0.02    0.09
  -5  13  12    0.70    0.10
  -4  13  12   -0.16    0.08
  -3  13  12    3.41    0.20
  -2  13  12   -0.04    0.08
  -1  13  12    0.50    0.09
   0 -13 -12    0.50    0.08
   0  13  12    0.45    0.09
  -1 -13 -12   -0.03    0.08
   1  13  12   -0.04    0.07
  -2 -13 -12    1.83    0.19
  -3 -13 -12    1.14    0.12
  -4  14  12    1.99    0.20
  -3  14  12    2.36    0.20
  -2  14  12    0.17    0.09
  -1  14  12    2.39    0.19
   0 -14 -12    0.06    0.08
   0  14  12    0.04    0.08
  -1 -14 -12    0.39    0.10
  -2 -14 -12    2.04    0.22
  -2  15  12   -0.07    0.09
  -1  15  12    0.14    0.10
   0  15  12    0.06    0.10
  -1 -15 -12   -0.01    0.09
  -1 -15  13    0.35    0.09
   0 -15  13    0.69    0.10
  -1  15 -13    4.76    0.21
  -2  15 -13    0.24    0.09
  -3 -14  13    1.02    0.11
  -2 -14  13    0.46    0.09
  -1 -14  13    0.50    0.09
   0  14 -13    4.50    0.19
   0 -14  13    3.90    0.19
  -1  14 -13    0.83    0.10
  -2  14 -13    0.06    0.08
  -3  14 -13    0.51    0.10
  -4  14 -13    0.09    0.10
  -4 -13  13    0.14    0.08
  -3 -13  13    1.30    0.11
  -2 -13  13    1.05    0.10
  -1 -13  13    1.66    0.15
   0  13 -13    4.00    0.17
   0 -13  13    4.31    0.18
  -1  13 -13    0.93    0.09
   1 -13  13    0.91    0.09
  -2  13 -13    2.01    0.18
  -3  13 -13    0.06    0.09
  -4  13 -13    0.75    0.11
  -5  13 -13    0.34    0.10
  -5 -12  13   -0.14    0.08
  -4 -12  13    0.17    0.08
  -3 -12  13    0.32    0.08
  -2 -12  13    1.61    0.15
  -1 -12  13    3.55    0.16
   0  12 -13    5.95    0.18
   0 -12  13    5.87    0.18
  -1  12 -13    0.62    0.08
   1 -12  13    0.68    0.08
  -2  12 -13    0.35    0.08
  -3  12 -13    0.69    0.09
  -4  12 -13    0.57    0.09
  -5  12 -13    0.07    0.09
  -5 -11  13   -0.14    0.07
  -4 -11  13    3.03    0.17
  -3 -11  13    2.76    0.16
  -2 -11  13    0.59    0.08
  -1 -11  13    8.14    0.20
   0  11 -13    5.06    0.17
   0 -11  13    4.74    0.16
  -1  11 -13    9.46    0.22
   1 -11  13    9.61    0.21
  -2  11 -13    1.72    0.15
  -3  11 -13   11.34    0.25
  -4  11 -13    2.74    0.17
  -5  11 -13    0.01    0.08
  -6  11 -13    0.00    0.09
  -6 -10  13   -0.05    0.07
  -5 -10  13    2.54    0.16
  -4 -10  13    1.01    0.09
  -3 -10  13    4.26    0.16
  -2 -10  13    0.07    0.06
   1  10 -13    0.00    0.05
  -1 -10  13    0.01    0.05
   0  10 -13    0.03    0.05
   0 -10  13    0.00    0.05
  -1  10 -13    0.58    0.07
   1 -10  13    0.56    0.06
  -2  10 -13   27.70    0.41
  -3  10 -13    5.86    0.18
  -4  10 -13    3.97    0.17
  -5  10 -13   -0.07    0.07
  -6  10 -13    0.12    0.09
  -6  -9  13   -0.03    0.06
  -5  -9  13    1.94    0.15
  -4  -9  13    0.24    0.07
  -3  -9  13    0.57    0.07
  -2  -9  13    1.59    0.12
   1   9 -13    0.00    0.04
  -1  -9  13    0.10    0.05
   0   9 -13    3.05    0.13
   0  -9  13    3.01    0.13
  -1   9 -13    2.41    0.13
   1  -9  13    2.23    0.12
  -2   9 -13    2.57    0.14
   2  -9  13    2.42    0.12
  -3   9 -13    2.79    0.14
  -4   9 -13    0.43    0.07
  -5   9 -13    0.20    0.08
  -6   9 -13    0.09    0.08
  -7   9 -13    0.00    0.09
  -7  -8  13    0.53    0.08
  -6  -8  13    0.32    0.07
  -5  -8  13    4.38    0.16
  -4  -8  13    5.88    0.17
  -3  -8  13    0.24    0.05
  -2  -8  13   -0.03    0.05
   1   8 -13    0.25    0.05
  -1  -8  13    0.20    0.06
   0   8 -13    9.56    0.19
   0  -8  13    9.41    0.19
  -1   8 -13    0.05    0.05
  -2   8 -13    0.45    0.06
   2  -8  13    0.39    0.05
  -3   8 -13    1.11    0.12
  -4   8 -13    5.45    0.17
  -5   8 -13    0.15    0.07
  -6   8 -13    0.43    0.08
  -7   8 -13    0.03    0.08
  -7  -7  13    0.09    0.06
  -5  -7  13    5.42    0.16
  -4  -7  13    0.13    0.05
  -3  -7  13    1.79    0.10
  -2  -7  13   26.58    0.38
   1   7 -13   29.65    0.40
  -1  -7  13   29.37    0.41
   0   7 -13    1.18    0.09
   0  -7  13    0.90    0.10
  -1   7 -13   16.00    0.26
   1  -7  13   15.99    0.25
  -2   7 -13    8.77    0.19
   2  -7  13    8.94    0.17
  -3   7 -13   25.09    0.37
  -4   7 -13   12.33    0.23
  -5   7 -13    0.13    0.06
  -6   7 -13   -0.04    0.07
  -7   7 -13    0.68    0.09
  -7  -6  13    0.53    0.07
  -6  -6  13    5.13    0.15
  -5  -6  13    0.70    0.06
  -4  -6  13    1.07    0.09
  -3  -6  13    0.52    0.05
  -2  -6  13    0.46    0.05
   1   6 -13    0.06    0.04
  -1  -6  13    0.05    0.04
   0   6 -13    1.12    0.08
   0  -6  13    0.77    0.09
  -1   6 -13   73.80    0.90
   1  -6  13   73.93    0.89
  -2   6 -13   18.59    0.29
   2  -6  13   18.65    0.27
  -3   6 -13    2.09    0.11
  -4   6 -13    1.60    0.12
  -5   6 -13    1.13    0.12
  -6   6 -13    0.26    0.06
  -7   6 -13    0.84    0.08
   7   5 -13    0.44    0.10
  -7  -5  13    0.57    0.06
   6   5 -13    1.99    0.14
  -6  -5  13    2.20    0.11
   5   5 -13    0.00    0.06
   5   5 -13   -0.07    0.06
  -5  -5  13   -0.01    0.04
   4   5 -13    2.81    0.12
  -4  -5  13    2.92    0.10
   3   5 -13   48.06    0.68
  -3  -5  13   48.06    0.61
  -2  -5  13   16.94    0.26
   1   5 -13    7.40    0.14
  -1  -5  13    7.43    0.15
   0   5 -13   21.12    0.30
  -1   5 -13   13.08    0.21
   1  -5  13   13.45    0.21
  -2   5 -13    5.79    0.14
   2  -5  13    6.00    0.13
  -3   5 -13   19.30    0.29
  -4   5 -13   -0.07    0.05
   4  -5  13    0.20    0.05
  -5   5 -13    2.63    0.12
   5  -5  13    2.59    0.12
  -6   5 -13    0.09    0.06
   6  -5  13    0.08    0.08
  -7   5 -13    1.85    0.14
  -8   5 -13    0.28    0.08
   7   4 -13    0.03    0.08
   7   4 -13    0.00    0.08
  -7  -4  13    0.11    0.05
   6   4 -13    0.65    0.09
   6   4 -13    0.76    0.09
  -6  -4  13    0.67    0.06
   5   4 -13    0.04    0.06
   5   4 -13    0.03    0.06
  -5  -4  13    0.02    0.04
   4   4 -13    0.01    0.05
   4   4 -13   -0.04    0.05
  -4  -4  13    0.04    0.04
   3   4 -13    0.79    0.08
  -3  -4  13    0.93    0.08
   2   4 -13   27.25    0.39
  -2  -4  13   27.21    0.37
   1   4 -13   16.15    0.23
   1   4 -13   16.28    0.23
  -1  -4  13   16.33    0.24
   0   4 -13   65.25    0.79
   0  -4  13   65.17    0.79
  -1   4 -13   26.04    0.35
   1  -4  13   25.77    0.35
  -2   4 -13   37.17    0.48
   2  -4  13   38.00    0.47
  -3   4 -13    4.91    0.13
   3  -4  13    5.07    0.11
  -4   4 -13    1.40    0.10
   4  -4  13    1.82    0.10
  -5   4 -13    1.40    0.11
   5  -4  13    1.08    0.11
  -6   4 -13    1.16    0.11
   6  -4  13    1.03    0.09
  -7   4 -13    1.86    0.13
   7  -4  13    1.56    0.16
  -8   4 -13   -0.11    0.07
   8   3 -13   -0.13    0.09
   7   3 -13   -0.14    0.08
   7   3 -13    0.05    0.08
   6   3 -13   18.55    0.37
   6   3 -13   19.68    0.35
  -6  -3  13   19.03    0.28
   5   3 -13    0.25    0.06
   5   3 -13    0.23    0.07
  -5  -3  13    0.26    0.04
   4   3 -13    4.77    0.14
  -4  -3  13    4.76    0.11
   3   3 -13    1.35    0.09
  -3  -3  13    1.62    0.08
   2   3 -13    0.68    0.06
  -2  -3  13    0.66    0.07
   1   3 -13    1.87    0.06
   1   3 -13    1.81    0.07
  -1  -3  13    1.74    0.08
   0   3 -13   30.96    0.40
   0  -3  13   30.67    0.40
  -1   3 -13    4.86    0.12
   1  -3  13    4.81    0.11
  -2   3 -13    4.40    0.12
   2  -3  13    4.52    0.10
  -3   3 -13    0.28    0.05
  -4   3 -13    0.07    0.05
  -5   3 -13    2.54    0.12
   5  -3  13    2.45    0.13
  -6   3 -13    2.77    0.13
   6  -3  13    2.47    0.15
  -7   3 -13    0.26    0.06
   7  -3  13    0.29    0.09
  -8   3 -13   -0.08    0.07
   8  -3  13    0.07    0.10
   8   2 -13    0.24    0.10
   7   2 -13   -0.02    0.08
   6   2 -13    2.93    0.16
  -6  -2  13    2.99    0.10
   5   2 -13    1.49    0.12
  -5  -2  13    1.60    0.08
   4   2 -13    5.88    0.16
  -4  -2  13    5.79    0.12
   3   2 -13    0.03    0.05
  -3  -2  13   -0.01    0.03
   1   2 -13   17.27    0.24
  -1  -2  13   17.49    0.25
   0   2 -13    8.19    0.14
   0  -2  13    8.11    0.14
   1  -2  13    7.69    0.14
  -2   2 -13    5.66    0.13
   2  -2  13    5.54    0.11
  -3   2 -13    0.55    0.05
  -4   2 -13    0.12    0.05
  -5   2 -13    0.14    0.05
  -6   2 -13    0.01    0.05
   6  -2  13    0.09    0.07
  -7   2 -13   -0.05    0.06
   7  -2  13   -0.15    0.08
  -8   2 -13   -0.05    0.07
   8  -2  13    0.08    0.10
   8   1 -13    0.11    0.10
   7   1 -13    1.52    0.17
   6   1 -13    0.49    0.09
   5   1 -13    0.79    0.08
   4   1 -13   13.96    0.27
  -2  -1  13    0.82    0.06
   1   1 -13   22.83    0.30
  -1  -1  13   23.44    0.31
   0   1 -13   24.76    0.32
   0  -1  13   24.21    0.32
  -1   1 -13   44.68    0.55
   1  -1  13   43.39    0.54
  -2   1 -13    1.48    0.08
   2  -1  13    1.37    0.07
  -3   1 -13    1.46    0.09
  -4   1 -13    3.34    0.11
  -5   1 -13    1.94    0.10
  -6   1 -13    0.18    0.06
  -7   1 -13    0.05    0.06
   7  -1  13    0.15    0.09
  -8   1 -13    0.67    0.08
   8  -1  13    0.68    0.12
   8   0 -13    0.35    0.11
   7   0 -13    8.86    0.27
   6   0 -13   12.22    0.29
  -6   0  13   12.16    0.19
   5   0 -13    0.58    0.08
  -5   0  13    0.50    0.04
  -4   0  13   12.50    0.19
  -3   0  13   32.72    0.42
  -2   0  13    1.03    0.06
   1   0 -13    1.97    0.07
  -1   0  13    2.00    0.08
   0   0 -13    0.37    0.04
   0   0  13    0.42    0.04
  -1   0 -13   12.14    0.19
   1   0  13   12.00    0.18
  -2   0 -13    1.12    0.08
   2   0  13    1.16    0.06
  -3   0 -13   64.37    0.78
  -4   0 -13   15.33    0.24
  -5   0 -13   -0.01    0.05
  -6   0 -13   -0.06    0.05
  -7   0 -13    0.21    0.06
  -8   0 -13    0.45    0.08
   8   0  13    0.47    0.11
   8  -1 -13    0.48    0.11
   7  -1 -13    0.03    0.09
   6  -1 -13    3.85    0.18
  -6   1  13    3.97    0.10
  -5   1  13    1.20    0.07
  -4   1  13   37.09    0.47
  -3   1  13   15.09    0.22
  -2   1  13    2.07    0.08
   1  -1 -13   27.26    0.35
  -1   1  13   27.20    0.36
   0  -1 -13    0.11    0.03
   0   1  13    0.09    0.03
  -1  -1 -13   16.60    0.24
   1   1  13   16.46    0.24
  -2  -1 -13    1.18    0.08
   2   1  13    1.12    0.06
  -3  -1 -13   11.21    0.19
  -4  -1 -13    2.61    0.11
  -5  -1 -13   -0.03    0.05
  -6  -1 -13    0.00    0.06
  -7  -1 -13    0.90    0.08
  -8  -1 -13    0.11    0.07
   8   1  13    0.12    0.11
   8  -2 -13   -0.02    0.10
   7  -2 -13    0.21    0.10
  -6   2  13    1.86    0.08
  -5   2  13    5.10    0.11
  -4   2  13    0.44    0.04
  -3   2  13    1.54    0.08
  -2   2  13    0.18    0.03
   1  -2 -13   13.10    0.19
  -1   2  13   13.25    0.20
   0  -2 -13  162.51    2.01
   0   2  13  162.07    2.01
  -1  -2 -13    6.90    0.14
   1   2  13    6.99    0.13
   2   2  13   20.59    0.28
  -3  -2 -13    5.21    0.13
  -4  -2 -13    1.65    0.10
  -5  -2 -13    1.12    0.11
  -6  -2 -13    0.27    0.06
  -7  -2 -13   -0.04    0.06
  -8  -2 -13   -0.02    0.07
   8  -3 -13   -0.07    0.10
   7  -3 -13    0.51    0.11
  -6   3  13    8.57    0.16
  -5   3  13    0.06    0.04
  -4   3  13   20.19    0.28
  -3   3  13    0.06    0.04
  -2   3  13   15.69    0.23
   1  -3 -13    0.18    0.04
  -1   3  13    0.16    0.04
   0  -3 -13    8.10    0.15
   0   3  13    8.05    0.15
  -1  -3 -13    0.38    0.05
   1   3  13    0.40    0.04
  -2  -3 -13    0.30    0.05
   2   3  13    0.33    0.04
  -3  -3 -13    5.96    0.14
  -4  -3 -13    3.84    0.13
  -5  -3 -13    0.07    0.06
  -6  -3 -13    6.48    0.18
  -7  -3 -13    0.05    0.07
   8  -4 -13    0.07    0.10
   7  -4 -13    5.23    0.24
  -6   4  13    0.35    0.05
  -5   4  13   17.00    0.25
  -4   4  13   11.29    0.19
  -3   4  13    0.98    0.08
  -2   4  13   15.52    0.24
   1  -4 -13    0.01    0.04
  -1   4  13    0.00    0.04
   0  -4 -13    1.92    0.09
   0   4  13    2.11    0.09
  -1  -4 -13    3.29    0.10
   1   4  13    3.20    0.10
  -2  -4 -13    0.32    0.05
   2   4  13    0.35    0.04
  -3  -4 -13    9.40    0.19
  -4  -4 -13    1.12    0.11
  -5  -4 -13    0.80    0.08
  -6  -4 -13    1.28    0.14
  -7  -4 -13    0.84    0.09
   8  -5 -13    0.33    0.12
  -6   5  13    1.78    0.10
  -5   5  13    0.15    0.04
  -4   5  13    0.84    0.08
  -3   5  13    1.03    0.09
  -2   5  13   12.60    0.21
   1  -5 -13   24.14    0.32
  -1   5  13   23.11    0.33
   0  -5 -13   26.42    0.36
   0   5  13   26.18    0.36
  -1  -5 -13    6.84    0.15
   1   5  13    6.75    0.14
  -2  -5 -13    0.06    0.04
   2   5  13    0.01    0.04
  -3  -5 -13    6.91    0.16
  -4  -5 -13    0.07    0.05
  -5  -5 -13    7.25    0.19
  -6  -5 -13    1.74    0.15
  -7  -5 -13    0.59    0.09
  -7   6  13    2.14    0.12
  -6   6  13    0.27    0.05
  -5   6  13    2.07    0.11
  -4   6  13    3.47    0.12
  -3   6  13    0.65    0.06
  -2   6  13    9.71    0.18
   1  -6 -13    8.89    0.17
  -1   6  13    8.80    0.18
   0  -6 -13    1.54    0.10
   0   6  13    1.60    0.10
  -1  -6 -13    0.31    0.05
   1   6  13    0.35    0.05
  -2  -6 -13    5.84    0.15
   2   6  13    5.83    0.14
  -3  -6 -13    0.48    0.06
  -4  -6 -13    0.75    0.07
  -5  -6 -13    3.01    0.16
  -6  -6 -13    5.22    0.20
  -7  -6 -13    0.01    0.08
  -7   7  13    6.13    0.17
  -6   7  13    9.48    0.20
  -5   7  13    2.63    0.12
  -4   7  13    8.39    0.18
  -3   7  13    0.25    0.05
  -2   7  13   16.09    0.26
   1  -7 -13   55.27    0.68
  -1   7  13   54.62    0.69
   0  -7 -13    0.47    0.06
   0   7  13    0.52    0.06
  -1  -7 -13    0.08    0.06
   1   7  13    0.24    0.05
  -2  -7 -13    7.99    0.18
   2   7  13    7.61    0.16
  -3  -7 -13   -0.06    0.06
  -4  -7 -13    0.11    0.06
  -5  -7 -13    4.31    0.18
  -6  -7 -13    0.21    0.09
  -7   8  13    0.01    0.06
  -6   8  13    0.62    0.07
  -5   8  13    1.10    0.12
  -4   8  13    1.64    0.12
  -3   8  13   12.76    0.23
  -2   8  13    0.86    0.07
   1  -8 -13    0.60    0.06
  -1   8  13    0.53    0.06
   0   8  13    0.54    0.06
  -1  -8 -13    1.14    0.12
   1   8  13    1.30    0.11
  -2  -8 -13    0.81    0.07
   2   8  13    1.10    0.11
  -3  -8 -13    0.53    0.08
  -4  -8 -13    0.36    0.08
  -5  -8 -13    1.58    0.17
  -6  -8 -13   -0.04    0.08
  -7   9  13    0.34    0.07
  -6   9  13    0.25    0.07
  -5   9  13    3.11    0.15
  -4   9  13    1.73    0.13
  -3   9  13   12.54    0.24
  -2   9  13    0.20    0.06
   1  -9 -13    0.10    0.05
  -1   9  13    0.12    0.06
   0  -9 -13    0.96    0.08
   0   9  13    0.84    0.07
  -1  -9 -13   -0.05    0.06
   1   9  13    0.01    0.05
  -2  -9 -13    0.45    0.07
  -3  -9 -13    0.87    0.08
  -4  -9 -13    2.21    0.17
  -5  -9 -13    6.26    0.21
  -6  -9 -13   -0.04    0.09
  -6  10  13    1.99    0.16
  -5  10  13   12.67    0.26
  -4  10  13    0.12    0.06
  -3  10  13    2.72    0.14
  -2  10  13    1.26    0.13
   1 -10 -13    0.31    0.06
  -1  10  13    0.29    0.06
   0 -10 -13    6.52    0.18
   0  10  13    6.61    0.18
  -1 -10 -13    0.70    0.08
   1  10  13    0.91    0.08
  -2 -10 -13    0.03    0.07
  -3 -10 -13    0.38    0.08
  -4 -10 -13    1.02    0.10
  -5 -10 -13   -0.07    0.09
  -6  11  13    0.95    0.10
  -5  11  13    0.23    0.08
  -4  11  13    0.19    0.07
  -3  11  13    7.01    0.20
  -2  11  13    0.76    0.08
  -1  11  13    0.19    0.07
   0 -11 -13    1.00    0.09
   0  11  13    1.00    0.09
  -1 -11 -13    0.89    0.09
   1  11  13    0.88    0.09
  -2 -11 -13    0.48    0.09
  -3 -11 -13    0.65    0.10
  -4 -11 -13    1.05    0.11
  -5 -11 -13    0.43    0.11
  -5  12  13    1.95    0.18
  -4  12  13    1.02    0.10
  -3  12  13    0.12    0.08
  -2  12  13   -0.13    0.07
  -1  12  13    0.91    0.09
   0 -12 -13    0.52    0.08
   0  12  13    0.55    0.09
  -1 -12 -13   -0.04    0.08
   1  12  13    0.04    0.07
  -2 -12 -13   -0.09    0.09
  -3 -12 -13    0.67    0.10
  -4 -12 -13    0.10    0.10
  -4  13  13    0.60    0.10
  -3  13  13    1.61    0.17
  -2  13  13   -0.07    0.08
  -1  13  13    0.58    0.10
   0 -13 -13    2.31    0.16
   0  13  13    2.32    0.18
  -1 -13 -13    5.68    0.22
   1  13  13    5.79    0.21
  -2 -13 -13    0.82    0.11
  -3 -13 -13    1.36    0.13
  -3  14  13    1.20    0.12
  -2  14  13   -0.01    0.09
  -1  14  13    0.27    0.09
   0  14  13    1.55    0.12
  -1 -14 -13    0.76    0.11
  -2 -14 -13    0.44    0.11
  -1  15  13   -0.13    0.09
   0  15  13    0.03    0.09
  -1 -15  14    0.13    0.09
   0 -15  14    4.66    0.21
  -1  15 -14    0.46    0.10
  -2  15 -14    0.27    0.10
  -3 -14  14    0.16    0.09
  -2 -14  14    0.13    0.09
  -1 -14  14    1.14    0.11
   0  14 -14    0.11    0.07
   0 -14  14    0.03    0.08
  -1  14 -14    2.54    0.18
  -2  14 -14    0.07    0.09
  -3  14 -14   -0.29    0.09
  -4 -13  14    0.02    0.08
  -3 -13  14    0.10    0.08
  -2 -13  14    0.37    0.09
  -1 -13  14    0.00    0.07
   0  13 -14    4.45    0.18
   0 -13  14    4.11    0.19
  -1  13 -14    0.62    0.09
   1 -13  14    0.73    0.08
  -2  13 -14    3.82    0.20
  -3  13 -14    0.25    0.09
  -4  13 -14    0.10    0.09
  -4 -12  14   -0.11    0.08
  -3 -12  14    0.37    0.09
  -2 -12  14    0.36    0.08
  -1 -12  14    0.47    0.08
   0  12 -14    3.79    0.16
   0 -12  14    3.61    0.17
  -1  12 -14   -0.01    0.07
   1 -12  14   -0.05    0.06
  -2  12 -14    3.11    0.18
  -3  12 -14    0.16    0.08
  -4  12 -14   -0.05    0.08
  -5  12 -14    0.11    0.09
  -5 -11  14    0.11    0.08
  -4 -11  14    3.02    0.18
  -3 -11  14   -0.07    0.07
  -2 -11  14    3.38    0.16
  -1 -11  14    0.20    0.07
   0  11 -14    0.32    0.07
   0 -11  14    0.25    0.07
  -1  11 -14    8.56    0.22
   1 -11  14    8.44    0.20
  -2  11 -14    4.65    0.18
  -3  11 -14    0.46    0.08
  -4  11 -14    0.43    0.09
  -5  11 -14   -0.05    0.08
  -6  11 -14    0.26    0.09
  -6 -10  14    3.18    0.17
  -5 -10  14    2.34    0.17
  -4 -10  14    0.30    0.07
  -3 -10  14    0.47    0.07
  -2 -10  14    1.72    0.13
   1  10 -14    2.49    0.12
  -1 -10  14    2.53    0.14
   0  10 -14   -0.05    0.05
   0 -10  14   -0.10    0.06
  -1  10 -14   20.54    0.33
  -2  10 -14    0.13    0.07
  -3  10 -14    9.79    0.23
  -4  10 -14    5.04    0.19
  -5  10 -14    0.57    0.09
  -6  10 -14    0.16    0.09
  -6  -9  14    0.04    0.07
  -5  -9  14    7.85    0.22
  -4  -9  14   11.42    0.24
  -3  -9  14    0.22    0.06
  -2  -9  14    0.19    0.06
   1   9 -14    0.91    0.07
  -1  -9  14    0.95    0.08
   0   9 -14    1.51    0.12
   0  -9  14    1.48    0.11
  -1   9 -14   59.17    0.75
  -2   9 -14    0.05    0.06
   2  -9  14    0.11    0.05
  -3   9 -14    0.20    0.07
  -4   9 -14    0.17    0.07
  -5   9 -14   -0.10    0.07
  -6   9 -14    0.52    0.09
  -6  -8  14    4.70    0.17
  -5  -8  14    8.06    0.20
  -4  -8  14    1.32    0.12
  -3  -8  14    0.81    0.07
  -2  -8  14    0.02    0.05
   1   8 -14    1.09    0.09
  -1  -8  14    0.98    0.10
   0   8 -14    3.38    0.12
   0  -8  14    3.14    0.13
  -1   8 -14   27.71    0.40
   1  -8  14   27.47    0.39
  -2   8 -14   18.74    0.30
   2  -8  14   18.74    0.28
  -3   8 -14    0.31    0.06
  -4   8 -14    0.06    0.06
  -5   8 -14    0.27    0.08
  -6   8 -14   -0.18    0.07
  -7   8 -14    5.12    0.21
  -7  -7  14   -0.02    0.06
  -6  -7  14   15.43    0.28
  -5  -7  14    3.03    0.13
  -4  -7  14    0.24    0.06
  -3  -7  14    3.61    0.13
  -2  -7  14    0.23    0.05
   1   7 -14   39.97    0.51
  -1  -7  14   39.26    0.52
   0   7 -14    2.39    0.11
   0  -7  14    1.81    0.11
  -1   7 -14    0.51    0.06
   1  -7  14    0.60    0.06
  -2   7 -14    9.32    0.19
   2  -7  14    9.23    0.18
  -3   7 -14   16.87    0.28
  -4   7 -14    0.23    0.06
  -5   7 -14    0.55    0.07
  -6   7 -14   -0.01    0.07
  -7   7 -14    1.48    0.16
  -7  -6  14    1.28    0.12
  -6  -6  14    1.64    0.12
  -5  -6  14    1.03    0.10
  -4  -6  14    0.08    0.05
  -3  -6  14    1.46    0.10
  -2  -6  14    0.02    0.05
   1   6 -14   20.90    0.30
  -1  -6  14   20.84    0.31
   0   6 -14   13.85    0.23
  -1   6 -14    1.49    0.10
   1  -6  14    1.58    0.09
  -2   6 -14   39.40    0.52
   2  -6  14   39.04    0.50
  -3   6 -14    4.86    0.15
  -4   6 -14    1.74    0.12
  -5   6 -14    0.06    0.06
  -6   6 -14    0.10    0.07
  -7   6 -14    0.48    0.08
  -7  -5  14    0.21    0.05
  -6  -5  14    1.89    0.11
   5   5 -14   22.52    0.40
   5   5 -14   23.11    0.38
  -5  -5  14   22.91    0.33
   4   5 -14    0.80    0.09
  -4  -5  14    0.80    0.08
   3   5 -14    0.89    0.08
  -3  -5  14    1.08    0.09
  -2  -5  14    0.10    0.04
   1   5 -14    7.73    0.15
  -1  -5  14    7.32    0.15
   0   5 -14    6.67    0.14
   0  -5  14    6.69    0.14
  -1   5 -14   11.76    0.21
   1  -5  14   11.83    0.20
  -2   5 -14    6.91    0.16
   2  -5  14    7.02    0.14
  -3   5 -14    9.14    0.18
  -4   5 -14    0.35    0.06
  -5   5 -14    0.70    0.07
  -6   5 -14    0.03    0.06
  -7   5 -14    0.14    0.07
   7   4 -14    0.05    0.08
  -7  -4  14   -0.01    0.05
   6   4 -14    2.16    0.15
   6   4 -14    1.85    0.14
  -6  -4  14    2.20    0.10
   5   4 -14    0.66    0.07
   5   4 -14    0.69    0.08
  -5  -4  14    0.79    0.08
   4   4 -14    0.23    0.06
  -4  -4  14    0.14    0.04
   3   4 -14    3.97    0.12
  -3  -4  14    4.02    0.12
   2   4 -14   13.49    0.22
  -2  -4  14   13.58    0.22
   1   4 -14   14.68    0.22
   0   4 -14    2.62    0.10
   0  -4  14    2.70    0.10
  -1   4 -14    0.50    0.05
   1  -4  14    0.48    0.05
  -2   4 -14   39.11    0.51
   2  -4  14   39.83    0.50
  -3   4 -14    0.01    0.05
   3  -4  14    0.00    0.04
  -4   4 -14   11.05    0.21
   4  -4  14   11.17    0.21
  -5   4 -14    0.15    0.05
   5  -4  14    0.12    0.06
  -6   4 -14    0.60    0.07
   6  -4  14    0.74    0.09
  -7   4 -14    0.11    0.07
   8   3 -14    1.08    0.13
   7   3 -14    1.37    0.16
  -7  -3  14    1.42    0.10
   6   3 -14   10.75    0.26
  -6  -3  14   10.95    0.20
   5   3 -14    0.41    0.07
  -5  -3  14    0.45    0.05
   4   3 -14    0.81    0.09
  -4  -3  14    0.69    0.08
   3   3 -14    0.51    0.05
  -3  -3  14    0.43    0.05
   2   3 -14    5.61    0.12
   1   3 -14    4.92    0.10
   1   3 -14    4.97    0.11
  -1  -3  14    5.15    0.12
   0   3 -14    7.00    0.14
   0  -3  14    6.86    0.14
  -1   3 -14    7.51    0.15
   1  -3  14    7.31    0.14
  -2   3 -14   -0.11    0.04
   2  -3  14   -0.04    0.03
  -3   3 -14    0.09    0.05
  -4   3 -14   70.15    0.86
  -5   3 -14    0.24    0.05
   5  -3  14    0.27    0.07
  -6   3 -14    0.31    0.06
   6  -3  14    0.32    0.08
  -7   3 -14    1.07    0.09
   7  -3  14    0.96    0.11
  -8   3 -14    0.31    0.08
   8  -3  14    0.47    0.12
   8   2 -14   -0.05    0.09
   7   2 -14    0.49    0.10
   6   2 -14    4.78    0.19
  -6  -2  14    4.85    0.13
   5   2 -14    0.40    0.07
  -5  -2  14    0.32    0.04
   4   2 -14    0.69    0.07
  -4  -2  14    0.74    0.07
   3   2 -14   10.19    0.20
  -2  -2  14    1.03    0.08
   1   2 -14    4.20    0.10
  -1  -2  14    4.06    0.10
   0   2 -14   -0.04    0.03
   0  -2  14   -0.04    0.03
  -1   2 -14   20.65    0.29
   1  -2  14   20.68    0.29
  -2   2 -14   26.58    0.36
   2  -2  14   26.85    0.35
  -3   2 -14    0.30    0.05
  -4   2 -14   52.92    0.67
  -5   2 -14    0.43    0.06
  -6   2 -14   -0.02    0.05
   6  -2  14    0.01    0.07
  -7   2 -14   -0.01    0.06
   7  -2  14    0.01    0.08
  -8   2 -14   -0.07    0.07
   8  -2  14    0.20    0.10
   8   1 -14    2.73    0.21
   7   1 -14    0.10    0.09
   6   1 -14    5.31    0.20
  -6  -1  14    5.26    0.13
   5   1 -14    3.37    0.15
  -5  -1  14    3.44    0.10
   4   1 -14    0.46    0.07
  -4  -1  14    0.36    0.04
  -3  -1  14    0.66    0.05
  -2  -1  14   66.60    0.80
   1   1 -14    0.06    0.03
  -1  -1  14    0.00    0.03
   0   1 -14   13.23    0.20
   0  -1  14   13.08    0.20
  -1   1 -14   37.06    0.47
   1  -1  14   36.53    0.46
  -2   1 -14   19.70    0.29
   2  -1  14   19.39    0.27
  -3   1 -14   19.39    0.29
  -4   1 -14    0.35    0.06
  -5   1 -14    0.68    0.07
  -6   1 -14    0.08    0.06
  -7   1 -14    0.20    0.07
   7  -1  14    0.23    0.09
  -8   1 -14   -0.05    0.07
   8  -1  14    0.05    0.10
   8   0 -14    0.16    0.10
   7   0 -14    3.80    0.20
   6   0 -14    2.25    0.16
  -6   0  14    2.22    0.09
   5   0 -14    0.95    0.09
  -5   0  14    0.98    0.08
  -4   0  14    1.90    0.08
  -3   0  14  179.39    2.20
  -2   0  14    9.38    0.16
   1   0 -14    0.30    0.03
  -1   0  14    0.37    0.04
   0   0 -14   29.77    0.38
   0   0  14   29.09    0.38
  -1   0 -14    1.79    0.09
   1   0  14    1.74    0.08
  -2   0 -14    6.91    0.15
   2   0  14    6.83    0.13
  -3   0 -14   38.67    0.50
  -4   0 -14    8.89    0.18
  -5   0 -14    0.05    0.05
  -6   0 -14    0.62    0.07
  -7   0 -14    0.01    0.06
  -8   0 -14    0.21    0.08
   8   0  14    0.31    0.11
   8  -1 -14    0.21    0.10
   7  -1 -14    0.49    0.10
   6  -1 -14   16.28    0.34
  -6   1  14   16.02    0.24
  -5   1  14    1.97    0.08
  -4   1  14   17.46    0.25
  -3   1  14  129.85    1.60
  -2   1  14    1.26    0.07
   1  -1 -14   10.61    0.17
  -1   1  14   10.71    0.18
   0  -1 -14   97.56    1.15
   0   1  14   97.61    1.15
  -1  -1 -14   12.19    0.19
   1   1  14   11.73    0.19
  -2  -1 -14    0.06    0.04
   2   1  14    0.08    0.03
  -3  -1 -14   31.86    0.43
  -4  -1 -14    0.63    0.06
  -5  -1 -14    0.03    0.05
  -6  -1 -14    0.01    0.06
  -7  -1 -14    0.02    0.07
   8  -2 -14    0.23    0.11
   7  -2 -14    2.52    0.20
  -6   2  14    0.03    0.04
  -5   2  14    8.98    0.16
  -4   2  14    0.19    0.04
  -3   2  14   14.79    0.22
  -2   2  14   10.27    0.17
   1  -2 -14    4.58    0.10
  -1   2  14    4.61    0.11
   0  -2 -14   51.19    0.62
   0   2  14   50.38    0.63
  -1  -2 -14    5.37    0.13
   1   2  14    5.38    0.12
  -2  -2 -14    0.04    0.04
   2   2  14    0.03    0.03
  -3  -2 -14    8.47    0.17
  -4  -2 -14    5.10    0.14
  -5  -2 -14    0.28    0.06
  -6  -2 -14    2.85    0.15
  -7  -2 -14    0.32    0.07
   8  -3 -14    0.52    0.12
   7  -3 -14    1.64    0.18
  -6   3  14    1.14    0.09
  -5   3  14    0.01    0.04
  -4   3  14    7.42    0.15
  -3   3  14   24.56    0.34
  -2   3  14    0.74    0.08
   1  -3 -14    3.12    0.09
  -1   3  14    3.12    0.10
   0  -3 -14    1.93    0.09
   0   3  14    1.85    0.09
  -1  -3 -14    3.32    0.11
   1   3  14    3.34    0.10
  -2  -3 -14    0.47    0.06
   2   3  14    0.44    0.05
  -3  -3 -14   14.57    0.24
  -4  -3 -14    2.95    0.13
  -5  -3 -14   -0.16    0.05
  -6  -3 -14    2.87    0.16
  -7  -3 -14   -0.02    0.07
   8  -4 -14    0.86    0.13
   7  -4 -14    0.78    0.12
  -6   4  14    5.06    0.13
  -5   4  14   18.84    0.28
  -4   4  14    0.39    0.05
  -3   4  14    8.87    0.17
  -2   4  14    0.76    0.08
   1  -4 -14    9.28    0.16
  -1   4  14    8.94    0.17
   0  -4 -14   17.94    0.26
   0   4  14   17.68    0.27
  -1  -4 -14    3.36    0.11
   1   4  14    3.37    0.11
  -2  -4 -14    0.14    0.05
   2   4  14    0.14    0.04
  -3  -4 -14    0.24    0.05
  -4  -4 -14    0.17    0.06
  -5  -4 -14    0.34    0.07
  -6  -4 -14    0.57    0.08
  -7  -4 -14    1.85    0.16
   8  -5 -14    1.03    0.14
  -7   5  14    3.29    0.14
  -6   5  14    3.35    0.12
  -5   5  14    0.34    0.05
  -4   5  14    7.02    0.15
  -3   5  14    4.46    0.12
  -2   5  14    2.09    0.10
   1  -5 -14    0.23    0.05
  -1   5  14    0.26    0.05
   0  -5 -14    7.86    0.16
   0   5  14    7.88    0.16
  -1  -5 -14    4.08    0.13
   1   5  14    4.15    0.12
  -2  -5 -14    1.90    0.10
   2   5  14    1.96    0.10
  -3  -5 -14    6.73    0.17
  -4  -5 -14    0.53    0.07
  -5  -5 -14    0.85    0.08
  -6  -5 -14    2.70    0.17
  -7  -5 -14    0.71    0.10
  -7   6  14    4.12    0.14
  -6   6  14    0.72    0.07
  -5   6  14   10.07    0.20
  -4   6  14    0.00    0.05
  -3   6  14    2.48    0.11
  -2   6  14    0.71    0.06
   1  -6 -14    5.84    0.14
  -1   6  14    5.82    0.15
   0  -6 -14    5.71    0.15
   0   6  14    5.68    0.15
  -1  -6 -14   35.60    0.47
   1   6  14   34.43    0.47
  -2  -6 -14   -0.02    0.05
   2   6  14    0.02    0.04
  -3  -6 -14   -0.06    0.05
  -4  -6 -14   -0.02    0.06
  -5  -6 -14    0.42    0.08
  -6  -6 -14    9.12    0.24
  -7  -6 -14    2.61    0.19
  -7   7  14    0.12    0.06
  -6   7  14    0.17    0.06
  -5   7  14   18.22    0.29
  -4   7  14    0.96    0.11
  -3   7  14    1.97    0.12
  -2   7  14    1.44    0.11
   1  -7 -14    0.25    0.05
  -1   7  14    0.27    0.05
   0  -7 -14   35.10    0.47
   0   7  14   34.66    0.48
  -1  -7 -14    8.44    0.19
   1   7  14    8.27    0.18
  -2  -7 -14    0.03    0.06
   2   7  14    0.10    0.05
  -3  -7 -14   -0.03    0.06
  -4  -7 -14    0.65    0.08
  -5  -7 -14    0.31    0.08
  -6  -7 -14    4.08    0.20
  -7   8  14    2.23    0.14
  -6   8  14   10.13    0.22
  -5   8  14    0.01    0.06
  -4   8  14   19.73    0.32
  -3   8  14   24.83    0.37
  -2   8  14    1.75    0.12
   1  -8 -14    5.51    0.14
  -1   8  14    5.34    0.16
   0  -8 -14   58.63    0.75
   0   8  14   59.43    0.75
  -1  -8 -14    0.44    0.07
   1   8  14    0.41    0.06
  -2  -8 -14    0.24    0.07
   2   8  14    0.31    0.06
  -3  -8 -14    1.58    0.14
  -4  -8 -14    0.05    0.07
  -5  -8 -14   -0.02    0.08
  -6  -8 -14    0.39    0.10
  -6   9  14   18.69    0.32
  -5   9  14    1.04    0.09
  -4   9  14    2.13    0.14
  -3   9  14    0.53    0.07
  -2   9  14    3.26    0.14
   1  -9 -14    7.56    0.18
  -1   9  14    7.48    0.19
   0  -9 -14    1.13    0.12
   0   9  14    1.02    0.08
  -1  -9 -14    0.16    0.06
   1   9  14    0.12    0.06
  -2  -9 -14    9.31    0.22
  -3  -9 -14    0.98    0.09
  -4  -9 -14    0.40    0.09
  -5  -9 -14    0.15    0.09
  -6  10  14    0.33    0.08
  -5  10  14    0.20    0.07
  -4  10  14    6.30    0.20
  -3  10  14    0.07    0.06
  -2  10  14    0.07    0.07
  -1  10  14    0.00    0.06
   0 -10 -14    0.03    0.06
   0  10  14    0.00    0.06
  -1 -10 -14    3.95    0.17
   1  10  14    4.05    0.16
  -2 -10 -14    6.66    0.20
  -3 -10 -14    1.64    0.16
  -4 -10 -14    2.20    0.19
  -5 -10 -14    0.12    0.10
  -6  11  14    0.14    0.08
  -5  11  14    0.39    0.08
  -4  11  14    3.83    0.18
  -3  11  14   -0.05    0.07
  -2  11  14   -0.05    0.07
  -1  11  14    2.90    0.17
   0 -11 -14    0.17    0.07
   0  11  14    0.15    0.07
  -1 -11 -14    7.31    0.21
   1  11  14    7.21    0.21
  -2 -11 -14    0.51    0.09
  -3 -11 -14   -0.09    0.08
  -4 -11 -14    1.07    0.12
  -5  12  14    0.85    0.10
  -4  12  14    0.11    0.08
  -3  12  14    0.43    0.09
  -2  12  14   -0.12    0.07
  -1  12  14    0.69    0.09
   0 -12 -14   -0.05    0.07
   0  12  14   -0.01    0.08
  -1 -12 -14    0.51    0.09
   1  12  14    0.61    0.09
  -2 -12 -14    0.04    0.09
  -3 -12 -14   -0.03    0.09
  -4 -12 -14    1.04    0.12
  -4  13  14    3.89    0.20
  -3  13  14    7.09    0.23
  -2  13  14    3.17    0.19
  -1  13  14    0.19    0.09
   0 -13 -14    3.83    0.19
   0  13  14    3.59    0.19
  -1 -13 -14    3.75    0.20
  -2 -13 -14    0.32    0.10
  -3 -13 -14    0.46    0.11
  -3  14  14    3.05    0.20
  -2  14  14    0.72    0.11
  -1  14  14   -0.04    0.09
   0  14  14    0.15    0.09
  -1 -14 -14   -0.02    0.10
   0 -15  15    0.48    0.09
  -1  15 -15    1.21    0.11
  -2 -14  15    3.74    0.21
  -1 -14  15    1.28    0.11
   0 -14  15    0.84    0.10
  -1  14 -15    4.20    0.20
  -2  14 -15    0.00    0.09
  -3  14 -15    0.18    0.10
  -3 -13  15    1.83    0.18
  -2 -13  15    0.10    0.08
  -1 -13  15    0.09    0.08
   0  13 -15    0.61    0.08
   0 -13  15    0.48    0.09
  -1  13 -15    0.79    0.10
  -2  13 -15    0.25    0.09
  -3  13 -15    2.87    0.20
  -4  13 -15    0.39    0.10
  -4 -12  15    0.02    0.08
  -3 -12  15    1.90    0.17
  -2 -12  15    5.62    0.20
  -1 -12  15    0.11    0.07
   0  12 -15    0.46    0.07
   0 -12  15    0.43    0.08
  -1  12 -15    3.19    0.17
  -2  12 -15    0.81    0.10
  -3  12 -15   10.34    0.26
  -4  12 -15    0.08    0.09
  -5  12 -15    0.08    0.09
  -5 -11  15   -0.12    0.07
  -4 -11  15    0.98    0.10
  -3 -11  15    0.07    0.08
  -2 -11  15    0.17    0.07
  -1 -11  15    0.07    0.07
   0  11 -15    0.26    0.07
   0 -11  15    0.18    0.07
  -1  11 -15    1.43    0.14
  -2  11 -15    2.27    0.17
  -3  11 -15   -0.05    0.07
  -4  11 -15    1.82    0.17
  -5  11 -15   -0.07    0.09
  -5 -10  15    0.35    0.08
  -4 -10  15    0.57    0.09
  -3 -10  15    7.02    0.20
  -2 -10  15    0.61    0.07
  -1 -10  15    8.96    0.21
   0  10 -15    3.89    0.14
   0 -10  15    3.93    0.16
  -1  10 -15    0.08    0.06
   1 -10  15    0.12    0.06
  -2  10 -15    0.13    0.07
  -3  10 -15    0.67    0.09
  -4  10 -15    0.03    0.08
  -5  10 -15    0.17    0.09
  -6  10 -15   -0.01    0.09
  -6  -9  15    0.03    0.07
  -5  -9  15    0.67    0.09
  -4  -9  15   15.15    0.28
  -3  -9  15    0.96    0.08
  -2  -9  15    0.66    0.07
   1   9 -15    0.09    0.05
  -1  -9  15    0.14    0.06
   0   9 -15    4.88    0.15
   0  -9  15    5.04    0.15
  -2   9 -15    1.25    0.13
  -3   9 -15    2.28    0.15
  -4   9 -15    0.06    0.07
  -5   9 -15   -0.13    0.08
  -6   9 -15   -0.22    0.08
  -6  -8  15    1.00    0.09
  -5  -8  15    7.55    0.20
  -4  -8  15    0.04    0.06
  -3  -8  15    0.07    0.05
  -2  -8  15    0.03    0.05
   1   8 -15    0.13    0.05
  -1  -8  15    0.14    0.05
   0   8 -15    4.34    0.14
   0  -8  15    4.30    0.14
  -1   8 -15    5.73    0.16
   1  -8  15    5.67    0.16
  -2   8 -15   15.11    0.27
   2  -8  15   14.90    0.25
  -3   8 -15    0.46    0.07
  -4   8 -15    0.08    0.07
  -5   8 -15    0.17    0.08
  -6   8 -15    0.94    0.10
  -7   8 -15    0.22    0.09
  -7  -7  15    0.38    0.07
  -6  -7  15    0.09    0.06
  -5  -7  15    0.06    0.06
  -4  -7  15    4.83    0.15
  -3  -7  15    0.93    0.10
  -2  -7  15    6.46    0.16
   1   7 -15    8.68    0.17
  -1  -7  15    8.69    0.18
   0   7 -15   28.38    0.40
  -1   7 -15    8.37    0.18
   1  -7  15    8.09    0.17
  -2   7 -15    0.58    0.06
   2  -7  15    0.61    0.06
  -3   7 -15    1.78    0.13
  -4   7 -15    3.65    0.15
  -5   7 -15   -0.10    0.06
  -6   7 -15   -0.03    0.08
  -7   7 -15    1.28    0.11
  -7  -6  15    0.97    0.08
  -6  -6  15    0.05    0.05
  -5  -6  15    2.38    0.12
  -4  -6  15    0.62    0.06
  -3  -6  15    0.03    0.05
  -2  -6  15   14.48    0.25
   1   6 -15    0.13    0.05
  -1  -6  15    0.12    0.05
   0   6 -15   19.91    0.30
   0  -6  15   20.30    0.30
  -1   6 -15    0.23    0.05
   1  -6  15    0.16    0.04
  -2   6 -15    2.53    0.12
   2  -6  15    2.41    0.10
  -3   6 -15    5.48    0.15
  -4   6 -15    0.73    0.07
  -5   6 -15    0.14    0.06
  -6   6 -15    3.04    0.16
  -7   6 -15    1.78    0.17
  -7  -5  15    0.17    0.06
  -6  -5  15    0.10    0.05
   5   5 -15    1.25    0.12
  -5  -5  15    1.26    0.10
   4   5 -15    4.30    0.14
  -4  -5  15    4.32    0.13
   3   5 -15    3.62    0.11
  -3  -5  15    3.51    0.12
  -2  -5  15   44.41    0.57
   1   5 -15   36.25    0.47
   0   5 -15    4.20    0.12
   0  -5  15    4.31    0.12
  -1   5 -15   -0.10    0.04
   1  -5  15   -0.03    0.04
  -2   5 -15   -0.04    0.05
   2  -5  15   -0.02    0.04
  -3   5 -15    8.01    0.18
  -4   5 -15    8.89    0.20
  -5   5 -15    0.81    0.08
  -6   5 -15    0.05    0.07
  -7   5 -15    0.20    0.08
   7   4 -15    0.09    0.09
  -7  -4  15    0.12    0.05
   6   4 -15    0.02    0.07
  -6  -4  15   -0.04    0.05
   5   4 -15    0.01    0.06
  -5  -4  15   -0.01    0.05
   4   4 -15    0.46    0.06
  -4  -4  15    0.44    0.05
   3   4 -15    1.52    0.09
  -3  -4  15    1.55    0.09
   2   4 -15    4.83    0.11
  -2  -4  15    4.91    0.13
   1   4 -15    0.83    0.08
  -1  -4  15    0.66    0.06
   0   4 -15    5.90    0.13
   0  -4  15    5.78    0.13
  -1   4 -15   65.71    0.80
   1  -4  15   65.33    0.80
  -2   4 -15   28.76    0.40
   2  -4  15   28.55    0.38
  -3   4 -15    1.21    0.10
  -4   4 -15    1.57    0.12
  -5   4 -15    0.57    0.07
  -6   4 -15    0.25    0.07
  -7   4 -15    0.16    0.07
   7   3 -15   -0.03    0.08
   6   3 -15    0.78    0.09
  -6  -3  15    0.82    0.09
   5   3 -15    1.77    0.13
  -5  -3  15    1.88    0.09
   4   3 -15    4.29    0.14
  -4  -3  15    4.19    0.12
   3   3 -15   12.32    0.23
  -3  -3  15   12.10    0.21
   2   3 -15   34.95    0.50
  -2  -3  15   34.82    0.46
   1   3 -15   24.68    0.33
  -1  -3  15   24.73    0.34
   0   3 -15    4.00    0.11
   0  -3  15    4.00    0.11
  -1   3 -15   34.26    0.45
   1  -3  15   34.44    0.45
  -2   3 -15    2.56    0.11
   2  -3  15    2.50    0.09
  -3   3 -15    0.73    0.06
  -4   3 -15    0.14    0.06
  -5   3 -15    2.48    0.13
   5  -3  15    2.51    0.13
  -6   3 -15    3.82    0.15
   6  -3  15    3.83    0.17
  -7   3 -15    0.03    0.07
   8   2 -15   -0.11    0.09
   7   2 -15    0.07    0.08
  -7  -2  15    0.05    0.05
   6   2 -15    0.27    0.08
   5   2 -15    0.27    0.07
   4   2 -15    0.34    0.06
   3   2 -15    2.81    0.11
  -3  -2  15    2.81    0.10
  -2  -2  15   40.61    0.52
   1   2 -15    0.06    0.03
  -1  -2  15    0.03    0.04
   0   2 -15   31.35    0.40
   0  -2  15   30.21    0.40
  -1   2 -15   23.88    0.33
   1  -2  15   23.46    0.32
  -2   2 -15   30.42    0.41
   2  -2  15   30.16    0.39
  -3   2 -15    1.52    0.10
  -4   2 -15    8.71    0.19
  -5   2 -15    0.09    0.06
  -6   2 -15    0.56    0.08
   6  -2  15    0.60    0.09
  -7   2 -15    0.54    0.08
   7  -2  15    0.36    0.10
   8   1 -15    1.15    0.13
   7   1 -15    3.68    0.20
   6   1 -15    1.79    0.15
  -6  -1  15    1.85    0.10
   5   1 -15    5.53    0.18
  -5  -1  15    5.50    0.13
   4   1 -15    0.79    0.10
  -4  -1  15    0.75    0.08
  -3  -1  15    1.94    0.09
  -2  -1  15   13.88    0.22
   1   1 -15   12.53    0.19
  -1  -1  15   12.40    0.20
   0   1 -15    0.79    0.07
   0  -1  15    0.88    0.08
  -1   1 -15   27.26    0.37
   1  -1  15   27.15    0.36
  -2   1 -15    9.88    0.18
   2  -1  15   10.07    0.17
  -3   1 -15   -0.02    0.05
  -4   1 -15    6.09    0.16
  -5   1 -15    0.02    0.05
  -6   1 -15    0.00    0.06
  -7   1 -15   -0.02    0.07
   7  -1  15    0.16    0.09
   8   0 -15    0.46    0.12
   7   0 -15    0.18    0.09
   6   0 -15    2.95    0.17
  -6   0  15    2.78    0.11
   5   0 -15    3.59    0.16
  -5   0  15    3.55    0.11
  -4   0  15    0.37    0.05
  -3   0  15    2.13    0.09
  -2   0  15    1.79    0.08
   1   0 -15    0.70    0.07
  -1   0  15    0.55    0.05
   0   0 -15    5.17    0.12
   0   0  15    4.94    0.12
  -1   0 -15   14.62    0.23
   1   0  15   14.50    0.22
  -2   0 -15   29.73    0.40
   2   0  15   29.83    0.39
  -3   0 -15    7.08    0.16
  -4   0 -15    1.61    0.12
  -5   0 -15    0.25    0.06
  -6   0 -15    0.55    0.08
  -7   0 -15    0.50    0.08
   8  -1 -15    0.73    0.12
   7  -1 -15    0.48    0.10
   6  -1 -15    1.66    0.16
  -6   1  15    1.47    0.09
  -5   1  15    4.38    0.12
  -4   1  15    4.73    0.12
  -3   1  15    0.93    0.08
  -2   1  15    0.14    0.04
   1  -1 -15    1.06    0.07
  -1   1  15    1.13    0.08
   0  -1 -15   42.18    0.54
   0   1  15   43.26    0.54
  -1  -1 -15   43.85    0.56
   1   1  15   44.37    0.55
  -2  -1 -15    1.35    0.10
   2   1  15    1.45    0.08
  -3  -1 -15    2.90    0.12
  -4  -1 -15    4.22    0.14
  -5  -1 -15    0.20    0.06
  -6  -1 -15   -0.10    0.06
  -7  -1 -15    0.43    0.08
   8  -2 -15    0.42    0.11
   7  -2 -15    2.32    0.19
  -6   2  15   14.49    0.23
  -5   2  15    9.70    0.18
  -4   2  15    7.29    0.15
  -3   2  15    7.77    0.15
  -2   2  15    0.11    0.04
   1  -2 -15    9.49    0.16
  -1   2  15    9.34    0.17
  -1  -2 -15   26.86    0.37
   1   2  15   27.08    0.37
  -2  -2 -15    0.04    0.04
   2   2  15    0.03    0.04
  -3  -2 -15   21.81    0.32
  -4  -2 -15    3.74    0.14
  -5  -2 -15    1.27    0.12
  -6  -2 -15    0.20    0.07
  -7  -2 -15   -0.04    0.07
   8  -3 -15    0.08    0.10
   7  -3 -15    1.20    0.13
  -6   3  15   14.23    0.23
  -5   3  15    5.32    0.13
  -4   3  15    0.42    0.05
  -3   3  15   13.22    0.22
  -2   3  15    0.09    0.04
   1  -3 -15    0.72    0.07
  -1   3  15    0.77    0.08
   0  -3 -15   21.66    0.31
   0   3  15   21.13    0.31
  -1  -3 -15    0.32    0.05
   1   3  15    0.18    0.04
  -2  -3 -15    1.35    0.10
   2   3  15    1.32    0.09
  -3  -3 -15    0.29    0.05
  -4  -3 -15    3.58    0.14
  -5  -3 -15    0.03    0.06
  -6  -3 -15    1.06    0.09
  -7  -3 -15    0.30    0.08
  -6   4  15    0.04    0.05
  -5   4  15   10.22    0.19
  -4   4  15    4.33    0.12
  -3   4  15    5.95    0.14
  -2   4  15   17.44    0.27
   1  -4 -15    2.87    0.10
  -1   4  15    3.03    0.11
   0  -4 -15   28.99    0.39
   0   4  15   28.85    0.40
  -1  -4 -15    0.02    0.04
   1   4  15   -0.04    0.04
  -2  -4 -15    0.13    0.05
   2   4  15    0.14    0.04
  -3  -4 -15    0.49    0.06
  -4  -4 -15    7.55    0.19
  -5  -4 -15    0.00    0.06
  -6  -4 -15    0.51    0.08
  -7  -4 -15    0.04    0.08
  -7   5  15    0.02    0.06
  -6   5  15    3.51    0.13
  -5   5  15    2.99    0.12
  -4   5  15    0.89    0.09
  -3   5  15    7.37    0.16
  -2   5  15    0.19    0.05
   1  -5 -15    6.51    0.15
  -1   5  15    6.65    0.15
   0  -5 -15   49.96    0.64
   0   5  15   50.75    0.64
  -1  -5 -15    0.01    0.05
   1   5  15    0.03    0.04
  -2  -5 -15    1.13    0.10
   2   5  15    1.09    0.09
  -3  -5 -15    0.12    0.06
  -4  -5 -15    0.68    0.07
  -5  -5 -15   -0.13    0.06
  -6  -5 -15    0.17    0.08
  -7  -5 -15    0.42    0.10
  -7   6  15    0.03    0.06
  -6   6  15    2.53    0.13
  -5   6  15   17.16    0.28
  -4   6  15   16.59    0.27
  -3   6  15    3.17    0.12
  -2   6  15    1.32    0.10
   1  -6 -15    6.29    0.15
  -1   6  15    6.37    0.16
   0  -6 -15    4.58    0.14
   0   6  15    4.67    0.14
  -1  -6 -15    2.44    0.12
   1   6  15    2.21    0.12
  -2  -6 -15    1.83    0.12
   2   6  15    1.70    0.11
  -3  -6 -15    0.51    0.07
  -4  -6 -15    0.05    0.06
  -5  -6 -15   -0.02    0.07
  -6  -6 -15    1.92    0.18
  -7   7  15    0.78    0.08
  -6   7  15    5.87    0.17
  -5   7  15   10.15    0.21
  -4   7  15    1.75    0.12
  -3   7  15    5.30    0.15
  -2   7  15    1.85    0.12
   1  -7 -15    0.64    0.06
  -1   7  15    0.61    0.07
   0  -7 -15    2.21    0.12
   0   7  15    2.20    0.13
  -1  -7 -15    1.40    0.12
   1   7  15    1.32    0.12
  -2  -7 -15    1.75    0.13
   2   7  15    1.52    0.11
  -3  -7 -15    1.42    0.13
  -4  -7 -15    2.23    0.15
  -5  -7 -15    0.40    0.09
  -6  -7 -15    1.64    0.18
  -7   8  15    0.90    0.09
  -6   8  15    0.35    0.07
  -5   8  15    4.36    0.16
  -4   8  15    9.49    0.21
  -3   8  15    6.25    0.17
  -2   8  15    1.62    0.12
   1  -8 -15    0.27    0.06
  -1   8  15    0.27    0.06
   0  -8 -15    3.98    0.15
   0   8  15    4.07    0.15
  -1  -8 -15    7.40    0.19
   1   8  15    7.43    0.18
  -2  -8 -15    3.37    0.16
  -3  -8 -15    0.22    0.07
  -4  -8 -15    0.42    0.08
  -5  -8 -15    0.18    0.09
  -6  -8 -15   -0.01    0.09
  -6   9  15   11.54    0.25
  -5   9  15    4.30    0.18
  -4   9  15    1.92    0.15
  -3   9  15    5.60    0.18
  -2   9  15    7.54    0.19
   1  -9 -15    4.18    0.14
  -1   9  15    3.98    0.16
   0  -9 -15    0.06    0.06
   0   9  15    0.02    0.06
  -1  -9 -15    1.11    0.09
   1   9  15    1.19    0.13
  -2  -9 -15    7.61    0.21
  -3  -9 -15   -0.11    0.07
  -4  -9 -15    1.19    0.11
  -5  -9 -15    0.69    0.11
  -6  10  15    0.04    0.08
  -5  10  15    0.11    0.08
  -4  10  15    0.28    0.07
  -3  10  15    0.24    0.07
  -2  10  15    5.51    0.18
  -1  10  15   -0.10    0.06
   0 -10 -15    2.33    0.14
   0  10  15    2.46    0.15
  -1 -10 -15    0.04    0.07
   1  10  15   -0.04    0.06
  -2 -10 -15    0.16    0.08
  -3 -10 -15    1.14    0.11
  -4 -10 -15    0.88    0.11
  -5 -10 -15   -0.05    0.10
  -5  11  15    0.03    0.08
  -4  11  15    2.62    0.17
  -3  11  15    1.93    0.16
  -2  11  15    0.64    0.09
  -1  11  15   -0.02    0.07
   0 -11 -15    0.43    0.08
   0  11  15    0.40    0.08
  -1 -11 -15    0.31    0.08
   1  11  15    0.35    0.08
  -2 -11 -15    9.13    0.25
  -3 -11 -15    1.36    0.12
  -4 -11 -15    0.17    0.10
  -5  12  15    0.51    0.10
  -4  12  15    0.03    0.09
  -3  12  15    1.70    0.17
  -2  12  15    0.67    0.09
  -1  12  15   -0.08    0.08
   0 -12 -15    4.04    0.19
   0  12  15    4.26    0.20
  -1 -12 -15    0.39    0.09
   1  12  15    0.36    0.08
  -2 -12 -15    0.45    0.10
  -3 -12 -15    0.26    0.10
  -4  13  15    0.45    0.10
  -3  13  15    0.00    0.09
  -2  13  15    0.29    0.09
  -1  13  15    0.51    0.10
   0  13  15    0.56    0.10
  -1 -13 -15    0.16    0.09
  -2 -13 -15    0.21    0.11
  -2  14  15    2.25    0.20
  -1  14  15    0.12    0.09
   0  14  15    2.25    0.19
  -1 -14 -15    0.11    0.10
  -2 -14  16    0.87    0.11
  -1 -14  16    0.45    0.10
   0 -14  16    0.19    0.08
  -1  14 -16    0.18    0.09
  -2  14 -16    0.27    0.10
  -3  14 -16    0.15    0.10
  -3 -13  16    1.29    0.11
  -2 -13  16   -0.05    0.08
  -1 -13  16    0.54    0.09
   0  13 -16    0.79    0.09
   0 -13  16    0.74    0.09
  -1  13 -16    2.34    0.18
  -2  13 -16    0.79    0.10
  -3  13 -16    0.53    0.11
  -4  13 -16    0.03    0.10
  -4 -12  16    0.08    0.08
  -3 -12  16    1.11    0.11
  -2 -12  16    2.83    0.18
  -1 -12  16    1.99    0.16
   0  12 -16    0.43    0.08
   0 -12  16    0.33    0.08
  -1  12 -16    0.67    0.09
   1 -12  16    0.65    0.08
  -2  12 -16    0.14    0.08
  -3  12 -16    0.03    0.08
  -4  12 -16    1.90    0.20
  -5 -11  16   -0.07    0.08
  -4 -11  16    0.49    0.09
  -3 -11  16    0.19    0.08
  -2 -11  16    0.33    0.08
  -1 -11  16   -0.06    0.07
   0  11 -16    1.72    0.14
   0 -11  16    1.65    0.14
  -1  11 -16    0.24    0.07
   1 -11  16    0.17    0.07
  -2  11 -16    2.44    0.17
  -3  11 -16    0.19    0.08
  -4  11 -16    0.32    0.09
  -5  11 -16    0.22    0.09
  -5 -10  16    0.51    0.09
  -4 -10  16    4.99    0.20
  -3 -10  16    0.18    0.07
  -2 -10  16    0.45    0.07
  -1 -10  16    0.52    0.08
   0  10 -16   11.94    0.24
   0 -10  16   11.52    0.24
  -1  10 -16    5.55    0.18
   1 -10  16    5.75    0.17
  -2  10 -16   17.45    0.31
  -3  10 -16    0.99    0.10
  -4  10 -16    1.79    0.17
  -5  10 -16    1.85    0.18
  -6  10 -16   -0.12    0.09
  -6  -9  16    1.04    0.09
  -5  -9  16   12.64    0.27
  -4  -9  16    0.89    0.09
  -3  -9  16   -0.07    0.06
  -2  -9  16    0.08    0.06
   1   9 -16    0.69    0.07
  -1  -9  16    0.60    0.07
   0   9 -16    0.81    0.07
  -1   9 -16   11.40    0.23
   1  -9  16   11.62    0.23
  -2   9 -16    4.58    0.17
  -3   9 -16    0.40    0.07
  -4   9 -16    0.08    0.07
  -5   9 -16    0.15    0.08
  -6   9 -16    0.07    0.09
  -6  -8  16    0.14    0.07
  -5  -8  16   17.61    0.31
  -4  -8  16    0.11    0.06
  -3  -8  16    0.02    0.06
  -2  -8  16   -0.02    0.05
   1   8 -16    0.06    0.05
  -1  -8  16    0.13    0.06
   0   8 -16    2.59    0.12
  -1   8 -16   16.72    0.28
   1  -8  16   16.74    0.28
  -2   8 -16    0.40    0.06
   2  -8  16    0.37    0.06
  -3   8 -16    3.30    0.15
  -4   8 -16    0.05    0.07
  -5   8 -16    0.88    0.10
  -6   8 -16    0.08    0.09
  -6  -7  16    5.21    0.17
  -5  -7  16    2.37    0.14
  -4  -7  16   11.08    0.22
  -3  -7  16    0.33    0.06
  -2  -7  16    0.06    0.05
   1   7 -16    2.06    0.11
  -1  -7  16    2.30    0.12
   0   7 -16   14.52    0.25
   0  -7  16   14.67    0.25
  -1   7 -16    8.31    0.18
   1  -7  16    8.15    0.18
  -2   7 -16    0.00    0.06
   2  -7  16   -0.05    0.05
  -3   7 -16   -0.01    0.06
  -4   7 -16    0.34    0.07
  -5   7 -16    0.36    0.08
  -6   7 -16   -0.13    0.08
  -7   7 -16    1.78    0.19
  -7  -6  16   -0.01    0.06
  -6  -6  16    3.61    0.15
  -5  -6  16    0.19    0.06
  -4  -6  16    0.31    0.06
  -3  -6  16   -0.03    0.05
  -2  -6  16    5.44    0.15
   1   6 -16   24.48    0.35
   0   6 -16   13.33    0.23
   0  -6  16   13.29    0.23
  -1   6 -16   -0.04    0.05
   1  -6  16   -0.02    0.04
  -2   6 -16   25.30    0.37
   2  -6  16   25.89    0.36
  -3   6 -16    1.13    0.12
  -4   6 -16    9.52    0.21
  -5   6 -16    1.03    0.09
  -6   6 -16    5.98    0.21
  -7   6 -16    7.70    0.24
  -7  -5  16    0.19    0.06
  -6  -5  16    0.05    0.05
   5   5 -16    0.82    0.08
  -5  -5  16    0.71    0.07
   4   5 -16    2.12    0.12
  -4  -5  16    2.12    0.11
  -3  -5  16    1.16    0.10
  -2  -5  16    0.14    0.05
   1   5 -16    9.75    0.18
  -1  -5  16    9.79    0.19
   0   5 -16   16.70    0.26
   0  -5  16   16.40    0.26
  -1   5 -16    0.00    0.05
   1  -5  16    0.00    0.04
  -2   5 -16    0.06    0.05
   2  -5  16    0.09    0.04
  -3   5 -16    1.49    0.12
  -4   5 -16   -0.08    0.06
  -5   5 -16    4.52    0.17
  -6   5 -16    0.00    0.07
  -7   5 -16    4.02    0.20
   7   4 -16    0.09    0.09
  -7  -4  16    0.08    0.05
   6   4 -16    0.99    0.10
  -6  -4  16    1.28    0.10
   5   4 -16    5.31    0.18
  -5  -4  16    5.30    0.14
   4   4 -16    0.11    0.05
  -4  -4  16    0.13    0.05
   3   4 -16    1.66    0.09
  -3  -4  16    1.65    0.10
   1   4 -16   20.71    0.29
  -1  -4  16   20.24    0.30
   0   4 -16    2.39    0.10
   0  -4  16    2.40    0.10
  -1   4 -16    3.88    0.13
   1  -4  16    3.96    0.12
  -2   4 -16   21.12    0.32
   2  -4  16   20.59    0.30
  -3   4 -16    4.84    0.15
  -4   4 -16   -0.03    0.06
  -5   4 -16    0.14    0.06
  -6   4 -16    2.24    0.16
  -7   4 -16    1.48    0.16
   7   3 -16    0.23    0.09
   6   3 -16    0.08    0.07
   5   3 -16    2.57    0.14
  -5  -3  16    2.30    0.11
   4   3 -16    1.23    0.10
   3   3 -16    0.01    0.04
   2   3 -16    2.12    0.09
  -2  -3  16    1.66    0.10
   1   3 -16    1.33    0.08
  -1  -3  16    1.22    0.09
   0   3 -16    0.23    0.05
   0  -3  16    0.14    0.04
  -1   3 -16   30.55    0.42
   1  -3  16   31.01    0.41
  -2   3 -16    0.02    0.05
   2  -3  16   -0.04    0.04
  -3   3 -16   12.99    0.23
  -4   3 -16    0.20    0.06
  -5   3 -16    0.20    0.06
  -6   3 -16    2.51    0.15
  -7   3 -16    0.00    0.08
   7   2 -16    0.22    0.09
  -7  -2  16    0.08    0.05
   6   2 -16    0.00    0.08
  -6  -2  16   -0.01    0.05
   5   2 -16    3.72    0.16
  -5  -2  16    3.61    0.12
   4   2 -16    1.88    0.11
  -4  -2  16    1.83    0.10
   3   2 -16    7.99    0.18
  -3  -2  16    7.93    0.16
  -2  -2  16  152.46    1.88
   1   2 -16    7.33    0.14
  -1  -2  16    6.96    0.15
   0   2 -16    0.11    0.04
   0  -2  16    0.12    0.04
  -1   2 -16   18.11    0.27
   1  -2  16   18.01    0.27
  -2   2 -16   19.71    0.30
   2  -2  16   19.36    0.28
  -3   2 -16    0.04    0.05
  -4   2 -16    2.12    0.13
  -5   2 -16    3.76    0.15
  -6   2 -16    1.50    0.14
   6  -2  16    1.47    0.15
  -7   2 -16    0.43    0.09
   7  -2  16    0.56    0.11
   7   1 -16    1.93    0.17
   6   1 -16   -0.01    0.08
  -6  -1  16   -0.04    0.04
   5   1 -16    1.18    0.13
  -5  -1  16    1.14    0.09
  -4  -1  16    0.34    0.05
  -3  -1  16    2.08    0.10
  -2  -1  16   64.59    0.79
   1   1 -16   17.97    0.26
  -1  -1  16   17.92    0.27
   0   1 -16   -0.06    0.04
   0  -1  16    0.00    0.04
  -1   1 -16    4.63    0.13
   1  -1  16    4.67    0.12
  -2   1 -16    2.35    0.11
   2  -1  16    2.55    0.10
  -3   1 -16   -0.01    0.05
  -4   1 -16   64.94    0.81
  -5   1 -16    1.46    0.13
  -6   1 -16    0.95    0.09
  -7   1 -16    0.13    0.08
   7  -1  16    0.21    0.10
   8   0 -16    1.76    0.20
   7   0 -16   -0.02    0.09
   6   0 -16    0.12    0.08
  -6   0  16    0.14    0.05
   5   0 -16    0.49    0.08
  -5   0  16    0.47    0.05
  -4   0  16    3.85    0.11
  -3   0  16   28.70    0.39
  -2   0  16    2.41    0.10
   1   0 -16    0.02    0.04
  -1   0  16    0.01    0.04
   0   0 -16    0.20    0.04
   0   0  16    0.17    0.04
  -1   0 -16    6.83    0.15
   1   0  16    6.96    0.15
  -2   0 -16    6.06    0.15
   2   0  16    5.82    0.13
  -3   0 -16    9.11    0.19
  -4   0 -16   11.97    0.23
  -5   0 -16    0.01    0.06
  -6   0 -16    0.07    0.07
  -7   0 -16    0.37    0.08
   8  -1 -16    6.72    0.27
   7  -1 -16    2.42    0.19
   6  -1 -16    4.87    0.20
  -6   1  16    4.75    0.13
  -5   1  16    2.02    0.10
  -4   1  16    0.04    0.04
  -3   1  16   35.99    0.47
  -2   1  16    0.03    0.04
   1  -1 -16    4.35    0.11
  -1   1  16    4.28    0.12
   0  -1 -16    7.99    0.16
   0   1  16    8.12    0.16
  -1  -1 -16   68.84    0.84
   1   1  16   69.47    0.84
  -2  -1 -16    4.09    0.13
   2   1  16    4.03    0.11
  -3  -1 -16    0.14    0.05
  -4  -1 -16    3.06    0.14
  -5  -1 -16   -0.07    0.06
  -6  -1 -16    0.17    0.07
  -7  -1 -16    3.30    0.17
   7  -2 -16    1.40    0.18
  -6   2  16    1.29    0.10
  -5   2  16    0.10    0.04
  -4   2  16    7.08    0.15
  -3   2  16    0.03    0.04
  -2   2  16    2.48    0.10
   1  -2 -16   16.64    0.25
  -1   2  16   16.61    0.26
   0  -2 -16   45.81    0.58
   0   2  16   45.79    0.58
  -1  -2 -16    2.49    0.11
   1   2  16    2.32    0.10
  -2  -2 -16    1.71    0.11
   2   2  16    1.84    0.09
  -3  -2 -16    0.49    0.06
  -4  -2 -16    6.12    0.16
  -5  -2 -16    0.23    0.07
  -6  -2 -16   -0.07    0.07
  -7  -2 -16    0.18    0.08
   7  -3 -16    0.07    0.09
  -7   3  16   -0.06    0.05
  -6   3  16   10.11    0.20
  -5   3  16   -0.01    0.04
  -4   3  16    0.94    0.09
  -3   3  16    1.51    0.10
  -2   3  16    0.03    0.04
   1  -3 -16   -0.02    0.04
  -1   3  16    0.00    0.04
   0  -3 -16   49.25    0.62
   0   3  16   49.71    0.63
  -1  -3 -16    0.93    0.10
   1   3  16    0.91    0.09
  -2  -3 -16    1.35    0.11
   2   3  16    1.48    0.09
  -3  -3 -16    0.22    0.06
  -4  -3 -16    0.61    0.07
  -5  -3 -16   -0.10    0.06
  -6  -3 -16    0.00    0.08
  -7  -3 -16    0.34    0.09
  -7   4  16    0.08    0.05
  -6   4  16    2.26    0.11
  -5   4  16    6.30    0.15
  -4   4  16   12.89    0.22
  -3   4  16    6.65    0.15
  -2   4  16   40.55    0.53
   1  -4 -16   22.50    0.32
  -1   4  16   22.39    0.33
   0  -4 -16   52.03    0.66
   0   4  16   52.25    0.66
  -1  -4 -16   -0.08    0.04
   1   4  16   -0.04    0.04
  -2  -4 -16    1.33    0.10
   2   4  16    1.46    0.10
  -3  -4 -16    0.36    0.06
  -4  -4 -16    6.80    0.18
  -5  -4 -16   -0.09    0.07
  -6  -4 -16   -0.10    0.08
  -7  -4 -16    0.24    0.09
  -7   5  16    2.77    0.13
  -6   5  16    6.04    0.16
  -5   5  16    7.97    0.18
  -4   5  16    0.37    0.06
  -3   5  16    0.56    0.06
  -2   5  16    1.52    0.11
   1  -5 -16    8.59    0.17
  -1   5  16    8.46    0.18
   0  -5 -16    3.19    0.13
   0   5  16    3.25    0.13
  -1  -5 -16    4.09    0.14
   1   5  16    4.23    0.14
  -2  -5 -16   12.22    0.23
   2   5  16   12.26    0.21
  -3  -5 -16    1.13    0.11
  -4  -5 -16    0.06    0.06
  -5  -5 -16   -0.08    0.07
  -6  -5 -16    1.53    0.17
  -7   6  16   -0.10    0.06
  -6   6  16    2.67    0.14
  -5   6  16    0.10    0.06
  -4   6  16    3.26    0.13
  -3   6  16   -0.01    0.05
  -2   6  16    0.46    0.06
   1  -6 -16    1.58    0.10
  -1   6  16    1.52    0.11
   0  -6 -16   22.45    0.34
   0   6  16   22.44    0.34
  -1  -6 -16   28.46    0.41
   1   6  16   28.63    0.41
  -2  -6 -16    6.33    0.18
   2   6  16    6.55    0.16
  -3  -6 -16    0.36    0.07
  -4  -6 -16    0.54    0.08
  -5  -6 -16   -0.10    0.08
  -6  -6 -16    0.92    0.11
  -7   7  16   -0.05    0.06
  -6   7  16   10.08    0.22
  -5   7  16    2.31    0.14
  -4   7  16    0.41    0.07
  -3   7  16    0.68    0.07
  -2   7  16    0.55    0.06
   1  -7 -16    0.51    0.06
  -1   7  16    0.51    0.07
   0  -7 -16   18.05    0.30
   0   7  16   18.50    0.30
  -1  -7 -16   22.08    0.35
   1   7  16   22.09    0.34
  -2  -7 -16    0.26    0.07
   2   7  16    0.24    0.06
  -3  -7 -16    0.46    0.08
  -4  -7 -16    0.58    0.08
  -5  -7 -16    1.40    0.11
  -6  -7 -16    0.03    0.09
  -6   8  16   11.93    0.25
  -5   8  16   14.69    0.28
  -4   8  16    0.50    0.07
  -3   8  16    0.40    0.07
  -2   8  16    3.81    0.15
   1  -8 -16    0.61    0.07
  -1   8  16    0.56    0.07
   0  -8 -16   13.90    0.26
   0   8  16   13.99    0.26
  -1  -8 -16   16.69    0.30
   1   8  16   16.75    0.29
  -2  -8 -16   15.07    0.28
  -3  -8 -16    1.57    0.16
  -4  -8 -16    2.91    0.18
  -5  -8 -16   -0.09    0.09
  -6   9  16   -0.05    0.07
  -5   9  16    9.22    0.23
  -4   9  16    0.98    0.09
  -3   9  16    0.02    0.06
  -2   9  16    2.25    0.15
  -1   9  16    0.13    0.07
   0  -9 -16    1.79    0.13
   0   9  16    1.80    0.14
  -1  -9 -16   -0.08    0.07
   1   9  16   -0.06    0.06
  -2  -9 -16    2.97    0.17
  -3  -9 -16    0.67    0.09
  -4  -9 -16   -0.11    0.09
  -5  -9 -16    0.01    0.10
  -6  10  16    0.23    0.08
  -5  10  16    0.22    0.08
  -4  10  16    8.72    0.23
  -3  10  16   13.06    0.27
  -2  10  16    0.24    0.07
  -1  10  16    0.01    0.07
   0 -10 -16    0.79    0.08
   0  10  16    0.69    0.09
  -1 -10 -16    6.55    0.21
   1  10  16    6.40    0.20
  -2 -10 -16    0.25    0.08
  -3 -10 -16    1.11    0.11
  -4 -10 -16    0.62    0.11
  -5  11  16    0.86    0.10
  -4  11  16    0.97    0.10
  -3  11  16    0.55    0.09
  -2  11  16    1.99    0.16
  -1  11  16    5.39    0.20
   0 -11 -16    2.46    0.16
   0  11  16    2.58    0.17
  -1 -11 -16    3.24    0.18
   1  11  16    3.16    0.18
  -2 -11 -16    1.01    0.11
  -3 -11 -16    0.07    0.09
  -4 -11 -16   -0.04    0.10
  -4  12  16    0.49    0.10
  -3  12  16    0.30    0.09
  -2  12  16    0.37    0.09
  -1  12  16    0.65    0.10
   0 -12 -16    0.09    0.08
   0  12  16    0.15    0.08
  -1 -12 -16    0.08    0.09
   1  12  16    0.07    0.08
  -2 -12 -16    0.37    0.10
  -3 -12 -16   -0.01    0.10
  -3  13  16   -0.03    0.09
  -2  13  16    3.10    0.20
  -1  13  16    0.07    0.09
   0  13  16    0.17    0.09
  -1 -13 -16    2.02    0.20
  -2 -13 -16   -0.20    0.10
  -1  14  16    2.35    0.20
   0  14  16    0.08    0.09
  -1 -14  17    0.26    0.09
  -1  14 -17    3.46    0.20
  -2  14 -17    2.28    0.20
  -3 -13  17   -0.05    0.08
  -2 -13  17    1.13    0.11
  -1 -13  17    2.97    0.19
   0  13 -17    1.58    0.16
  -1  13 -17    0.34    0.09
  -2  13 -17   -0.13    0.09
  -3  13 -17   -0.14    0.09
  -4 -12  17   -0.06    0.08
  -3 -12  17   -0.04    0.08
  -2 -12  17    0.16    0.08
  -1 -12  17    2.05    0.16
   0  12 -17    4.10    0.17
  -1  12 -17    0.19    0.08
   1 -12  17    0.18    0.07
  -2  12 -17    1.36    0.11
  -3  12 -17   -0.16    0.09
  -4  12 -17    0.69    0.11
  -4 -11  17    0.62    0.09
  -3 -11  17   19.67    0.36
  -2 -11  17    0.98    0.10
  -1 -11  17    0.44    0.08
   0  11 -17    0.99    0.08
  -1  11 -17   -0.03    0.07
   1 -11  17   -0.03    0.06
  -2  11 -17    0.28    0.08
  -3  11 -17    0.24    0.09
  -4  11 -17    1.96    0.20
  -5  11 -17    3.31    0.22
  -5 -10  17   -0.03    0.07
  -4 -10  17    4.12    0.19
  -3 -10  17    0.19    0.08
  -2 -10  17    6.15    0.19
  -1 -10  17    0.00    0.06
   0  10 -17    1.44    0.13
  -1  10 -17    0.81    0.08
   1 -10  17    0.79    0.08
  -2  10 -17    0.65    0.09
  -3  10 -17   12.64    0.27
  -4  10 -17    1.93    0.18
  -5  10 -17    1.88    0.19
  -5  -9  17    0.21    0.08
  -4  -9  17   -0.04    0.07
  -3  -9  17    0.86    0.08
  -2  -9  17   -0.01    0.06
  -1  -9  17    0.15    0.06
   0   9 -17    0.01    0.06
  -1   9 -17    2.05    0.14
   1  -9  17    2.07    0.13
  -2   9 -17    0.55    0.08
  -3   9 -17    0.10    0.07
  -4   9 -17    0.30    0.08
  -5   9 -17    2.12    0.18
  -6   9 -17    0.08    0.09
  -6  -8  17    1.53    0.14
  -5  -8  17    0.38    0.08
  -4  -8  17    0.11    0.07
  -3  -8  17    1.12    0.12
  -2  -8  17    0.03    0.06
   1   8 -17    2.19    0.12
  -1  -8  17    2.35    0.13
   0   8 -17    1.36    0.12
   0  -8  17    1.42    0.12
  -1   8 -17    1.81    0.13
   1  -8  17    1.91    0.12
  -2   8 -17    1.29    0.13
  -3   8 -17    0.97    0.09
  -4   8 -17   -0.01    0.07
  -5   8 -17    2.63    0.18
  -6   8 -17   -0.05    0.09
  -6  -7  17   -0.04    0.06
  -5  -7  17    0.28    0.07
  -4  -7  17    2.06    0.13
  -3  -7  17    0.79    0.07
  -2  -7  17    0.07    0.05
   1   7 -17   13.82    0.23
   0   7 -17    3.75    0.13
   0  -7  17    3.88    0.14
  -1   7 -17    0.10    0.06
   1  -7  17    0.13    0.05
  -2   7 -17    0.43    0.07
   2  -7  17    0.38    0.06
  -3   7 -17    0.60    0.07
  -4   7 -17    0.51    0.08
  -5   7 -17    3.78    0.18
  -6   7 -17    0.12    0.09
  -6  -6  17    1.57    0.13
  -5  -6  17    2.64    0.14
  -4  -6  17    1.50    0.12
  -3  -6  17    0.68    0.06
  -2  -6  17   10.27    0.21
   1   6 -17    0.70    0.06
  -1  -6  17    0.52    0.07
   0   6 -17    6.07    0.15
   0  -6  17    6.35    0.16
  -1   6 -17    2.58    0.12
   1  -6  17    2.75    0.12
  -2   6 -17   11.13    0.22
   2  -6  17   11.50    0.21
  -3   6 -17    0.12    0.06
  -4   6 -17    4.57    0.17
  -5   6 -17    0.22    0.08
  -6   6 -17    3.31    0.19
  -7   6 -17    4.35    0.22
  -7  -5  17    2.84    0.14
  -6  -5  17    0.01    0.06
  -5  -5  17    0.66    0.07
  -4  -5  17    4.47    0.14
  -3  -5  17    3.12    0.12
   1   5 -17   -0.03    0.05
  -1  -5  17   -0.01    0.05
   0   5 -17    4.61    0.13
   0  -5  17    4.61    0.14
  -1   5 -17    3.57    0.13
   1  -5  17    3.62    0.12
  -2   5 -17    2.48    0.13
   2  -5  17    2.44    0.11
  -3   5 -17    3.45    0.14
  -4   5 -17    4.92    0.17
  -5   5 -17   -0.14    0.07
  -6   5 -17   -0.10    0.08
  -7   5 -17    4.27    0.21
   7   4 -17    0.96    0.11
   6   4 -17    0.05    0.08
   5   4 -17    0.03    0.06
  -5  -4  17    0.01    0.05
   4   4 -17    4.62    0.15
  -4  -4  17    4.68    0.14
  -2  -4  17    1.70    0.11
   1   4 -17   12.21    0.21
  -1  -4  17   12.12    0.22
   0   4 -17    8.66    0.17
   0  -4  17    8.61    0.18
  -1   4 -17   30.86    0.42
   1  -4  17   30.61    0.42
  -2   4 -17    0.98    0.11
   2  -4  17    1.11    0.09
  -3   4 -17    2.11    0.12
  -4   4 -17   -0.06    0.06
  -5   4 -17    4.23    0.18
  -6   4 -17    4.71    0.19
  -7   4 -17    3.98    0.21
   7   3 -17   -0.03    0.08
  -7  -3  17   -0.01    0.05
   6   3 -17    1.65    0.14
  -6  -3  17    1.40    0.11
   5   3 -17    2.02    0.13
   4   3 -17    0.05    0.06
  -4  -3  17    0.09    0.05
   3   3 -17    0.33    0.05
  -3  -3  17    0.28    0.05
  -2  -3  17   -0.14    0.04
   1   3 -17    2.22    0.09
  -1  -3  17    2.18    0.11
   0   3 -17   -0.04    0.04
   0  -3  17   -0.03    0.04
  -1   3 -17   -0.07    0.05
   1  -3  17    0.04    0.05
  -2   3 -17    2.36    0.12
   2  -3  17    2.29    0.10
  -3   3 -17    5.79    0.16
  -4   3 -17    0.25    0.06
  -5   3 -17    1.61    0.14
  -6   3 -17    0.58    0.09
  -7   3 -17    0.40    0.09
   7   2 -17    1.36    0.16
  -7  -2  17    1.15    0.11
   6   2 -17    2.57    0.16
  -6  -2  17    2.34    0.12
   5   2 -17    0.35    0.08
  -5  -2  17    0.23    0.05
   4   2 -17    6.43    0.18
  -4  -2  17    6.71    0.15
   3   2 -17    3.09    0.11
  -3  -2  17    2.96    0.11
  -2  -2  17    0.36    0.05
   1   2 -17    0.53    0.05
  -1  -2  17    0.49    0.05
   0   2 -17   23.22    0.33
   0  -2  17   23.32    0.33
  -1   2 -17    9.19    0.18
   1  -2  17    9.22    0.17
  -2   2 -17   10.11    0.20
   2  -2  17   10.19    0.18
  -3   2 -17    1.03    0.11
  -4   2 -17    6.67    0.18
  -5   2 -17    0.16    0.07
  -6   2 -17    2.20    0.16
  -7   2 -17    0.50    0.09
   7   1 -17    0.28    0.10
  -7  -1  17    0.26    0.06
   6   1 -17    4.85    0.19
  -6  -1  17    4.49    0.14
   5   1 -17    0.60    0.08
  -5  -1  17    0.60    0.06
  -4  -1  17    0.11    0.04
  -3  -1  17    0.33    0.05
  -2  -1  17    8.98    0.18
   1   1 -17    5.93    0.13
  -1  -1  17    5.80    0.14
   0   1 -17    0.04    0.04
   0  -1  17    0.03    0.05
  -1   1 -17    5.30    0.14
   1  -1  17    5.35    0.13
  -2   1 -17    0.01    0.05
   2  -1  17   -0.01    0.04
  -3   1 -17    0.28    0.05
  -4   1 -17    1.35    0.12
  -5   1 -17    0.07    0.06
  -6   1 -17    3.28    0.17
  -7   1 -17    0.32    0.09
   7  -1  17    0.40    0.10
   7   0 -17    0.02    0.09
  -7   0  17    0.00    0.05
   6   0 -17    0.31    0.09
  -6   0  17    0.31    0.05
   5   0 -17    1.88    0.14
  -5   0  17    1.83    0.10
  -4   0  17    0.24    0.05
  -3   0  17    0.08    0.04
  -2   0  17   13.07    0.22
   1   0 -17    0.09    0.04
  -1   0  17    0.02    0.04
   0   0 -17    1.02    0.09
   0   0  17    1.15    0.09
  -1   0 -17    1.08    0.10
   1   0  17    1.10    0.09
  -2   0 -17    0.33    0.05
   2   0  17    0.44    0.05
  -3   0 -17    3.34    0.13
  -4   0 -17    7.80    0.19
  -5   0 -17    0.46    0.07
  -6   0 -17    0.08    0.07
  -7   0 -17    0.05    0.08
   7  -1 -17    4.51    0.22
  -7   1  17    4.58    0.14
   6  -1 -17    0.23    0.09
  -6   1  17    0.20    0.05
  -5   1  17   14.73    0.24
  -4   1  17    1.39    0.09
  -3   1  17    0.09    0.04
  -2   1  17    2.81    0.11
   1  -1 -17    2.00    0.09
  -1   1  17    1.95    0.10
   0  -1 -17    0.35    0.05
   0   1  17    0.26    0.05
  -1  -1 -17   80.58    0.97
   1   1  17   78.99    0.96
  -2  -1 -17    1.14    0.10
   2   1  17    1.02    0.08
  -3  -1 -17    3.24    0.13
  -4  -1 -17    8.14    0.19
  -5  -1 -17    1.44    0.14
  -6  -1 -17    1.00    0.09
  -7  -1 -17   -0.01    0.08
   7  -2 -17    1.96    0.20
  -7   2  17    1.90    0.11
  -6   2  17    0.46    0.06
  -5   2  17    0.32    0.05
  -4   2  17    3.84    0.12
  -3   2  17    8.54    0.17
  -2   2  17    2.95    0.11
   1  -2 -17    3.25    0.11
  -1   2  17    3.35    0.12
   0  -2 -17   51.72    0.65
   0   2  17   52.32    0.66
  -1  -2 -17   71.16    0.87
   1   2  17   70.66    0.87
  -2  -2 -17    6.15    0.16
   2   2  17    5.90    0.14
  -3  -2 -17    1.66    0.12
  -4  -2 -17   -0.03    0.06
  -5  -2 -17    2.67    0.15
  -6  -2 -17   -0.16    0.07
  -7  -2 -17    0.31    0.09
   7  -3 -17    0.21    0.10
  -7   3  17    0.12    0.05
  -6   3  17    2.31    0.12
  -5   3  17   10.30    0.20
  -4   3  17    0.06    0.05
  -3   3  17    3.85    0.13
  -2   3  17    0.54    0.06
   1  -3 -17    0.52    0.05
  -1   3  17    0.48    0.06
   0  -3 -17   19.81    0.30
   0   3  17   19.75    0.30
  -1  -3 -17   34.21    0.47
   1   3  17   34.49    0.46
  -2  -3 -17    0.00    0.05
   2   3  17    0.01    0.05
  -3  -3 -17    5.56    0.17
  -4  -3 -17    8.79    0.21
  -5  -3 -17    0.11    0.07
  -6  -3 -17    0.01    0.08
  -7  -3 -17    0.04    0.09
  -7   4  17    0.27    0.06
  -6   4  17   10.99    0.22
  -5   4  17    0.68    0.06
  -4   4  17    1.90    0.11
  -3   4  17    0.05    0.05
  -2   4  17    0.23    0.05
   1  -4 -17   22.63    0.33
  -1   4  17   22.87    0.34
   0  -4 -17    6.45    0.16
   0   4  17    6.27    0.16
  -1  -4 -17    3.37    0.13
   1   4  17    3.49    0.13
  -2  -4 -17    1.21    0.11
   2   4  17    1.15    0.10
  -3  -4 -17    0.38    0.07
  -4  -4 -17    0.06    0.06
  -5  -4 -17    0.82    0.09
  -6  -4 -17   -0.15    0.08
  -7   5  17    3.21    0.14
  -6   5  17    2.33    0.13
  -5   5  17    1.13    0.12
  -4   5  17   -0.05    0.05
  -3   5  17    0.75    0.06
  -2   5  17    4.16    0.14
   1  -5 -17    6.95    0.16
  -1   5  17    7.01    0.17
   0  -5 -17   15.58    0.26
   0   5  17   15.43    0.26
  -1  -5 -17    2.00    0.13
   1   5  17    1.98    0.12
  -2  -5 -17    6.33    0.17
   2   5  17    6.80    0.16
  -3  -5 -17    8.23    0.20
  -4  -5 -17    4.02    0.16
  -5  -5 -17    1.33    0.10
  -6  -5 -17    0.32    0.09
  -7   6  17   -0.02    0.06
  -6   6  17    5.27    0.17
  -5   6  17    0.72    0.08
  -4   6  17    0.60    0.07
  -3   6  17    1.06    0.11
  -2   6  17    4.14    0.14
   1  -6 -17    1.81    0.11
  -1   6  17    1.95    0.12
   0  -6 -17    3.12    0.14
   0   6  17    3.14    0.14
  -1  -6 -17    0.13    0.06
   1   6  17    0.16    0.06
  -2  -6 -17    0.54    0.07
   2   6  17    0.60    0.07
  -3  -6 -17    0.29    0.07
  -4  -6 -17   -0.02    0.07
  -5  -6 -17   -0.14    0.08
  -6  -6 -17   -0.06    0.09
  -7   7  17    0.16    0.07
  -6   7  17   -0.03    0.07
  -5   7  17    0.40    0.07
  -4   7  17    0.12    0.06
  -3   7  17    3.10    0.14
  -2   7  17    0.44    0.07
   1  -7 -17   10.00    0.20
  -1   7  17    9.81    0.21
   0  -7 -17   31.61    0.45
   0   7  17   31.04    0.45
  -1  -7 -17    2.27    0.14
   1   7  17    1.91    0.14
  -2  -7 -17    1.71    0.15
  -3  -7 -17    6.73    0.20
  -4  -7 -17    0.34    0.09
  -5  -7 -17    0.54    0.10
  -6  -7 -17    0.31    0.10
  -6   8  17    0.74    0.09
  -5   8  17    3.82    0.17
  -4   8  17   12.87    0.26
  -3   8  17    0.06    0.06
  -2   8  17    0.29    0.07
  -1   8  17    0.00    0.06
   0  -8 -17    0.00    0.06
   0   8  17    0.03    0.07
  -1  -8 -17    0.07    0.07
   1   8  17    0.09    0.07
  -2  -8 -17    4.44    0.18
  -3  -8 -17    1.93    0.16
  -4  -8 -17    0.74    0.10
  -5  -8 -17   -0.01    0.09
  -6   9  17    2.70    0.17
  -5   9  17    1.72    0.16
  -4   9  17    0.17    0.08
  -3   9  17   -0.04    0.07
  -2   9  17   10.47    0.24
  -1   9  17    0.53    0.08
   0  -9 -17   -0.04    0.06
   0   9  17    0.03    0.07
  -1  -9 -17    0.28    0.08
   1   9  17    0.36    0.07
  -2  -9 -17    0.09    0.08
  -3  -9 -17    4.65    0.21
  -4  -9 -17    0.71    0.10
  -5  -9 -17    0.01    0.10
  -5  10  17    2.27    0.18
  -4  10  17    8.38    0.23
  -3  10  17    0.81    0.09
  -2  10  17    2.09    0.16
  -1  10  17    0.39    0.08
   0 -10 -17    0.14    0.07
   0  10  17    0.16    0.07
  -1 -10 -17   11.75    0.26
   1  10  17   11.52    0.25
  -2 -10 -17    1.98    0.17
  -3 -10 -17    0.50    0.10
  -4 -10 -17    0.59    0.11
  -5  11  17    1.87    0.18
  -4  11  17    0.64    0.10
  -3  11  17    3.72    0.19
  -2  11  17    0.63    0.09
  -1  11  17    1.02    0.10
   0 -11 -17   -0.05    0.07
   0  11  17   -0.01    0.08
  -1 -11 -17    0.60    0.09
   1  11  17    0.53    0.09
  -2 -11 -17    0.58    0.10
  -3 -11 -17   -0.04    0.09
  -4  12  17    5.75    0.23
  -3  12  17    0.09    0.09
  -2  12  17   -0.07    0.08
  -1  12  17    0.25    0.09
   0  12  17    0.14    0.09
  -1 -12 -17    2.76    0.19
  -2 -12 -17    0.48    0.10
  -3 -12 -17    0.71    0.12
  -3  13  17   -0.07    0.10
  -2  13  17    2.91    0.20
  -1  13  17    0.10    0.09
   0  13  17    0.37    0.10
  -1 -13 -17   -0.20    0.09
  -1  14 -18    0.64    0.10
  -2 -13  18    0.13    0.09
  -1 -13  18    1.23    0.11
  -1  13 -18    2.09    0.19
  -2  13 -18   -0.01    0.09
  -3  13 -18    0.35    0.11
  -3 -12  18    0.30    0.09
  -2 -12  18    5.89    0.22
  -1 -12  18    1.66    0.16
   0  12 -18    0.78    0.09
  -1  12 -18    1.01    0.10
   1 -12  18    1.02    0.10
  -2  12 -18    0.19    0.09
  -3  12 -18    1.24    0.11
  -4  12 -18    0.00    0.09
  -4 -11  18    0.21    0.08
  -3 -11  18   -0.03    0.08
  -2 -11  18    0.10    0.08
  -1 -11  18    1.09    0.10
   0  11 -18    0.65    0.08
   0 -11  18    0.69    0.09
  -1  11 -18    0.42    0.08
   1 -11  18    0.51    0.08
  -2  11 -18    1.35    0.11
  -3  11 -18    0.41    0.09
  -4  11 -18    0.04    0.09
  -5  11 -18    0.63    0.11
  -5 -10  18    5.22    0.21
  -4 -10  18    6.17    0.22
  -3 -10  18    0.19    0.08
  -2 -10  18    2.53    0.16
  -1 -10  18    0.04    0.07
   0  10 -18   -0.08    0.06
   0 -10  18   -0.14    0.06
  -1  10 -18    0.23    0.07
   1 -10  18    0.18    0.07
  -2  10 -18   14.05    0.29
  -3  10 -18    0.07    0.08
  -4  10 -18    2.33    0.18
  -5  10 -18    3.47    0.21
  -5  -9  18    1.89    0.16
  -4  -9  18   14.85    0.30
  -3  -9  18    0.37    0.08
  -2  -9  18    0.60    0.08
   0   9 -18    0.57    0.07
   0  -9  18    0.43    0.07
  -1   9 -18    3.23    0.15
   1  -9  18    3.34    0.15
  -2   9 -18   24.98    0.40
  -3   9 -18    0.25    0.08
  -4   9 -18    0.03    0.08
  -5   9 -18    0.84    0.10
  -6  -8  18    1.81    0.15
  -5  -8  18    7.45    0.22
  -4  -8  18   11.27    0.25
  -3  -8  18    2.95    0.15
  -2  -8  18    1.28    0.12
   0   8 -18    2.78    0.13
   0  -8  18    2.94    0.14
  -1   8 -18   14.01    0.26
   1  -8  18   14.15    0.26
  -2   8 -18    0.67    0.08
  -3   8 -18    2.41    0.16
  -4   8 -18    1.59    0.16
  -5   8 -18    0.12    0.09
  -6   8 -18    0.18    0.10
  -6  -7  18    0.00    0.06
  -5  -7  18   12.95    0.27
  -4  -7  18    9.52    0.22
  -3  -7  18    2.99    0.14
  -2  -7  18    0.08    0.05
   1   7 -18    0.29    0.06
  -1  -7  18    0.34    0.07
   0   7 -18    0.96    0.11
   0  -7  18    0.74    0.07
  -1   7 -18    1.39    0.12
   1  -7  18    1.44    0.12
  -2   7 -18    0.05    0.06
   2  -7  18    0.12    0.06
  -3   7 -18    0.59    0.08
  -4   7 -18    0.55    0.08
  -5   7 -18    0.12    0.09
  -6   7 -18    0.20    0.10
  -6  -6  18    1.59    0.14
  -5  -6  18    1.22    0.13
  -4  -6  18   -0.02    0.06
  -3  -6  18    0.15    0.05
   1   6 -18    2.25    0.11
  -1  -6  18    2.47    0.13
   0   6 -18    1.86    0.11
   0  -6  18    1.98    0.12
  -1   6 -18   -0.03    0.05
   1  -6  18    0.01    0.05
  -2   6 -18    0.11    0.06
   2  -6  18    0.17    0.05
  -3   6 -18    3.95    0.16
  -4   6 -18   -0.04    0.07
  -5   6 -18    4.24    0.20
  -6   6 -18    0.01    0.09
  -6  -5  18   -0.15    0.06
  -5  -5  18    1.35    0.12
  -4  -5  18    7.01    0.18
  -2  -5  18    7.77    0.18
   1   5 -18    7.32    0.16
  -1  -5  18    7.57    0.18
   0   5 -18    0.05    0.05
   0  -5  18    0.06    0.05
  -1   5 -18    1.27    0.11
   1  -5  18    1.03    0.10
  -2   5 -18    4.06    0.15
   2  -5  18    3.97    0.13
  -3   5 -18    8.04    0.20
  -4   5 -18    7.25    0.20
  -5   5 -18   -0.09    0.08
  -6   5 -18   -0.04    0.08
  -7   5 -18    1.14    0.12
  -7  -4  18    0.18    0.07
  -3  -4  18    0.61    0.06
  -2  -4  18   -0.07    0.05
   1   4 -18   15.33    0.24
  -1  -4  18   15.44    0.26
   0   4 -18    2.34    0.11
   0  -4  18    2.35    0.11
  -1   4 -18    0.51    0.06
   1  -4  18    0.52    0.06
  -2   4 -18    3.23    0.14
   2  -4  18    3.28    0.11
  -3   4 -18    0.26    0.06
  -4   4 -18    5.61    0.18
  -5   4 -18   -0.08    0.08
  -6   4 -18    3.08    0.19
  -7   4 -18    5.77    0.22
   7   3 -18    0.94    0.11
  -7  -3  18    1.11    0.12
   6   3 -18    0.03    0.07
  -6  -3  18   -0.11    0.05
   5   3 -18    0.13    0.07
  -5  -3  18   -0.07    0.05
   4   3 -18    0.81    0.10
  -4  -3  18    0.64    0.06
  -3  -3  18    0.08    0.05
  -2  -3  18    0.79    0.06
   1   3 -18   10.61    0.19
  -1  -3  18   10.22    0.20
   0   3 -18    0.35    0.05
   0  -3  18    0.42    0.05
  -1   3 -18    0.12    0.05
   1  -3  18    0.04    0.05
  -2   3 -18    3.87    0.14
   2  -3  18    4.02    0.12
  -3   3 -18    0.36    0.06
  -4   3 -18    0.22    0.07
  -5   3 -18   27.08    0.42
  -6   3 -18    0.04    0.08
  -7   3 -18    0.69    0.10
   7   2 -18    0.02    0.09
  -7  -2  18   -0.01    0.06
   6   2 -18    0.20    0.08
  -6  -2  18    0.12    0.05
   5   2 -18    2.41    0.14
  -5  -2  18    2.23    0.12
   4   2 -18    0.27    0.06
  -4  -2  18    0.21    0.05
   3   2 -18    1.87    0.10
  -3  -2  18    1.89    0.10
  -2  -2  18    4.08    0.13
   1   2 -18   16.07    0.25
  -1  -2  18   15.99    0.26
   0   2 -18    7.78    0.17
   0  -2  18    7.98    0.17
  -1   2 -18   -0.11    0.05
   1  -2  18   -0.09    0.04
  -2   2 -18    0.42    0.06
   2  -2  18    0.49    0.05
  -3   2 -18    2.49    0.13
  -4   2 -18    3.61    0.15
  -5   2 -18    8.26    0.22
  -6   2 -18    3.66    0.19
  -7   2 -18    1.97    0.18
   7   1 -18    6.88    0.25
  -7  -1  18    7.02    0.17
   6   1 -18    0.36    0.09
  -6  -1  18    0.33    0.06
   5   1 -18    9.51    0.24
  -5  -1  18    9.29    0.19
  -4  -1  18    2.52    0.11
  -3  -1  18    0.37    0.05
  -2  -1  18   24.15    0.35
   1   1 -18   15.95    0.24
  -1  -1  18   15.92    0.26
   0   1 -18    4.16    0.13
   0  -1  18    4.22    0.13
  -1   1 -18    4.86    0.14
   1  -1  18    4.79    0.13
  -2   1 -18    0.08    0.05
   2  -1  18    0.07    0.04
  -3   1 -18    0.29    0.06
  -4   1 -18    6.72    0.18
  -5   1 -18    3.34    0.17
  -6   1 -18    3.75    0.18
  -7   1 -18    0.04    0.08
   7   0 -18    0.60    0.11
  -7   0  18    0.52    0.06
   6   0 -18    1.10    0.11
  -6   0  18    1.17    0.11
   5   0 -18   10.91    0.26
  -5   0  18   11.09    0.21
  -4   0  18    0.94    0.09
  -3   0  18    0.61    0.06
  -2   0  18  167.85    3.18
   1   0 -18    0.03    0.04
  -1   0  18    0.06    0.05
   0   0 -18    0.31    0.05
   0   0  18    0.23    0.05
  -1   0 -18    1.84    0.11
   1   0  18    1.76    0.10
  -2   0 -18    1.46    0.11
   2   0  18    1.36    0.09
  -3   0 -18    2.58    0.13
  -4   0 -18    4.88    0.16
  -5   0 -18    0.07    0.07
  -6   0 -18    0.31    0.08
  -7   0 -18    0.18    0.09
   7  -1 -18    2.71    0.20
  -7   1  18    2.98    0.13
   6  -1 -18    4.82    0.20
  -6   1  18    4.75    0.14
  -5   1  18    8.46    0.18
  -4   1  18    1.22    0.10
  -3   1  18   -0.01    0.05
  -2   1  18   19.31    0.30
   1  -1 -18    0.30    0.05
  -1   1  18    0.34    0.06
   0  -1 -18    1.07    0.10
   0   1  18    1.37    0.10
  -1  -1 -18    1.80    0.12
   1   1  18    1.66    0.11
  -2  -1 -18    7.64    0.18
   2   1  18    7.64    0.16
  -3  -1 -18    0.40    0.06
  -4  -1 -18    2.06    0.13
  -5  -1 -18    1.61    0.15
  -6  -1 -18    2.28    0.17
  -7  -1 -18    0.16    0.09
   7  -2 -18    0.08    0.10
  -7   2  18    0.04    0.05
  -6   2  18    0.14    0.06
  -5   2  18    0.32    0.06
  -4   2  18    0.01    0.05
  -3   2  18    8.39    0.18
  -2   2  18   39.73    0.52
   1  -2 -18    2.21    0.10
  -1   2  18    2.08    0.11
   0  -2 -18   15.47    0.25
   0   2  18   15.68    0.26
  -1  -2 -18    6.14    0.16
   1   2  18    5.88    0.15
  -2  -2 -18   -0.03    0.05
   2   2  18   -0.03    0.04
  -3  -2 -18    0.27    0.06
  -4  -2 -18    3.81    0.16
  -5  -2 -18    5.27    0.19
  -6  -2 -18   -0.05    0.08
  -7  -2 -18    0.27    0.09
   7  -3 -18    0.21    0.10
  -7   3  18    0.12    0.06
  -6   3  18   -0.07    0.05
  -5   3  18    0.06    0.05
  -4   3  18    0.11    0.05
  -3   3  18    0.26    0.05
  -2   3  18    3.05    0.12
   1  -3 -18    0.80    0.06
  -1   3  18    0.89    0.07
   0  -3 -18    4.16    0.14
   0   3  18    4.31    0.14
  -1  -3 -18    4.79    0.15
   1   3  18    4.40    0.14
  -2  -3 -18    0.42    0.06
   2   3  18    0.45    0.06
  -3  -3 -18    2.41    0.14
  -4  -3 -18    0.01    0.07
  -5  -3 -18    0.63    0.09
  -6  -3 -18   -0.09    0.08
  -7   4  18    0.40    0.07
  -6   4  18    0.86    0.08
  -5   4  18    0.46    0.06
  -4   4  18    0.48    0.06
  -3   4  18   17.82    0.29
  -2   4  18    7.43    0.17
   1  -4 -18    6.69    0.15
  -1   4  18    6.62    0.16
   0  -4 -18   28.24    0.40
   0   4  18   28.49    0.41
  -1  -4 -18    0.62    0.07
   1   4  18    0.69    0.07
  -2  -4 -18    2.38    0.13
   2   4  18    2.41    0.12
  -3  -4 -18    0.28    0.07
  -4  -4 -18    0.01    0.07
  -5  -4 -18    0.16    0.08
  -6  -4 -18   -0.07    0.08
  -7   5  18   -0.06    0.06
  -6   5  18    0.83    0.08
  -5   5  18   -0.09    0.05
  -4   5  18    0.43    0.06
  -3   5  18    1.78    0.12
  -2   5  18    5.03    0.16
   1  -5 -18    3.01    0.12
  -1   5  18    2.91    0.13
   0  -5 -18   -0.09    0.06
   0   5  18   -0.12    0.06
   1   5  18    0.30    0.06
  -2  -5 -18    5.34    0.17
   2   5  18    5.39    0.15
  -3  -5 -18    3.31    0.15
  -4  -5 -18    0.13    0.07
  -5  -5 -18    1.71    0.17
  -6  -5 -18    0.07    0.09
  -7   6  18    0.29    0.07
  -6   6  18    3.96    0.17
  -5   6  18    5.24    0.17
  -4   6  18    3.18    0.15
  -3   6  18    2.95    0.14
  -2   6  18    0.49    0.06
   1  -6 -18   11.53    0.21
  -1   6  18   11.30    0.23
   0  -6 -18   22.70    0.35
   0   6  18   22.82    0.36
  -1  -6 -18    8.19    0.20
   1   6  18    8.21    0.20
  -2  -6 -18    4.00    0.17
  -3  -6 -18    0.15    0.07
  -4  -6 -18   -0.01    0.08
  -5  -6 -18    1.05    0.11
  -6  -6 -18    0.07    0.10
  -6   7  18    0.29    0.07
  -5   7  18   21.67    0.36
  -4   7  18    0.77    0.08
  -3   7  18    0.33    0.07
  -2   7  18    2.63    0.14
   1  -7 -18    5.84    0.16
  -1   7  18    6.00    0.18
   0  -7 -18    0.14    0.06
   0   7  18    0.18    0.07
  -1  -7 -18   15.29    0.28
   1   7  18   15.04    0.28
  -2  -7 -18    5.68    0.20
  -3  -7 -18    0.24    0.08
  -4  -7 -18    0.06    0.08
  -5  -7 -18    0.01    0.09
  -6   8  18    0.23    0.08
  -5   8  18   10.31    0.24
  -4   8  18    4.14    0.17
  -3   8  18   20.18    0.34
  -2   8  18    2.99    0.15
  -1   8  18    1.47    0.15
   0  -8 -18    1.77    0.14
   0   8  18    1.81    0.15
  -1  -8 -18   20.39    0.35
   1   8  18   20.20    0.34
  -2  -8 -18    0.19    0.08
  -3  -8 -18    5.51    0.21
  -4  -8 -18    1.82    0.19
  -5  -8 -18    0.39    0.10
  -5   9  18    0.73    0.09
  -4   9  18    2.18    0.17
  -3   9  18    2.63    0.17
  -2   9  18   -0.07    0.07
  -1   9  18    5.77    0.20
   0  -9 -18    1.60    0.14
   0   9  18    1.77    0.15
  -1  -9 -18    2.46    0.17
   1   9  18    2.51    0.16
  -2  -9 -18    0.04    0.08
  -3  -9 -18    0.00    0.09
  -4  -9 -18   -0.09    0.09
  -5  10  18    0.01    0.08
  -4  10  18    0.14    0.08
  -3  10  18    4.32    0.19
  -2  10  18    0.01    0.08
  -1  10  18   -0.08    0.08
   0 -10 -18   -0.08    0.07
   0  10  18   -0.02    0.07
  -1 -10 -18    0.74    0.09
   1  10  18    0.88    0.09
  -2 -10 -18    5.13    0.22
  -3 -10 -18    2.52    0.20
  -4 -10 -18    0.49    0.11
  -4  11  18    0.05    0.09
  -3  11  18    0.02    0.09
  -2  11  18    1.89    0.18
  -1  11  18    0.05    0.08
   0 -11 -18    5.98    0.21
   0  11  18    6.27    0.21
  -1 -11 -18   -0.05    0.08
   1  11  18    0.05    0.08
  -2 -11 -18    3.60    0.20
  -3 -11 -18    0.65    0.11
  -3  12  18    0.01    0.09
  -2  12  18    0.02    0.09
  -1  12  18    0.00    0.09
   0  12  18   -0.01    0.08
  -1 -12 -18    0.16    0.09
  -2 -12 -18   -0.02    0.10
  -2  13  18    7.72    0.26
  -1  13  18    0.96    0.11
   0  13  18    0.30    0.10
  -2 -13  19    1.39    0.12
   0 -13  19   -0.01    0.08
  -1  13 -19    0.17    0.09
  -2  13 -19    0.60    0.10
  -3 -12  19    0.67    0.10
  -2 -12  19    0.02    0.08
   0 -12  19    0.05    0.08
  -1  12 -19    0.03    0.08
  -2  12 -19    1.14    0.11
  -3  12 -19   -0.08    0.10
  -4 -11  19    1.07    0.11
  -3 -11  19    4.52    0.20
  -2 -11  19    1.62    0.17
   0  11 -19    0.17    0.07
   0 -11  19    0.12    0.08
  -1  11 -19    0.50    0.09
   1 -11  19    0.55    0.08
  -2  11 -19    1.06    0.11
  -3  11 -19    0.03    0.09
  -4  11 -19    0.01    0.10
  -4 -10  19    0.45    0.09
  -3 -10  19    0.65    0.09
  -2 -10  19    1.91    0.16
   0  10 -19    1.26    0.14
   0 -10  19    1.13    0.10
  -1  10 -19   -0.10    0.07
   1 -10  19   -0.06    0.06
  -2  10 -19    0.26    0.09
  -3  10 -19    0.07    0.09
  -4  10 -19   -0.06    0.09
  -5  10 -19    0.49    0.11
  -5  -9  19    1.11    0.10
  -4  -9  19    3.11    0.19
  -3  -9  19   29.64    0.46
  -2  -9  19    0.56    0.08
  -1  -9  19   -0.03    0.07
   0   9 -19   -0.14    0.06
  -1   9 -19    0.07    0.07
   1  -9  19    0.17    0.06
  -3   9 -19    0.39    0.09
  -4   9 -19    2.55    0.19
  -5   9 -19    0.57    0.10
  -5  -8  19    0.22    0.07
  -4  -8  19    8.90    0.23
  -3  -8  19    0.29    0.07
  -1  -8  19    2.63    0.15
   0   8 -19   -0.07    0.06
   0  -8  19   -0.15    0.06
  -1   8 -19    0.41    0.07
   1  -8  19    0.48    0.07
  -2   8 -19    0.12    0.07
  -3   8 -19    6.72    0.21
  -4   8 -19    3.80    0.18
  -5   8 -19   -0.04    0.09
  -6   8 -19   -0.08    0.10
  -6  -7  19    0.28    0.07
  -5  -7  19   -0.09    0.07
  -4  -7  19    1.92    0.14
  -3  -7  19   18.71    0.32
  -1  -7  19    2.79    0.14
   0   7 -19   -0.04    0.05
   0  -7  19   -0.07    0.05
  -1   7 -19    1.99    0.13
   1  -7  19    2.11    0.13
  -2   7 -19    3.71    0.16
  -3   7 -19    0.05    0.07
  -4   7 -19   -0.08    0.08
  -5   7 -19    1.06    0.11
  -6   7 -19   -0.15    0.09
  -5  -6  19    0.58    0.08
  -4  -6  19    0.51    0.07
  -2  -6  19    0.05    0.06
   1   6 -19   25.63    0.37
  -1  -6  19   25.23    0.38
   0   6 -19    1.16    0.11
   0  -6  19    1.26    0.12
  -1   6 -19    0.09    0.06
   1  -6  19    0.09    0.05
  -2   6 -19    1.05    0.09
   2  -6  19    1.10    0.11
  -3   6 -19    0.01    0.06
  -4   6 -19    0.32    0.08
  -5   6 -19    3.63    0.20
  -6   6 -19    0.05    0.09
  -3  -5  19    2.65    0.13
  -2  -5  19    3.74    0.14
   1   5 -19    1.68    0.11
  -1  -5  19    1.79    0.12
   0   5 -19    2.50    0.12
   0  -5  19    2.43    0.13
  -1   5 -19    0.13    0.06
   1  -5  19    0.15    0.06
  -2   5 -19    0.48    0.07
   2  -5  19    0.48    0.06
  -3   5 -19    0.09    0.07
  -4   5 -19    9.86    0.24
  -5   5 -19    1.03    0.11
  -6   5 -19    2.38    0.19
  -7  -4  19    1.07    0.09
  -6  -4  19    0.01    0.06
  -5  -4  19   -0.11    0.06
  -4  -4  19    0.47    0.07
  -3  -4  19    5.61    0.16
  -2  -4  19    2.74    0.13
   1   4 -19    8.94    0.18
  -1  -4  19    8.91    0.19
   0   4 -19    2.34    0.12
   0  -4  19    2.24    0.12
  -1   4 -19    3.65    0.14
   1  -4  19    3.61    0.13
  -2   4 -19   15.40    0.27
   2  -4  19   15.08    0.25
  -3   4 -19    0.07    0.06
  -4   4 -19    2.17    0.15
  -5   4 -19    0.91    0.10
  -6   4 -19    3.37    0.20
  -7  -3  19    7.78    0.20
  -6  -3  19    0.12    0.06
  -5  -3  19   18.63    0.31
  -4  -3  19    0.11    0.05
  -3  -3  19    0.44    0.06
  -2  -3  19    2.14    0.12
   1   3 -19    1.58    0.10
  -1  -3  19    1.40    0.11
   0   3 -19    0.43    0.06
   0  -3  19    0.52    0.06
  -1   3 -19    1.23    0.11
   1  -3  19    1.27    0.11
  -2   3 -19   -0.03    0.05
   2  -3  19   -0.07    0.04
  -3   3 -19    7.47    0.19
  -4   3 -19    0.78    0.08
  -5   3 -19    1.54    0.17
  -6   3 -19    2.20    0.19
  -7   3 -19    0.73    0.11
   7   2 -19   -0.03    0.09
  -7  -2  19    0.00    0.06
   6   2 -19    0.00    0.08
  -6  -2  19   -0.01    0.06
   5   2 -19    0.03    0.07
  -5  -2  19   -0.06    0.05
   4   2 -19    0.48    0.07
  -4  -2  19    0.33    0.06
   3   2 -19    2.29    0.11
  -3  -2  19    2.23    0.11
  -2  -2  19    5.38    0.15
   1   2 -19   53.22    0.67
  -1  -2  19   53.27    0.68
   0   2 -19    0.08    0.05
   0  -2  19    0.07    0.05
  -1   2 -19   10.75    0.21
   1  -2  19   10.37    0.20
  -2   2 -19   -0.01    0.05
   2  -2  19    0.04    0.04
  -3   2 -19    1.18    0.12
  -4   2 -19    0.54    0.07
  -5   2 -19    3.06    0.18
  -6   2 -19    2.60    0.19
  -7   2 -19    2.44    0.19
   7   1 -19    3.17    0.20
  -7  -1  19    3.59    0.14
   6   1 -19    7.97    0.24
  -6  -1  19    7.96    0.19
   5   1 -19    0.23    0.08
  -5  -1  19    0.05    0.05
   4   1 -19    2.41    0.13
  -4  -1  19    2.49    0.12
  -3  -1  19    0.00    0.05
  -2  -1  19    3.02    0.13
   1   1 -19    0.16    0.05
  -1  -1  19    0.21    0.06
   0   1 -19    5.21    0.14
   0  -1  19    5.01    0.14
  -1   1 -19    8.14    0.18
   1  -1  19    8.09    0.17
  -2   1 -19    1.54    0.12
   2  -1  19    1.63    0.10
  -3   1 -19    0.06    0.06
  -4   1 -19    0.74    0.08
  -5   1 -19    0.39    0.08
  -6   1 -19    3.89    0.19
  -7   1 -19    0.05    0.09
   7   0 -19    0.49    0.11
  -7   0  19    0.38    0.07
   6   0 -19    0.68    0.10
  -6   0  19    0.50    0.07
   5   0 -19    0.50    0.09
  -5   0  19    0.35    0.06
  -4   0  19    4.77    0.14
  -3   0  19    0.31    0.05
   1   0 -19   11.56    0.20
  -1   0  19   11.51    0.21
   0   0 -19   -0.03    0.05
   0   0  19   -0.08    0.05
  -1   0 -19   -0.06    0.05
  -2   0 -19    2.37    0.13
   2   0  19    2.39    0.11
  -3   0 -19    9.13    0.20
  -4   0 -19    3.51    0.16
  -5   0 -19    0.01    0.07
  -6   0 -19    0.39    0.09
  -7   0 -19    0.04    0.09
   7  -1 -19    0.14    0.10
  -7   1  19    0.21    0.06
   6  -1 -19    0.14    0.09
  -6   1  19    0.12    0.06
  -5   1  19    1.46    0.12
  -4   1  19    6.75    0.17
  -3   1  19    0.30    0.05
  -2   1  19    0.22    0.05
   1  -1 -19    0.32    0.05
  -1   1  19    0.32    0.06
   0  -1 -19   -0.09    0.05
   0   1  19   -0.12    0.05
  -1  -1 -19    0.25    0.06
   1   1  19    0.15    0.05
  -2  -1 -19    0.69    0.07
   2   1  19    0.65    0.06
  -3  -1 -19   -0.08    0.06
  -4  -1 -19    0.06    0.07
  -5  -1 -19    0.05    0.07
  -6  -1 -19    4.85    0.20
   7  -2 -19    0.05    0.10
  -7   2  19    0.01    0.06
  -6   2  19    0.11    0.06
  -5   2  19   11.93    0.23
  -4   2  19    5.45    0.16
  -3   2  19    0.71    0.07
  -2   2  19    0.42    0.06
   1  -2 -19    0.42    0.05
  -1   2  19    0.47    0.06
   0  -2 -19    6.37    0.16
   0   2  19    6.60    0.16
  -1  -2 -19    6.99    0.18
   1   2  19    6.91    0.17
  -2  -2 -19    3.14    0.14
   2   2  19    3.38    0.12
  -3  -2 -19   -0.05    0.06
  -4  -2 -19    4.40    0.17
  -5  -2 -19    4.27    0.19
  -6  -2 -19    0.48    0.09
   7  -3 -19    0.81    0.12
  -7   3  19    0.78    0.07
  -6   3  19   -0.05    0.05
  -5   3  19   12.41    0.24
  -4   3  19    0.23    0.06
  -3   3  19    0.97    0.11
  -2   3  19    2.81    0.13
   1  -3 -19    4.12    0.13
  -1   3  19    4.17    0.14
   0  -3 -19    1.09    0.11
   0   3  19    1.23    0.11
  -1  -3 -19   40.65    0.55
   1   3  19   41.45    0.55
  -2  -3 -19    0.33    0.07
   2   3  19    0.35    0.06
  -3  -3 -19   -0.01    0.06
  -4  -3 -19    0.47    0.08
  -5  -3 -19   10.59    0.26
  -6  -3 -19    1.14    0.11
  -7   4  19   -0.03    0.06
  -6   4  19    0.09    0.06
  -5   4  19    0.64    0.07
  -4   4  19   -0.11    0.05
  -3   4  19    1.07    0.11
  -2   4  19    1.89    0.12
   1  -4 -19    0.54    0.06
  -1   4  19    0.60    0.07
   0  -4 -19   21.98    0.34
   0   4  19   21.74    0.34
  -1  -4 -19   27.68    0.41
   1   4  19   28.19    0.41
  -2  -4 -19    0.66    0.07
   2   4  19    0.70    0.07
  -3  -4 -19    1.31    0.13
  -4  -4 -19    0.34    0.08
  -5  -4 -19    3.06    0.19
  -6  -4 -19    0.08    0.09
  -7   5  19    0.72    0.08
  -6   5  19    0.06    0.07
  -5   5  19   -0.07    0.06
  -4   5  19    0.02    0.06
  -3   5  19    0.87    0.08
  -2   5  19    4.07    0.15
   1  -5 -19   -0.05    0.05
  -1   5  19   -0.08    0.05
   0  -5 -19   -0.12    0.06
   0   5  19   -0.05    0.06
  -1  -5 -19   45.23    0.61
   1   5  19   45.66    0.60
  -2  -5 -19    1.38    0.14
  -3  -5 -19    1.27    0.14
  -4  -5 -19    0.64    0.09
  -5  -5 -19    0.49    0.10
  -6  -5 -19   -0.04    0.09
  -6   6  19    0.13    0.07
  -5   6  19    1.18    0.09
  -4   6  19    8.06    0.21
  -3   6  19    9.73    0.22
  -2   6  19    6.45    0.18
   1  -6 -19    1.88    0.11
  -1   6  19    2.06    0.14
   0  -6 -19    4.88    0.16
   0   6  19    5.00    0.17
  -1  -6 -19    4.55    0.17
   1   6  19    4.53    0.17
  -2  -6 -19    2.25    0.16
  -3  -6 -19    0.21    0.08
  -4  -6 -19    0.14    0.08
  -5  -6 -19    0.44    0.10
  -6   7  19    0.03    0.07
  -5   7  19    0.23    0.08
  -4   7  19    0.50    0.08
  -3   7  19    0.20    0.07
  -2   7  19    1.48    0.14
  -1   7  19    4.80    0.17
   0  -7 -19    2.91    0.15
   0   7  19    3.10    0.16
  -1  -7 -19    0.44    0.08
   1   7  19    0.42    0.08
  -2  -7 -19    0.61    0.09
  -3  -7 -19    0.18    0.08
  -4  -7 -19    2.45    0.18
  -5  -7 -19    0.50    0.10
  -6   8  19    5.94    0.20
  -5   8  19    4.06    0.19
  -4   8  19    0.99    0.10
  -3   8  19    3.43    0.17
  -2   8  19    1.74    0.15
  -1   8  19    1.36    0.15
   0  -8 -19    0.59    0.08
   0   8  19    0.64    0.08
  -1  -8 -19    0.56    0.09
   1   8  19    0.82    0.09
  -2  -8 -19    0.21    0.08
  -3  -8 -19    0.04    0.09
  -4  -8 -19    0.93    0.11
  -5  -8 -19    0.46    0.11
  -5   9  19    0.40    0.09
  -4   9  19    0.04    0.08
  -3   9  19    0.23    0.08
  -2   9  19    0.30    0.08
  -1   9  19   15.19    0.30
   0  -9 -19    5.56    0.19
   0   9  19    5.87    0.20
  -1  -9 -19    1.10    0.10
   1   9  19    1.14    0.10
  -2  -9 -19   -0.08    0.08
  -3  -9 -19    5.77    0.23
  -4  -9 -19    0.17    0.10
  -5  10  19    0.29    0.09
  -4  10  19    0.44    0.09
  -3  10  19    0.31    0.09
  -2  10  19    0.40    0.09
  -1  10  19    2.81    0.18
   0 -10 -19    0.65    0.09
   0  10  19    0.80    0.09
  -1 -10 -19    0.06    0.08
   1  10  19    0.07    0.08
  -2 -10 -19    3.71    0.21
  -3 -10 -19    0.38    0.11
  -4  11  19   -0.11    0.09
  -3  11  19    0.25    0.09
  -2  11  19    8.05    0.25
  -1  11  19    2.90    0.19
   0  11  19    1.75    0.17
  -1 -11 -19    0.15    0.09
  -2 -11 -19    0.10    0.10
  -3 -11 -19    2.19    0.20
  -3  12  19    0.36    0.10
  -2  12  19    0.50    0.10
  -1  12  19    0.95    0.11
   0  12  19    0.22    0.09
  -1 -12 -19    2.36    0.20
   0 -13  20   -0.06    0.09
  -1  13 -20    0.23    0.09
  -2 -12  20    0.51    0.10
  -1 -12  20   -0.01    0.09
   0 -12  20    0.35    0.09
  -1  12 -20    1.39    0.11
  -2  12 -20    2.47    0.19
  -3  12 -20    2.36    0.22
  -3 -11  20    0.30    0.09
  -2 -11  20    1.01    0.10
  -1 -11  20    0.58    0.10
   0  11 -20    0.27    0.08
   0 -11  20    0.01    0.08
  -1  11 -20   -0.23    0.08
   1 -11  20   -0.03    0.07
  -2  11 -20    1.03    0.11
  -3  11 -20    5.18    0.23
  -4  11 -20    0.55    0.11
  -4 -10  20    0.06    0.08
  -3 -10  20    8.15    0.24
  -1 -10  20    0.11    0.08
   0  10 -20    0.05    0.06
   0 -10  20   -0.01    0.07
  -1  10 -20    0.52    0.09
   1 -10  20    0.50    0.08
  -2  10 -20    7.46    0.23
  -3  10 -20    3.58    0.20
  -4  10 -20    0.17    0.09
  -5  -9  20    4.53    0.20
  -4  -9  20   16.28    0.33
  -3  -9  20   -0.02    0.07
  -1  -9  20    0.97    0.09
   0   9 -20   -0.12    0.06
   0  -9  20   -0.09    0.07
  -1   9 -20    0.96    0.09
   1  -9  20    0.96    0.09
  -2   9 -20   15.03    0.30
  -3   9 -20    0.55    0.09
  -4   9 -20    0.05    0.09
  -5   9 -20   -0.27    0.09
  -5  -8  20    0.29    0.08
  -4  -8  20   11.19    0.26
  -2  -8  20    0.77    0.09
  -1  -8  20    2.14    0.15
   0   8 -20   -0.02    0.06
   0  -8  20   -0.02    0.07
  -1   8 -20    1.03    0.09
   1  -8  20    1.11    0.09
  -2   8 -20    9.94    0.24
  -3   8 -20    0.46    0.09
  -4   8 -20    3.82    0.21
  -5   8 -20    2.16    0.20
  -2  -7  20    0.19    0.07
  -1  -7  20    4.67    0.17
   0   7 -20   -0.04    0.06
   0  -7  20   -0.11    0.06
  -1   7 -20    0.52    0.07
   1  -7  20    0.49    0.07
  -2   7 -20    1.38    0.15
  -3   7 -20    0.52    0.08
  -4   7 -20    0.22    0.08
  -5   7 -20   -0.12    0.09
  -6   7 -20   -0.09    0.10
  -6  -6  20    1.22    0.10
  -3  -6  20    0.01    0.06
  -2  -6  20    1.68    0.13
  -1  -6  20    0.76    0.08
   0   6 -20    9.87    0.21
   0  -6  20    9.51    0.21
  -1   6 -20   -0.09    0.06
   1  -6  20    0.01    0.05
  -2   6 -20    0.52    0.08
  -3   6 -20    5.05    0.19
  -4   6 -20   -0.07    0.08
  -5   6 -20    0.08    0.09
  -6   6 -20   -0.20    0.10
  -6  -5  20    1.16    0.09
  -5  -5  20    0.10    0.07
  -4  -5  20    2.53    0.15
  -3  -5  20    3.80    0.15
  -2  -5  20    0.10    0.06
   1   5 -20    0.83    0.07
  -1  -5  20    0.96    0.08
   0   5 -20    1.16    0.12
   0  -5  20    1.07    0.12
  -1   5 -20    1.75    0.13
   1  -5  20    1.97    0.12
  -2   5 -20   -0.02    0.06
   2  -5  20   -0.02    0.05
  -3   5 -20    0.26    0.07
  -4   5 -20    5.10    0.19
  -5   5 -20    0.12    0.09
  -6   5 -20    0.40    0.10
  -6  -4  20    0.33    0.07
  -5  -4  20    0.12    0.07
  -4  -4  20    0.86    0.08
  -3  -4  20    1.06    0.12
  -2  -4  20    0.07    0.05
   1   4 -20    0.90    0.07
  -1  -4  20    0.88    0.08
   0   4 -20    9.47    0.20
   0  -4  20    9.34    0.20
  -1   4 -20    1.37    0.12
   1  -4  20    1.28    0.12
  -2   4 -20    1.88    0.14
   2  -4  20    2.11    0.11
  -3   4 -20    2.71    0.15
  -4   4 -20    0.21    0.08
  -5   4 -20    0.22    0.09
  -6   4 -20    2.83    0.21
  -6  -3  20   -0.05    0.06
  -5  -3  20    4.12    0.16
  -4  -3  20    0.48    0.07
  -3  -3  20   -0.02    0.05
  -2  -3  20    0.39    0.06
   1   3 -20    0.24    0.05
  -1  -3  20    0.25    0.06
   0   3 -20   14.51    0.25
   0  -3  20   14.69    0.26
  -1   3 -20    0.78    0.07
   1  -3  20    1.02    0.11
  -2   3 -20   -0.01    0.06
   2  -3  20    0.15    0.05
  -3   3 -20    5.04    0.17
  -4   3 -20    8.70    0.22
  -5   3 -20    0.47    0.10
  -6   3 -20    1.11    0.11
  -7  -2  20    0.04    0.06
   6   2 -20    0.24    0.09
  -6  -2  20    0.12    0.06
  -5  -2  20    0.33    0.06
  -4  -2  20   12.50    0.24
  -3  -2  20    0.61    0.06
  -2  -2  20    4.50    0.14
   1   2 -20   64.33    0.79
  -1  -2  20   63.49    0.80
   0   2 -20    7.14    0.17
   0  -2  20    7.41    0.18
  -1   2 -20   -0.06    0.05
   1  -2  20    0.04    0.05
  -2   2 -20    0.49    0.07
   2  -2  20    0.49    0.06
  -3   2 -20    0.57    0.08
  -4   2 -20    0.44    0.08
  -5   2 -20    1.22    0.11
  -6   2 -20   -0.01    0.09
   7   1 -20    0.53    0.11
  -7  -1  20    0.55    0.07
   6   1 -20    7.70    0.24
  -6  -1  20    7.83    0.19
   5   1 -20    5.22    0.19
  -5  -1  20    5.35    0.16
   4   1 -20    1.96    0.13
  -4  -1  20    2.13    0.12
  -3  -1  20    0.07    0.05
  -2  -1  20    0.65    0.07
   1   1 -20   39.73    0.52
  -1  -1  20   40.17    0.54
   0   1 -20    3.26    0.12
   0  -1  20    3.27    0.13
  -1   1 -20    4.97    0.15
   1  -1  20    4.92    0.15
  -2   1 -20    2.89    0.14
   2  -1  20    2.94    0.12
  -3   1 -20    0.20    0.06
  -4   1 -20    1.36    0.15
  -5   1 -20   30.55    0.47
  -6   1 -20    2.77    0.19
   7   0 -20    2.42    0.20
  -7   0  20    2.50    0.14
   6   0 -20    0.07    0.09
  -6   0  20    0.08    0.06
   5   0 -20    0.61    0.09
  -5   0  20    0.52    0.07
  -4   0  20    0.36    0.06
  -3   0  20    1.12    0.11
  -2   0  20   12.43    0.23
   1   0 -20    6.24    0.15
  -1   0  20    5.99    0.16
   0   0 -20    0.85    0.07
   0   0  20    0.83    0.07
  -1   0 -20    0.30    0.06
   1   0  20    0.28    0.06
  -2   0 -20   17.24    0.29
   2   0  20   17.50    0.28
  -3   0 -20    3.06    0.15
  -4   0 -20    1.46    0.15
  -5   0 -20    0.42    0.09
  -6   0 -20    0.54    0.10
   7  -1 -20    5.09    0.24
  -7   1  20    5.23    0.17
   6  -1 -20    0.50    0.10
  -6   1  20    0.61    0.07
  -5   1  20    2.08    0.13
  -4   1  20    2.51    0.13
  -3   1  20    0.29    0.06
  -2   1  20    4.72    0.15
   1  -1 -20    0.52    0.06
  -1   1  20    0.52    0.06
   0  -1 -20   -0.08    0.05
   0   1  20   -0.02    0.05
  -1  -1 -20    0.05    0.06
   1   1  20    0.01    0.05
  -2  -1 -20    0.15    0.06
   2   1  20    0.12    0.05
  -3  -1 -20    0.13    0.07
  -4  -1 -20    0.39    0.08
  -5  -1 -20    6.33    0.21
  -6  -1 -20    2.99    0.19
   7  -2 -20   -0.09    0.10
  -7   2  20    0.01    0.06
  -6   2  20    0.41    0.07
  -5   2  20   14.17    0.26
  -4   2  20    0.24    0.06
  -3   2  20    3.52    0.14
  -2   2  20    2.16    0.12
   1  -2 -20    1.41    0.10
  -1   2  20    1.49    0.12
   0  -2 -20    0.00    0.05
   0   2  20   -0.15    0.05
  -1  -2 -20    0.11    0.06
   1   2  20    0.07    0.06
  -2  -2 -20    0.18    0.07
   2   2  20    0.20    0.06
  -3  -2 -20    0.66    0.08
  -4  -2 -20   -0.03    0.07
  -5  -2 -20    5.44    0.20
  -6  -2 -20    0.62    0.10
   7  -3 -20    1.62    0.19
  -7   3  20    2.12    0.13
  -6   3  20    0.61    0.07
  -5   3  20    5.92    0.17
  -4   3  20    2.22    0.13
  -3   3  20   10.28    0.21
  -2   3  20    1.74    0.12
   1  -3 -20    9.04    0.18
  -1   3  20    8.90    0.20
   0  -3 -20   -0.08    0.05
   0   3  20   -0.14    0.05
  -1  -3 -20    6.35    0.18
   1   3  20    6.45    0.17
  -2  -3 -20    0.04    0.06
   2   3  20   -0.03    0.05
  -3  -3 -20    0.00    0.07
  -4  -3 -20    0.14    0.08
  -5  -3 -20    5.21    0.22
  -6  -3 -20    2.81    0.20
  -6   4  20    0.43    0.07
  -5   4  20    6.67    0.19
  -4   4  20    0.88    0.08
  -3   4  20    0.48    0.07
  -2   4  20    1.76    0.12
   1  -4 -20    3.71    0.13
  -1   4  20    3.77    0.15
   0  -4 -20    0.08    0.06
   0   4  20    0.08    0.06
  -1  -4 -20    0.07    0.07
   1   4  20    0.17    0.06
  -2  -4 -20    2.40    0.14
  -3  -4 -20    0.97    0.09
  -4  -4 -20    6.84    0.22
  -5  -4 -20    5.84    0.22
  -6  -4 -20    0.08    0.09
  -6   5  20   -0.05    0.07
  -5   5  20    0.24    0.07
  -4   5  20    2.08    0.14
  -3   5  20    0.06    0.06
  -2   5  20    0.27    0.07
   1  -5 -20   -0.05    0.05
  -1   5  20   -0.05    0.05
   0  -5 -20    0.17    0.06
   0   5  20    0.13    0.07
  -1  -5 -20    4.93    0.18
   1   5  20    4.94    0.16
  -2  -5 -20    1.41    0.15
  -3  -5 -20    2.17    0.16
  -4  -5 -20    0.77    0.10
  -5  -5 -20    0.11    0.09
  -6   6  20   -0.08    0.07
  -5   6  20    1.40    0.15
  -4   6  20    1.01    0.09
  -3   6  20    3.45    0.15
  -2   6  20    0.10    0.06
  -1   6  20    0.31    0.07
   0  -6 -20    5.64    0.17
   0   6  20    5.79    0.18
  -1  -6 -20    0.24    0.07
   1   6  20    0.15    0.07
  -2  -6 -20   27.46    0.43
  -3  -6 -20    0.09    0.08
  -4  -6 -20    0.40    0.09
  -5  -6 -20    0.19    0.10
  -6   7  20   -0.11    0.07
  -5   7  20    5.21    0.20
  -4   7  20   14.75    0.29
  -3   7  20    1.40    0.15
  -2   7  20    0.41    0.08
  -1   7  20   15.16    0.29
   0  -7 -20    1.35    0.14
   0   7  20    1.75    0.15
  -1  -7 -20    9.47    0.23
   1   7  20    9.60    0.23
  -2  -7 -20    6.03    0.21
  -3  -7 -20    0.70    0.10
  -4  -7 -20    0.30    0.10
  -5  -7 -20    0.08    0.10
  -5   8  20    2.72    0.18
  -4   8  20   12.67    0.28
  -3   8  20    0.30    0.08
  -2   8  20    0.54    0.08
  -1   8  20    0.36    0.09
   0  -8 -20    1.95    0.15
   0   8  20    2.40    0.16
  -1  -8 -20    4.90    0.20
   1   8  20    5.12    0.19
  -2  -8 -20    0.99    0.10
  -3  -8 -20    0.73    0.11
  -4  -8 -20    0.02    0.10
  -5   9  20    7.27    0.23
  -4   9  20    0.13    0.09
  -3   9  20    4.38    0.21
  -2   9  20    4.87    0.21
  -1   9  20    2.17    0.18
   0  -9 -20    3.01    0.16
   0   9  20    3.01    0.18
  -1  -9 -20    0.36    0.09
   1   9  20    0.52    0.09
  -2  -9 -20    2.69    0.19
  -3  -9 -20    1.88    0.20
  -4  -9 -20    0.60    0.11
  -4  10  20   -0.02    0.09
  -3  10  20    5.91    0.23
  -2  10  20   14.09    0.31
  -1  10  20    0.26    0.09
   0 -10 -20    2.23    0.16
   0  10  20    2.30    0.17
  -1 -10 -20   -0.06    0.08
   1  10  20   -0.11    0.07
  -2 -10 -20    0.10    0.09
  -3 -10 -20    0.03    0.10
  -3  11  20    3.81    0.22
  -2  11  20    1.20    0.12
  -1  11  20    6.04    0.23
   0  11  20    0.86    0.10
  -1 -11 -20    5.83    0.23
  -2 -11 -20    1.84    0.20
  -2  12  20    1.30    0.12
  -1  12  20    0.99    0.11
   0  12  20    0.18    0.09
  -1 -12 -20    0.44    0.10
  -1 -12  21    0.90    0.11
   0 -12  21    0.13    0.09
  -1  12 -21    0.61    0.10
  -2  12 -21    0.77    0.11
  -1 -11  21    1.21    0.11
   0 -11  21    0.69    0.09
  -1  11 -21    0.89    0.10
  -2  11 -21    0.05    0.10
  -3  11 -21   -0.03    0.10
  -4 -10  21   -0.14    0.08
  -2 -10  21    0.05    0.09
  -1 -10  21    8.56    0.25
   0  10 -21    0.02    0.07
   0 -10  21   -0.06    0.07
  -1  10 -21   -0.09    0.07
   1 -10  21   -0.11    0.07
  -2  10 -21    0.68    0.10
  -3  10 -21    0.34    0.10
  -4  10 -21    4.25    0.23
  -2  -9  21   -0.14    0.08
  -1  -9  21    0.48    0.09
   0   9 -21   -0.06    0.06
   0  -9  21   -0.10    0.07
  -1   9 -21    2.36    0.17
   1  -9  21    1.93    0.16
  -2   9 -21    0.87    0.10
  -3   9 -21    0.12    0.09
  -4   9 -21    1.09    0.12
  -3  -8  21    0.02    0.08
  -2  -8  21    2.74    0.17
  -1  -8  21    0.03    0.07
   0   8 -21    6.41    0.19
   0  -8  21    6.34    0.20
  -1   8 -21    0.00    0.07
   1  -8  21    0.07    0.07
  -2   8 -21    0.71    0.09
  -3   8 -21    0.02    0.08
  -4   8 -21    0.12    0.09
  -5   8 -21    0.93    0.12
  -5  -7  21    0.23    0.08
  -4  -7  21    0.11    0.08
  -3  -7  21    8.34    0.22
  -2  -7  21    0.53    0.08
  -1  -7  21    1.47    0.14
   0   7 -21    2.89    0.15
   0  -7  21    3.18    0.16
  -1   7 -21    1.62    0.14
   1  -7  21    1.77    0.14
  -2   7 -21    0.15    0.07
  -3   7 -21    0.18    0.08
  -4   7 -21    0.89    0.10
  -5   7 -21   -0.01    0.10
  -5  -6  21    1.07    0.10
  -4  -6  21   13.80    0.28
  -3  -6  21    0.24    0.07
  -2  -6  21    6.28    0.19
  -1  -6  21   11.30    0.24
   0   6 -21    4.16    0.16
   0  -6  21    4.15    0.16
  -1   6 -21    0.48    0.07
   1  -6  21    0.45    0.07
  -2   6 -21    0.05    0.07
  -3   6 -21    6.63    0.21
  -4   6 -21    0.07    0.08
  -5   6 -21   -0.04    0.09
  -6   6 -21   -0.16    0.10
  -6  -5  21    0.44    0.08
  -5  -5  21   -0.02    0.07
  -4  -5  21    4.86    0.17
  -3  -5  21    3.97    0.16
  -2  -5  21    0.05    0.06
  -1  -5  21    8.09    0.20
   0   5 -21    0.39    0.07
   0  -5  21    0.33    0.07
  -1   5 -21    0.18    0.06
  -2   5 -21   -0.04    0.07
  -3   5 -21   -0.06    0.07
  -4   5 -21    0.05    0.08
  -5   5 -21   -0.16    0.09
  -6   5 -21    0.51    0.11
  -6  -4  21    1.36    0.15
  -5  -4  21    0.63    0.08
  -4  -4  21    3.84    0.16
  -3  -4  21    0.30    0.06
  -2  -4  21    0.06    0.06
   1   4 -21    0.37    0.06
  -1  -4  21    0.38    0.07
   0   4 -21    9.31    0.20
   0  -4  21    9.28    0.21
  -1   4 -21    0.74    0.07
   1  -4  21    0.83    0.07
  -2   4 -21    6.18    0.19
  -3   4 -21    2.07    0.16
  -4   4 -21   -0.05    0.08
  -5   4 -21    0.25    0.10
  -6   4 -21   -0.16    0.10
  -6  -3  21    1.76    0.14
  -5  -3  21    0.15    0.07
  -4  -3  21    4.61    0.16
  -3  -3  21    1.54    0.12
  -2  -3  21    0.61    0.07
   1   3 -21    1.31    0.11
  -1  -3  21    1.42    0.13
   0   3 -21    0.71    0.07
   0  -3  21    0.75    0.07
  -1   3 -21    4.99    0.16
   1  -3  21    5.13    0.16
  -2   3 -21    0.44    0.07
   2  -3  21    0.58    0.07
  -3   3 -21    2.05    0.15
  -4   3 -21    5.70    0.20
  -5   3 -21   -0.21    0.08
  -6   3 -21    2.34    0.20
  -6  -2  21    0.48    0.07
  -5  -2  21    4.74    0.17
  -4  -2  21    0.97    0.08
  -3  -2  21    4.66    0.15
  -2  -2  21    1.60    0.12
   1   2 -21    5.86    0.15
  -1  -2  21    5.05    0.16
   0   2 -21    0.12    0.05
   0  -2  21    0.16    0.06
  -1   2 -21    3.59    0.15
   1  -2  21    3.63    0.14
  -2   2 -21    0.21    0.07
   2  -2  21    0.22    0.06
  -3   2 -21    0.76    0.08
  -4   2 -21    0.14    0.08
  -5   2 -21    2.98    0.20
  -6   2 -21    0.74    0.11
   6   1 -21    0.45    0.09
  -6  -1  21    0.43    0.07
  -5  -1  21   16.74    0.29
  -4  -1  21    0.10    0.06
  -3  -1  21    0.02    0.06
  -2  -1  21    0.03    0.06
   0   1 -21    0.11    0.05
   0  -1  21    0.08    0.06
  -1   1 -21    0.03    0.06
   1  -1  21    0.22    0.06
  -2   1 -21    0.27    0.07
   2  -1  21    0.23    0.06
  -3   1 -21    0.29    0.07
  -4   1 -21    1.49    0.16
  -6   1 -21    4.90    0.22
   6   0 -21    0.05    0.09
  -6   0  21    0.05    0.06
   5   0 -21    0.60    0.09
  -5   0  21    0.62    0.07
  -4   0  21    2.74    0.14
  -3   0  21    0.48    0.07
  -2   0  21    2.43    0.13
   1   0 -21   12.94    0.23
  -1   0  21   13.06    0.25
   0   0 -21    1.69    0.12
   0   0  21    1.30    0.12
  -1   0 -21    0.60    0.08
   1   0  21    0.59    0.07
  -2   0 -21    1.28    0.13
   2   0  21    1.37    0.11
  -3   0 -21    0.67    0.08
  -4   0 -21    0.05    0.07
  -5   0 -21    0.22    0.09
  -6   0 -21    0.90    0.11
   6  -1 -21    2.11    0.18
  -6   1  21    2.55    0.14
  -5   1  21    0.84    0.08
  -4   1  21    7.77    0.19
  -3   1  21    1.56    0.12
  -2   1  21    4.81    0.15
   1  -1 -21    0.26    0.05
  -1   1  21    0.25    0.06
   0  -1 -21    0.22    0.06
   0   1  21    0.14    0.06
  -2  -1 -21   15.42    0.28
   2   1  21   15.85    0.27
  -3  -1 -21    0.53    0.08
  -4  -1 -21    0.09    0.08
  -5  -1 -21    0.06    0.09
  -6  -1 -21    0.55    0.10
  -6   2  21   -0.09    0.06
  -5   2  21   -0.01    0.06
  -4   2  21    0.23    0.06
  -3   2  21    3.99    0.15
  -2   2  21    0.20    0.06
   1  -2 -21    6.47    0.16
  -1   2  21    6.11    0.17
   0  -2 -21   -0.03    0.05
  -2  -2 -21    6.09    0.19
   2   2  21    5.97    0.18
  -3  -2 -21    2.66    0.16
  -4  -2 -21    0.43    0.09
  -5  -2 -21    2.90    0.20
  -6  -2 -21    0.16    0.10
  -6   3  21   -0.07    0.06
  -5   3  21    0.26    0.07
  -4   3  21    9.02    0.21
  -3   3  21    6.53    0.18
  -2   3  21    0.47    0.07
   1  -3 -21    0.14    0.06
  -1   3  21    0.05    0.06
   0  -3 -21    4.58    0.15
   0   3  21    4.42    0.16
  -1  -3 -21    0.96    0.08
   1   3  21    0.89    0.08
  -2  -3 -21   11.74    0.25
  -3  -3 -21   -0.01    0.07
  -4  -3 -21    2.69    0.17
  -5  -3 -21    0.43    0.10
  -6  -3 -21    4.65    0.23
  -6   4  21    0.23    0.07
  -5   4  21    5.69    0.18
  -4   4  21    0.46    0.07
  -3   4  21   -0.04    0.06
  -2   4  21    1.32    0.13
  -1   4  21    6.22    0.18
   0  -4 -21   -0.01    0.06
   0   4  21    0.04    0.06
  -1  -4 -21    0.76    0.08
   1   4  21    0.74    0.08
  -2  -4 -21   -0.07    0.07
  -3  -4 -21    0.06    0.07
  -4  -4 -21    9.29    0.25
  -5  -4 -21    3.55    0.22
  -6   5  21    0.11    0.07
  -5   5  21    1.20    0.10
  -4   5  21    0.63    0.08
  -3   5  21    0.40    0.07
  -2   5  21    1.57    0.14
  -1   5  21    3.25    0.15
   0  -5 -21    0.32    0.07
   0   5  21    0.25    0.07
  -1  -5 -21    0.80    0.09
   1   5  21    0.81    0.08
  -2  -5 -21    1.06    0.10
  -3  -5 -21    1.03    0.10
  -4  -5 -21    0.62    0.10
  -5  -5 -21    2.90    0.21
  -6   6  21   -0.05    0.07
  -5   6  21    9.35    0.24
  -4   6  21    0.05    0.07
  -3   6  21    0.95    0.09
  -2   6  21    0.46    0.08
  -1   6  21    1.65    0.15
   0  -6 -21    1.88    0.14
   0   6  21    2.01    0.15
  -1  -6 -21    0.33    0.08
   1   6  21    0.43    0.08
  -3  -6 -21    0.86    0.10
  -4  -6 -21    0.58    0.11
  -5  -6 -21    0.73    0.11
  -5   7  21    0.18    0.08
  -4   7  21    0.16    0.08
  -3   7  21    2.29    0.17
  -2   7  21    3.15    0.17
  -1   7  21    9.21    0.24
   0  -7 -21   -0.09    0.07
   0   7  21    0.08    0.07
  -1  -7 -21   11.17    0.26
   1   7  21   11.67    0.26
  -2  -7 -21    0.25    0.09
  -3  -7 -21    0.85    0.11
  -4  -7 -21    7.70    0.25
  -5   8  21    0.39    0.09
  -4   8  21    7.73    0.24
  -3   8  21    6.69    0.22
  -2   8  21    0.81    0.09
  -1   8  21    1.27    0.11
   0  -8 -21    0.42    0.08
   0   8  21    0.40    0.09
  -1  -8 -21    0.01    0.08
   1   8  21    0.02    0.08
  -2  -8 -21    0.34    0.09
  -3  -8 -21    0.08    0.10
  -4  -8 -21    0.74    0.11
  -4   9  21    1.82    0.18
  -3   9  21    2.28    0.19
  -2   9  21    2.66    0.19
  -1   9  21    0.11    0.09
   0  -9 -21    3.67    0.17
   0   9  21    3.78    0.19
  -1  -9 -21    0.07    0.09
   1   9  21    0.15    0.08
  -2  -9 -21    1.06    0.11
  -3  -9 -21    0.49    0.11
  -4  10  21    1.76    0.18
  -3  10  21    3.12    0.21
  -2  10  21    5.71    0.23
  -1  10  21   -0.05    0.09
   0  10  21    0.42    0.10
  -1 -10 -21    0.30    0.09
  -2 -10 -21    0.45    0.10
  -3  11  21    2.39    0.20
  -2  11  21    0.10    0.10
  -1  11  21    3.63    0.21
   0  11  21    0.11    0.09
  -1 -11 -21    1.82    0.19
  -1 -12  22    2.05    0.20
   0 -12  22    0.10    0.09
  -1  12 -22    0.15    0.09
  -2 -11  22    1.34    0.12
  -1 -11  22    0.91    0.11
   0 -11  22    0.00    0.08
  -1  11 -22   -0.07    0.08
  -2  11 -22    0.12    0.09
  -3  11 -22    1.53    0.13
  -3 -10  22    9.73    0.27
  -2 -10  22    1.24    0.12
  -1 -10  22    4.21    0.21
   0  10 -22    0.70    0.10
   0 -10  22    0.65    0.09
  -1  10 -22    0.07    0.08
   1 -10  22    0.22    0.08
  -2  10 -22    0.19    0.09
  -3  10 -22   16.14    0.35
  -4  -9  22    3.24    0.21
  -2  -9  22   -0.04    0.08
  -1  -9  22   -0.09    0.08
   0   9 -22    0.60    0.09
   0  -9  22    0.64    0.09
  -1   9 -22    0.84    0.10
   1  -9  22    0.98    0.09
  -2   9 -22    0.05    0.08
  -3   9 -22    8.20    0.26
  -4   9 -22    0.20    0.10
  -3  -8  22    1.32    0.11
  -2  -8  22    0.27    0.08
  -1  -8  22    5.37    0.20
   0   8 -22   -0.16    0.07
   0  -8  22   -0.05    0.07
  -1   8 -22    4.36    0.19
   1  -8  22    4.11    0.17
  -2   8 -22    7.29    0.23
  -3   8 -22    0.14    0.09
  -4   8 -22    0.66    0.11
  -5   8 -22    0.15    0.11
  -5  -7  22    0.01    0.08
  -4  -7  22   11.66    0.27
  -3  -7  22    2.11    0.17
  -2  -7  22   -0.03    0.07
  -1  -7  22    0.00    0.07
   0   7 -22    1.68    0.15
   0  -7  22    1.83    0.16
  -1   7 -22    0.83    0.09
   1  -7  22    0.97    0.09
  -2   7 -22    3.27    0.18
  -3   7 -22    0.42    0.09
  -4   7 -22   -0.07    0.09
  -5   7 -22   -0.04    0.10
  -5  -6  22    0.11    0.08
  -4  -6  22    2.15    0.16
  -3  -6  22    6.22    0.20
  -2  -6  22    0.51    0.08
  -1  -6  22    0.17    0.07
   0   6 -22    2.38    0.15
   0  -6  22    2.13    0.15
  -1   6 -22    8.74    0.22
   1  -6  22    8.85    0.21
  -2   6 -22   -0.06    0.07
  -3   6 -22    0.26    0.08
  -4   6 -22    0.45    0.10
  -5   6 -22    0.17    0.10
  -5  -5  22   -0.05    0.07
  -4  -5  22    0.78    0.09
  -3  -5  22    0.77    0.08
  -2  -5  22    0.21    0.07
  -1  -5  22    6.63    0.19
   0   5 -22    0.65    0.07
   0  -5  22    0.48    0.08
  -1   5 -22    0.05    0.07
   1  -5  22    0.09    0.06
  -2   5 -22    0.02    0.07
  -3   5 -22    0.00    0.08
  -4   5 -22    0.07    0.09
  -5   5 -22   -0.05    0.10
  -6  -4  22    2.26    0.17
  -5  -4  22    2.76    0.16
  -4  -4  22    4.27    0.17
  -3  -4  22    0.88    0.08
  -2  -4  22    0.29    0.07
  -1  -4  22   -0.02    0.06
   0   4 -22    8.19    0.20
   0  -4  22    8.34    0.21
  -1   4 -22    0.06    0.07
   1  -4  22    0.09    0.06
  -2   4 -22    0.29    0.07
  -3   4 -22    5.06    0.19
  -4   4 -22    0.23    0.08
  -5   4 -22   -0.16    0.09
  -6   4 -22   -0.07    0.10
  -6  -3  22    4.05    0.17
  -5  -3  22   -0.03    0.07
  -4  -3  22    0.69    0.08
  -3  -3  22    1.20    0.13
  -2  -3  22    0.03    0.06
  -1  -3  22    0.47    0.07
   0   3 -22    0.83    0.08
   0  -3  22    0.81    0.08
  -1   3 -22    3.91    0.16
   1  -3  22    3.96    0.15
  -2   3 -22   -0.14    0.07
  -3   3 -22    0.00    0.07
  -4   3 -22    0.44    0.09
  -5   3 -22   -0.14    0.09
  -6   3 -22    6.62    0.24
  -6  -2  22    2.27    0.15
  -5  -2  22    0.33    0.07
  -4  -2  22    0.89    0.08
  -3  -2  22    0.05    0.06
  -2  -2  22    1.85    0.13
   1   2 -22    3.10    0.13
  -1  -2  22    2.90    0.15
   0   2 -22    4.30    0.15
   0  -2  22    4.19    0.16
  -1   2 -22    0.13    0.06
   1  -2  22    0.10    0.06
  -2   2 -22   -0.16    0.06
  -3   2 -22   -0.12    0.07
  -4   2 -22    0.00    0.08
  -5   2 -22    0.75    0.11
  -6   2 -22    1.92    0.20
  -6  -1  22    3.91    0.17
  -5  -1  22    6.66    0.19
  -4  -1  22   11.10    0.24
  -3  -1  22    1.44    0.13
  -2  -1  22   -0.02    0.06
   1   1 -22   10.77    0.21
  -1  -1  22   10.59    0.22
   0   1 -22   23.06    0.35
   0  -1  22   22.51    0.35
  -1   1 -22    0.82    0.08
   1  -1  22    0.84    0.07
  -2   1 -22   -0.02    0.07
  -3   1 -22    0.06    0.07
  -4   1 -22    1.92    0.16
  -5   1 -22    2.67    0.19
  -6   1 -22    0.75    0.11
   6   0 -22    0.34    0.10
  -6   0  22    0.36    0.07
   5   0 -22    2.40    0.17
  -5   0  22    2.42    0.15
  -4   0  22   19.87    0.33
  -3   0  22    1.78    0.13
  -2   0  22    0.41    0.07
   1   0 -22   59.51    0.74
  -1   0  22   58.26    0.76
   0   0 -22    0.22    0.06
   0   0  22    0.20    0.06
  -1   0 -22    1.18    0.13
   1   0  22    1.15    0.12
  -2   0 -22    1.12    0.09
  -3   0 -22    6.75    0.20
  -4   0 -22    1.07    0.10
  -5   0 -22   -0.03    0.09
  -6   0 -22    0.18    0.10
   6  -1 -22    2.49    0.19
  -6   1  22    2.78    0.15
  -5   1  22   10.48    0.23
  -4   1  22    8.99    0.22
  -3   1  22    1.77    0.14
  -2   1  22    1.53    0.13
   1  -1 -22    0.81    0.07
  -1   1  22    0.68    0.08
   0  -1 -22    1.12    0.12
   0   1  22    1.27    0.12
  -1  -1 -22   -0.17    0.06
   1   1  22   -0.09    0.05
  -2  -1 -22    4.37    0.18
  -3  -1 -22    0.25    0.08
  -4  -1 -22   -0.09    0.08
  -5  -1 -22    3.87    0.21
  -6  -1 -22    0.34    0.10
   6  -2 -22    0.83    0.12
  -6   2  22    0.89    0.09
  -5   2  22   -0.13    0.07
  -4   2  22    3.64    0.16
  -3   2  22    0.19    0.06
  -2   2  22    1.30    0.13
  -1   2  22    1.23    0.13
   0  -2 -22   -0.05    0.06
   0   2  22   -0.08    0.06
  -1  -2 -22    0.27    0.07
   1   2  22    0.23    0.06
  -2  -2 -22   11.14    0.25
  -3  -2 -22    0.57    0.09
  -4  -2 -22   -0.15    0.08
  -5  -2 -22    0.00    0.09
  -6   3  22    0.00    0.06
  -5   3  22   -0.03    0.06
  -4   3  22    0.35    0.07
  -3   3  22    1.82    0.14
  -2   3  22   12.77    0.25
  -1   3  22    0.22    0.07
   0  -3 -22    3.96    0.15
   0   3  22    3.74    0.16
  -1  -3 -22    0.05    0.07
   1   3  22    0.03    0.06
  -2  -3 -22    0.13    0.08
  -3  -3 -22    0.01    0.08
  -4  -3 -22    1.06    0.11
  -5  -3 -22    0.13    0.10
  -6   4  22   -0.07    0.07
  -5   4  22    3.76    0.17
  -4   4  22    0.14    0.07
  -3   4  22    0.66    0.08
  -2   4  22    3.77    0.16
  -1   4  22    4.49    0.17
   0  -4 -22    0.09    0.07
   0   4  22    0.15    0.07
  -1  -4 -22    0.69    0.08
   1   4  22    0.78    0.08
  -2  -4 -22    0.48    0.08
  -3  -4 -22    3.60    0.18
  -4  -4 -22    3.78    0.20
  -5  -4 -22    6.40    0.24
  -6   5  22    0.91    0.09
  -5   5  22   -0.08    0.07
  -4   5  22    3.11    0.17
  -3   5  22   -0.02    0.07
  -2   5  22    0.37    0.08
  -1   5  22    2.40    0.15
   0  -5 -22    0.50    0.07
   0   5  22    0.43    0.08
  -1  -5 -22    4.06    0.18
   1   5  22    4.20    0.17
  -2  -5 -22    0.57    0.09
  -3  -5 -22    1.80    0.18
  -4  -5 -22    0.73    0.11
  -5  -5 -22    0.48    0.11
  -5   6  22    3.68    0.18
  -4   6  22    4.32    0.19
  -3   6  22    0.85    0.09
  -2   6  22    5.79    0.19
  -1   6  22   -0.07    0.07
   0  -6 -22    0.02    0.06
   0   6  22    0.05    0.07
  -1  -6 -22   -0.20    0.07
   1   6  22   -0.04    0.07
  -2  -6 -22    5.68    0.21
  -3  -6 -22    6.67    0.24
  -4  -6 -22    2.43    0.21
  -5   7  22    0.13    0.08
  -4   7  22   22.27    0.39
  -3   7  22    3.95    0.19
  -2   7  22    7.13    0.22
  -1   7  22    0.39    0.09
   0  -7 -22    1.35    0.14
   0   7  22    1.70    0.16
  -1  -7 -22    0.37    0.09
   1   7  22    0.35    0.08
  -2  -7 -22    8.64    0.25
  -3  -7 -22    0.81    0.11
  -4  -7 -22    1.01    0.12
  -5   8  22    2.15    0.19
  -4   8  22    1.79    0.18
  -3   8  22    3.33    0.20
  -2   8  22    5.23    0.22
  -1   8  22    0.25    0.09
   0  -8 -22    0.70    0.09
   0   8  22    0.80    0.10
  -1  -8 -22   -0.10    0.08
   1   8  22    0.01    0.08
  -2  -8 -22    3.80    0.20
  -3  -8 -22    0.07    0.10
  -4   9  22    1.82    0.19
  -3   9  22    3.31    0.21
  -2   9  22    1.29    0.12
  -1   9  22    5.95    0.22
   0   9  22    0.89    0.10
  -1  -9 -22    2.01    0.19
   1   9  22    2.01    0.17
  -2  -9 -22    0.06    0.09
  -3  -9 -22    2.29    0.21
  -3  10  22    0.02    0.09
  -2  10  22    0.01    0.09
  -1  10  22    3.66    0.21
   0  10  22   -0.02    0.09
  -1 -10 -22    1.17    0.11
  -2 -10 -22    0.05    0.10
  -2  11  22    0.01    0.10
  -1  11  22    1.10    0.12
   0  11  22    1.00    0.11
  -1 -11  23    0.76    0.10
   0 -11  23    5.84    0.23
  -1  11 -23   -0.17    0.08
  -2  11 -23   -0.07    0.09
  -3 -10  23    0.67    0.11
  -2 -10  23    2.51    0.20
  -1 -10  23   -0.06    0.08
   0 -10  23    1.65    0.18
  -1  10 -23    0.06    0.08
  -2  10 -23    0.05    0.09
  -3  10 -23    0.32    0.11
  -3  -9  23    2.01    0.20
  -2  -9  23   14.62    0.32
  -1  -9  23   -0.04    0.08
   0   9 -23    1.30    0.11
   0  -9  23    1.48    0.11
  -1   9 -23    0.40    0.09
   1  -9  23    0.39    0.08
  -2   9 -23    3.36    0.19
  -3   9 -23    0.48    0.11
  -4   9 -23    0.26    0.11
  -4  -8  23    2.10    0.19
  -3  -8  23    1.46    0.12
  -2  -8  23   11.64    0.28
  -1  -8  23   17.26    0.34
   0   8 -23    3.49    0.18
   0  -8  23    3.48    0.18
  -1   8 -23   -0.02    0.08
   1  -8  23   -0.02    0.07
  -2   8 -23    0.00    0.08
  -3   8 -23    0.22    0.09
  -4   8 -23    2.51    0.21
  -4  -7  23    0.16    0.08
  -3  -7  23    1.05    0.10
  -2  -7  23    4.87    0.20
  -1  -7  23   -0.03    0.07
   0   7 -23    4.05    0.17
   0  -7  23    4.50    0.19
  -1   7 -23    1.50    0.16
   1  -7  23    1.47    0.15
  -2   7 -23    0.87    0.10
  -3   7 -23    0.03    0.09
  -4   7 -23    0.61    0.11
  -5  -6  23    9.52    0.25
  -4  -6  23   -0.12    0.07
  -3  -6  23    0.92    0.10
  -2  -6  23    4.27    0.18
  -1  -6  23    0.65    0.08
   0   6 -23   14.04    0.28
   0  -6  23   14.12    0.29
  -1   6 -23    0.51    0.08
   1  -6  23    0.64    0.08
  -2   6 -23    0.05    0.08
  -3   6 -23    0.01    0.09
  -4   6 -23    0.04    0.10
  -5   6 -23   -0.13    0.10
  -5  -5  23    0.11    0.08
  -4  -5  23    0.34    0.08
  -3  -5  23    0.22    0.08
  -2  -5  23    4.45    0.18
  -1  -5  23    2.60    0.15
   0   5 -23    0.17    0.07
   0  -5  23    0.16    0.07
  -1   5 -23    0.01    0.07
   1  -5  23    0.20    0.07
  -2   5 -23    0.60    0.09
  -3   5 -23    2.31    0.18
  -4   5 -23    0.20    0.09
  -5   5 -23   -0.10    0.10
  -5  -4  23   -0.01    0.07
  -4  -4  23    0.50    0.08
  -3  -4  23    0.46    0.08
  -2  -4  23    2.64    0.15
  -1  -4  23    3.48    0.16
   0   4 -23   19.40    0.32
   0  -4  23   19.11    0.33
  -1   4 -23    3.01    0.16
   1  -4  23    3.26    0.16
  -2   4 -23    2.19    0.17
  -3   4 -23    0.45    0.09
  -4   4 -23    0.19    0.09
  -5   4 -23   -0.24    0.09
  -6  -3  23    1.40    0.15
  -5  -3  23   -0.08    0.07
  -4  -3  23    6.29    0.20
  -3  -3  23   -0.03    0.06
  -2  -3  23    0.26    0.07
  -1  -3  23   -0.01    0.07
   0   3 -23    0.12    0.06
   0  -3  23    0.08    0.07
  -1   3 -23    0.16    0.07
   1  -3  23    0.29    0.06
  -2   3 -23    1.85    0.15
  -3   3 -23    0.42    0.09
  -4   3 -23   -0.12    0.08
  -5   3 -23   -0.08    0.10
  -6  -2  23    0.10    0.07
  -5  -2  23    0.85    0.09
  -4  -2  23    1.83    0.15
  -3  -2  23    0.20    0.07
  -2  -2  23    0.10    0.07
  -1  -2  23    1.00    0.09
   0   2 -23   14.63    0.27
   0  -2  23   14.41    0.27
  -1   2 -23    3.21    0.16
   1  -2  23    3.28    0.14
  -2   2 -23    0.00    0.07
  -3   2 -23    0.05    0.08
  -4   2 -23    0.26    0.09
  -5   2 -23    0.04    0.10
  -6  -1  23    2.64    0.16
  -5  -1  23    0.25    0.07
  -4  -1  23    0.61    0.08
  -3  -1  23    0.17    0.07
  -2  -1  23    0.02    0.06
  -1  -1  23    8.16    0.20
   0   1 -23    2.58    0.14
   0  -1  23    2.64    0.15
  -1   1 -23    1.30    0.13
   1  -1  23    1.41    0.13
  -2   1 -23    0.30    0.08
  -3   1 -23    1.91    0.16
  -4   1 -23    0.23    0.09
  -5   1 -23   -0.07    0.09
  -6   0  23    0.10    0.07
  -5   0  23    0.10    0.07
  -4   0  23    0.23    0.07
  -3   0  23    2.37    0.14
  -2   0  23    0.48    0.07
   0   0 -23    4.82    0.16
   0   0  23    4.57    0.17
  -1   0 -23    0.16    0.07
   1   0  23    0.17    0.06
  -2   0 -23   -0.12    0.07
  -3   0 -23    6.37    0.20
  -4   0 -23    0.48    0.10
  -5   0 -23    3.21    0.21
   6  -1 -23   -0.11    0.09
  -6   1  23    0.01    0.07
  -5   1  23    2.44    0.16
  -4   1  23    1.52    0.14
  -3   1  23    7.38    0.20
  -2   1  23    0.51    0.07
  -1   1  23    0.98    0.08
   0  -1 -23    1.63    0.13
   0   1  23    1.38    0.13
  -1  -1 -23    0.08    0.07
   1   1  23    0.11    0.06
  -2  -1 -23    1.55    0.16
  -3  -1 -23    0.02    0.08
  -4  -1 -23   -0.14    0.09
  -5  -1 -23    0.85    0.12
   6  -2 -23    1.84    0.19
  -6   2  23    2.27    0.15
  -5   2  23    0.02    0.07
  -4   2  23    6.45    0.20
  -3   2  23    4.53    0.17
  -2   2  23    0.21    0.07
  -1   2  23    1.28    0.14
   0  -2 -23    2.66    0.14
   0   2  23    2.73    0.15
  -1  -2 -23   -0.06    0.06
   1   2  23   -0.06    0.06
  -2  -2 -23    0.44    0.08
  -3  -2 -23   -0.12    0.08
  -4  -2 -23   -0.01    0.09
  -5  -2 -23   -0.11    0.10
  -6   3  23    0.70    0.08
  -5   3  23   -0.10    0.07
  -4   3  23    8.92    0.22
  -3   3  23    0.09    0.07
  -2   3  23    5.00    0.18
  -1   3  23    0.34    0.07
   0  -3 -23    0.93    0.08
   0   3  23    1.22    0.14
  -1  -3 -23    0.49    0.08
   1   3  23    0.61    0.08
  -2  -3 -23   16.40    0.31
  -3  -3 -23    1.54    0.17
  -4  -3 -23    0.12    0.10
  -5  -3 -23   -0.04    0.10
  -4   4  23    4.67    0.19
  -3   4  23    0.68    0.09
  -2   4  23    0.11    0.07
  -1   4  23    0.28    0.08
   0  -4 -23    1.43    0.14
   0   4  23    1.65    0.14
  -1  -4 -23    2.28    0.16
   1   4  23    2.21    0.16
  -2  -4 -23    0.32    0.09
  -3  -4 -23    0.34    0.09
  -4  -4 -23    0.17    0.10
  -5  -4 -23    4.54    0.23
  -5   5  23   -0.02    0.08
  -4   5  23    0.33    0.09
  -3   5  23    1.22    0.10
  -2   5  23    0.01    0.07
  -1   5  23    5.43    0.19
   0  -5 -23    0.99    0.09
   0   5  23    1.02    0.09
  -1  -5 -23    4.23    0.19
   1   5  23    4.12    0.17
  -2  -5 -23   23.74    0.41
  -3  -5 -23    0.22    0.09
  -4  -5 -23    1.13    0.12
  -5   6  23   -0.02    0.08
  -4   6  23    0.86    0.10
  -3   6  23    1.12    0.10
  -2   6  23    2.05    0.16
  -1   6  23    2.62    0.18
   0  -6 -23   -0.05    0.07
   0   6  23    0.08    0.08
  -1  -6 -23    0.08    0.08
   1   6  23    0.11    0.08
  -2  -6 -23    0.31    0.09
  -3  -6 -23    0.17    0.10
  -4  -6 -23    2.46    0.22
  -5   7  23    0.44    0.09
  -4   7  23    1.61    0.18
  -3   7  23    0.02    0.08
  -2   7  23    0.10    0.08
  -1   7  23   -0.10    0.08
   0  -7 -23    0.94    0.09
   0   7  23    0.97    0.10
  -1  -7 -23    0.00    0.08
   1   7  23   -0.04    0.08
  -2  -7 -23   -0.01    0.09
  -3  -7 -23    0.04    0.10
  -4   8  23    0.26    0.09
  -3   8  23    0.01    0.09
  -2   8  23    2.63    0.19
  -1   8  23    0.07    0.09
   0   8  23    1.21    0.11
  -1  -8 -23    0.60    0.10
   1   8  23    0.74    0.10
  -2  -8 -23    0.13    0.09
  -3  -8 -23    0.00    0.10
  -3   9  23   -0.02    0.09
  -2   9  23    0.73    0.11
  -1   9  23    2.91    0.20
   0   9  23    0.21    0.09
  -1  -9 -23   -0.05    0.09
  -2  -9 -23   -0.04    0.09
  -2  10  23    0.30    0.11
  -1  10  23    4.52    0.22
   0  10  23   -0.07    0.09
  -1 -10 -23    0.08    0.09
   0 -11  24    8.27    0.26
  -2 -10  24    6.59    0.24
  -1 -10  24    6.01    0.23
   0 -10  24    0.21    0.09
  -1  10 -24   -0.08    0.08
  -2  10 -24   -0.13    0.09
  -3  -9  24   19.64    0.39
  -2  -9  24    0.00    0.09
  -1  -9  24    0.00    0.09
   0  -9  24    0.92    0.10
  -1   9 -24   -0.24    0.08
   1  -9  24   -0.06    0.08
  -2   9 -24    0.25    0.09
  -3   9 -24    5.94    0.25
  -3  -8  24    6.70    0.24
  -2  -8  24    0.13    0.09
  -1  -8  24   12.19    0.29
   0  -8  24    2.39    0.18
  -1   8 -24   -0.06    0.08
   1  -8  24    0.01    0.08
  -2   8 -24    0.35    0.09
  -3   8 -24    2.21    0.20
  -4   8 -24    0.10    0.10
  -4  -7  24    7.80    0.24
  -3  -7  24    0.13    0.09
  -2  -7  24    0.62    0.10
  -1  -7  24    0.14    0.08
   0   7 -24    2.81    0.17
   0  -7  24    2.93    0.18
  -1   7 -24    2.15    0.17
   1  -7  24    2.06    0.16
  -2   7 -24    0.74    0.10
  -3   7 -24    1.33    0.12
  -4   7 -24   -0.08    0.10
  -4  -6  24   -0.10    0.08
  -3  -6  24   -0.15    0.08
  -2  -6  24    3.50    0.19
  -1  -6  24    6.67    0.21
   0   6 -24    0.53    0.08
   0  -6  24    0.57    0.09
  -1   6 -24   13.49    0.28
   1  -6  24   13.24    0.27
  -2   6 -24    0.47    0.09
  -3   6 -24    1.89    0.19
  -4   6 -24    2.41    0.20
  -5  -5  24    0.58    0.09
  -4  -5  24   -0.14    0.07
  -3  -5  24    1.53    0.16
  -2  -5  24    7.34    0.22
  -1  -5  24   -0.07    0.07
   0   5 -24    0.10    0.07
   0  -5  24    0.00    0.08
  -1   5 -24    6.34    0.20
   1  -5  24    6.42    0.20
  -2   5 -24    1.33    0.11
  -3   5 -24    0.04    0.09
  -4   5 -24    0.14    0.10
  -5   5 -24   -0.11    0.10
  -5  -4  24    0.30    0.08
  -4  -4  24    0.79    0.09
  -3  -4  24    1.98    0.16
  -2  -4  24   -0.01    0.07
  -1  -4  24    0.55    0.08
   0   4 -24    3.43    0.16
   0  -4  24    3.67    0.18
  -1   4 -24    7.22    0.21
   1  -4  24    7.07    0.20
  -2   4 -24   -0.12    0.08
  -3   4 -24    0.00    0.08
  -4   4 -24   -0.07    0.09
  -5   4 -24    0.05    0.10
  -5  -3  24   -0.02    0.07
  -4  -3  24   -0.06    0.07
  -3  -3  24    0.05    0.07
  -2  -3  24    0.19    0.07
  -1  -3  24    0.10    0.07
   0   3 -24    0.51    0.08
   0  -3  24    0.63    0.08
  -1   3 -24    8.05    0.22
   1  -3  24    7.94    0.21
  -2   3 -24    0.05    0.08
  -3   3 -24   -0.18    0.08
  -4   3 -24   -0.12    0.09
  -5   3 -24    0.27    0.11
  -5  -2  24    2.62    0.17
  -4  -2  24   -0.07    0.07
  -3  -2  24    6.14    0.20
  -2  -2  24    2.34    0.15
  -1  -2  24    1.58    0.15
   0   2 -24   43.36    0.60
   0  -2  24   44.84    0.61
  -1   2 -24    8.47    0.21
   1  -2  24    8.49    0.20
  -2   2 -24    2.09    0.17
  -3   2 -24    0.12    0.09
  -4   2 -24    0.04    0.09
  -5   2 -24    1.22    0.13
  -5  -1  24    0.54    0.08
  -4  -1  24    1.04    0.10
  -3  -1  24    1.46    0.15
  -2  -1  24   -0.02    0.07
  -1  -1  24    5.66    0.19
   0   1 -24    0.82    0.08
   0  -1  24    0.89    0.09
  -1   1 -24    1.80    0.15
   1  -1  24    1.60    0.14
  -2   1 -24   -0.04    0.08
  -3   1 -24    2.11    0.17
  -4   1 -24    0.16    0.09
  -5   1 -24   -0.10    0.10
  -5   0  24    0.34    0.08
  -4   0  24    0.01    0.07
  -3   0  24    0.65    0.08
  -2   0  24    1.79    0.15
  -1   0  24   15.91    0.30
   0   0 -24    3.08    0.15
   0   0  24    3.09    0.16
  -1   0 -24    0.48    0.08
   1   0  24    0.44    0.08
  -2   0 -24    0.40    0.09
  -3   0 -24    0.45    0.09
  -4   0 -24    0.31    0.10
  -5   0 -24    0.89    0.12
  -5   1  24    0.20    0.08
  -4   1  24    3.65    0.18
  -3   1  24    2.93    0.16
  -2   1  24    3.86    0.17
  -1   1  24    0.13    0.07
   0  -1 -24    0.04    0.06
   0   1  24    0.01    0.06
  -1  -1 -24   -0.01    0.07
   1   1  24    0.01    0.06
  -2  -1 -24    1.97    0.17
  -3  -1 -24    0.87    0.10
  -4  -1 -24   -0.13    0.09
  -5  -1 -24   -0.11    0.10
  -5   2  24    0.18    0.08
  -4   2  24   20.66    0.36
  -3   2  24    1.02    0.09
  -2   2  24    0.49    0.08
  -1   2  24    0.22    0.07
   0  -2 -24    0.42    0.07
   0   2  24    0.49    0.08
  -1  -2 -24   -0.15    0.07
   1   2  24   -0.13    0.06
  -2  -2 -24   -0.16    0.08
  -3  -2 -24    0.90    0.10
  -4  -2 -24   -0.02    0.10
  -5  -2 -24    0.10    0.11
  -5   3  24    2.27    0.16
  -4   3  24    0.80    0.09
  -3   3  24    3.04    0.17
  -2   3  24    0.34    0.08
  -1   3  24    6.99    0.21
   0  -3 -24    4.12    0.17
   0   3  24    4.18    0.17
  -1  -3 -24   -0.08    0.07
   1   3  24   -0.20    0.06
  -2  -3 -24    0.68    0.10
  -3  -3 -24    2.08    0.18
  -4  -3 -24   -0.23    0.10
  -5  -3 -24   -0.20    0.10
  -5   4  24   -0.11    0.08
  -4   4  24    5.60    0.21
  -3   4  24   -0.01    0.07
  -2   4  24    0.78    0.09
  -1   4  24    1.17    0.10
   0  -4 -24    0.39    0.08
   0   4  24    0.39    0.08
  -1  -4 -24   -0.14    0.07
   1   4  24   -0.03    0.07
  -2  -4 -24    0.03    0.08
  -3  -4 -24   -0.02    0.09
  -4  -4 -24    0.40    0.11
  -5   5  24   -0.03    0.08
  -4   5  24    0.27    0.09
  -3   5  24    6.26    0.21
  -2   5  24   -0.07    0.08
  -1   5  24   -0.02    0.07
   0  -5 -24   -0.04    0.07
   0   5  24   -0.06    0.07
  -1  -5 -24    1.10    0.10
   1   5  24    0.89    0.09
  -2  -5 -24    0.10    0.09
  -3  -5 -24    4.27    0.22
  -4  -5 -24    0.09    0.10
  -4   6  24    1.60    0.17
  -3   6  24    7.05    0.23
  -2   6  24   -0.06    0.08
  -1   6  24    0.19    0.09
   0  -6 -24   -0.07    0.07
   0   6  24   -0.14    0.08
  -1  -6 -24   -0.03    0.08
   1   6  24    0.04    0.08
  -2  -6 -24    0.26    0.10
  -3  -6 -24    5.50    0.23
  -4   7  24    4.91    0.22
  -3   7  24    8.83    0.26
  -2   7  24   -0.01    0.09
  -1   7  24   -0.03    0.09
   0   7  24    0.53    0.10
  -1  -7 -24   -0.10    0.08
   1   7  24   -0.01    0.08
  -2  -7 -24    3.43    0.21
  -3  -7 -24    1.14    0.12
  -3   8  24    0.94    0.11
  -2   8  24    0.15    0.10
  -1   8  24   -0.02    0.09
   0   8  24    0.23    0.09
  -1  -8 -24    1.82    0.18
  -2  -8 -24    0.78    0.11
  -3   9  24    0.24    0.10
  -2   9  24    2.40    0.21
  -1   9  24    2.22    0.21
   0   9  24   -0.15    0.09
  -1  -9 -24   -0.10    0.09
  -1 -10  25    0.94    0.11
   0 -10  25    0.24    0.09
  -1  10 -25   -0.16    0.09
  -2  -9  25    0.13    0.09
  -1  -9  25    0.26    0.09
   0  -9  25    1.32    0.11
  -1   9 -25    0.17    0.09
  -2   9 -25   -0.06    0.09
  -2  -8  25    1.77    0.19
  -1  -8  25    3.02    0.19
   0  -8  25    0.77    0.10
  -1   8 -25    1.66    0.12
   1  -8  25    1.55    0.17
  -2   8 -25   -0.05    0.09
  -3   8 -25    0.67    0.11
  -4  -7  25    0.75    0.10
  -3  -7  25    0.61    0.10
  -2  -7  25    8.18    0.25
  -1  -7  25    0.35    0.09
   0  -7  25    1.81    0.18
  -1   7 -25    1.65    0.17
   1  -7  25    1.68    0.17
  -2   7 -25    1.27    0.11
  -3   7 -25    0.04    0.10
  -4   7 -25    0.15    0.11
  -4  -6  25    1.24    0.11
  -3  -6  25    0.98    0.11
  -2  -6  25    5.32    0.22
  -1  -6  25   17.28    0.33
   0   6 -25   12.18    0.27
   0  -6  25   12.52    0.28
  -1   6 -25    0.24    0.09
   1  -6  25    0.25    0.08
  -2   6 -25    0.53    0.10
  -3   6 -25   -0.04    0.09
  -4   6 -25    0.74    0.12
  -4  -5  25    0.02    0.08
  -3  -5  25    6.80    0.22
  -2  -5  25    8.11    0.23
  -1  -5  25    0.67    0.09
   0   5 -25    0.07    0.07
   0  -5  25    0.16    0.09
  -1   5 -25    0.23    0.08
   1  -5  25    0.23    0.08
  -2   5 -25    3.19    0.19
  -3   5 -25    0.61    0.11
  -4   5 -25   -0.01    0.10
  -5  -4  25    0.84    0.10
  -4  -4  25   -0.11    0.08
  -3  -4  25    2.61    0.17
  -2  -4  25    1.82    0.17
   0   4 -25    3.18    0.16
   0  -4  25    3.38    0.18
   1  -4  25    0.23    0.07
  -2   4 -25    0.13    0.09
  -3   4 -25    0.59    0.10
  -4   4 -25    0.05    0.10
  -5  -3  25    0.89    0.10
  -4  -3  25    4.71    0.20
  -3  -3  25    0.19    0.08
  -2  -3  25    5.73    0.20
  -1  -3  25   -0.07    0.07
   0   3 -25    0.77    0.09
   0  -3  25    0.88    0.10
  -1   3 -25    0.29    0.08
   1  -3  25    0.33    0.08
  -2   3 -25    0.84    0.10
  -3   3 -25    0.30    0.10
  -4   3 -25   -0.10    0.10
  -5  -2  25    0.91    0.10
  -4  -2  25    3.41    0.18
  -3  -2  25   -0.01    0.08
  -2  -2  25    4.77    0.19
  -1  -2  25    0.00    0.07
   0   2 -25    5.53    0.19
   0  -2  25    5.48    0.19
  -1   2 -25    0.53    0.08
   1  -2  25    0.52    0.08
  -2   2 -25    4.06    0.19
  -3   2 -25    0.02    0.09
  -4   2 -25   -0.16    0.09
  -5   2 -25    0.20    0.11
  -5  -1  25    0.67    0.09
  -4  -1  25    1.64    0.16
  -3  -1  25    0.23    0.08
  -2  -1  25    0.66    0.09
  -1  -1  25    0.09    0.07
   0   1 -25    4.06    0.17
   0  -1  25    4.18    0.18
  -1   1 -25    0.40    0.08
   1  -1  25    0.38    0.07
  -2   1 -25    0.16    0.08
  -3   1 -25    0.07    0.09
  -4   1 -25   -0.06    0.10
  -5   1 -25   -0.11    0.10
  -5   0  25    1.64    0.16
  -4   0  25    1.54    0.17
  -3   0  25    1.54    0.16
  -2   0  25    0.35    0.08
   0   0 -25    4.94    0.17
   0   0  25    5.19    0.19
  -1   0 -25    2.13    0.16
   1   0  25    1.82    0.14
  -2   0 -25   -0.01    0.08
  -3   0 -25    0.00    0.09
  -4   0 -25    1.13    0.12
  -5   0 -25    0.06    0.11
  -5   1  25   -0.11    0.07
  -4   1  25    0.04    0.08
  -3   1  25    5.30    0.20
  -2   1  25    3.71    0.17
  -1   1  25   12.92    0.27
   0  -1 -25    1.57    0.14
   0   1  25    1.65    0.15
  -1  -1 -25    0.21    0.08
   1   1  25    0.23    0.08
  -2  -1 -25    0.13    0.09
  -3  -1 -25    4.84    0.21
  -4  -1 -25   -0.18    0.10
  -5   2  25    0.94    0.10
  -4   2  25    0.07    0.08
  -3   2  25    0.70    0.09
  -2   2  25    1.06    0.10
  -1   2  25   -0.06    0.07
   0  -2 -25    0.71    0.08
   0   2  25    0.78    0.09
  -1  -2 -25   -0.05    0.07
   1   2  25   -0.12    0.07
  -2  -2 -25   -0.06    0.08
  -3  -2 -25    0.89    0.11
  -4  -2 -25    0.14    0.10
  -5   3  25    1.56    0.16
  -4   3  25    0.05    0.08
  -3   3  25    7.55    0.22
  -2   3  25    1.10    0.10
  -1   3  25    0.25    0.08
   0  -3 -25    0.31    0.08
   0   3  25    0.46    0.08
  -1  -3 -25    1.18    0.10
   1   3  25    1.29    0.14
  -2  -3 -25   -0.12    0.08
  -3  -3 -25    0.23    0.10
  -4  -3 -25    0.30    0.11
  -5   4  25    1.41    0.11
  -4   4  25    3.40    0.19
  -3   4  25   -0.11    0.08
  -2   4  25   -0.01    0.08
  -1   4  25    0.00    0.08
   0  -4 -25    5.19    0.19
   0   4  25    5.22    0.20
  -1  -4 -25    0.52    0.09
   1   4  25    0.44    0.08
  -2  -4 -25    0.50    0.10
  -3  -4 -25    0.91    0.12
  -4  -4 -25    0.09    0.10
  -4   5  25    0.05    0.09
  -3   5  25    0.02    0.09
  -2   5  25   -0.04    0.08
  -1   5  25    0.04    0.08
   0  -5 -25    2.01    0.18
   0   5  25    2.33    0.18
  -1  -5 -25    0.15    0.09
   1   5  25    0.22    0.08
  -2  -5 -25    4.35    0.21
  -3  -5 -25    0.42    0.11
  -4   6  25    9.29    0.27
  -3   6  25    0.97    0.11
  -2   6  25   -0.13    0.08
  -1   6  25    0.03    0.09
   0   6  25    0.25    0.09
  -1  -6 -25    0.33    0.09
   1   6  25    0.39    0.09
  -2  -6 -25    0.13    0.10
  -3  -6 -25    0.21    0.11
  -2   7  25   -0.11    0.09
  -1   7  25    2.72    0.20
   0   7  25    0.29    0.10
  -1  -7 -25    0.40    0.10
   1   7  25    0.38    0.10
  -2  -7 -25    3.71    0.21
  -3   8  25    0.16    0.10
  -2   8  25    1.03    0.12
  -1   8  25   -0.17    0.09
   0   8  25    1.12    0.12
  -1  -8 -25    0.95    0.11
  -1   9  25    1.26    0.13
   0   9  25   -0.08    0.09
  -1  -9  26    0.26    0.10
   0  -9  26    1.23    0.12
  -2  -8  26    1.38    0.12
  -1  -8  26    5.81    0.23
   0  -8  26    0.09    0.09
  -1   8 -26    0.40    0.10
  -2   8 -26    1.79    0.13
  -3  -7  26    2.73    0.20
  -2  -7  26    0.48    0.10
  -1  -7  26    0.32    0.09
   0  -7  26   -0.05    0.08
  -1   7 -26    0.23    0.09
   1  -7  26    0.22    0.09
  -2   7 -26    0.98    0.11
  -3   7 -26    2.09    0.21
  -3  -6  26    0.37    0.10
  -2  -6  26    0.13    0.09
  -1  -6  26    7.45    0.24
   0  -6  26    1.24    0.11
  -1   6 -26   -0.03    0.08
   1  -6  26   -0.09    0.08
  -2   6 -26   -0.06    0.09
  -3   6 -26    0.97    0.12
  -4  -5  26   -0.04    0.08
  -2  -5  26    3.01    0.20
  -1  -5  26    2.63    0.19
   0  -5  26    5.32    0.21
  -1   5 -26    0.11    0.09
   1  -5  26    0.33    0.08
  -2   5 -26    0.38    0.09
  -3   5 -26    0.01    0.10
  -4   5 -26    0.01    0.11
  -4  -4  26    0.72    0.10
  -3  -4  26    4.64    0.22
  -2  -4  26    2.25    0.18
  -1  -4  26    4.88    0.21
   0   4 -26    1.64    0.15
   0  -4  26    1.89    0.18
  -1   4 -26   20.30    0.36
   1  -4  26   20.27    0.36
  -2   4 -26    0.47    0.10
  -3   4 -26    1.19    0.12
  -4   4 -26    0.76    0.12
  -4  -3  26    0.69    0.10
  -3  -3  26    3.54    0.20
  -2  -3  26    8.71    0.25
  -1  -3  26   -0.02    0.08
   0   3 -26    0.89    0.09
   0  -3  26    0.91    0.10
  -1   3 -26    0.21    0.08
   1  -3  26    0.21    0.07
  -2   3 -26    1.26    0.11
  -3   3 -26   -0.15    0.09
  -4   3 -26    0.20    0.11
  -4  -2  26    1.20    0.11
  -3  -2  26    2.58    0.18
  -2  -2  26    0.21    0.08
  -1  -2  26    2.98    0.18
   0   2 -26    9.38    0.23
   0  -2  26    9.57    0.24
  -1   2 -26    0.71    0.09
   1  -2  26    0.67    0.09
  -2   2 -26    0.07    0.09
  -3   2 -26   -0.11    0.09
  -4   2 -26   -0.14    0.10
  -5  -1  26    4.36    0.19
  -4  -1  26   -0.06    0.08
  -3  -1  26    1.12    0.11
  -2  -1  26    0.06    0.08
  -1  -1  26    0.31    0.09
   0   1 -26   17.26    0.32
   0  -1  26   18.12    0.33
  -1   1 -26    3.53    0.18
   1  -1  26    3.36    0.17
  -2   1 -26    0.63    0.10
  -3   1 -26   -0.12    0.09
  -4   1 -26    0.00    0.10
  -5   0  26    2.16    0.17
  -4   0  26    7.18    0.23
  -3   0  26   31.08    0.49
  -2   0  26    0.90    0.10
  -1   0  26    0.21    0.08
   0   0 -26   15.64    0.30
   0   0  26   16.21    0.31
  -1   0 -26    1.12    0.10
   1   0  26    0.99    0.09
  -2   0 -26    0.09    0.09
  -3   0 -26    0.09    0.10
  -4   0 -26   -0.15    0.10
  -5   1  26    0.37    0.09
  -4   1  26    2.83    0.18
  -3   1  26    2.10    0.18
  -2   1  26    0.61    0.09
  -1   1  26    7.33    0.22
   0  -1 -26    8.38    0.22
   0   1  26    8.38    0.23
  -1  -1 -26    0.59    0.09
   1   1  26    0.74    0.09
  -2  -1 -26   -0.02    0.09
  -3  -1 -26    2.60    0.20
  -4  -1 -26    0.88    0.12
  -5   2  26    0.47    0.09
  -4   2  26    2.34    0.18
  -3   2  26    3.11    0.19
  -2   2  26    0.05    0.08
  -1   2  26    0.34    0.09
   0  -2 -26    0.44    0.08
   0   2  26    0.45    0.09
  -1  -2 -26    0.09    0.08
   1   2  26    0.01    0.07
  -2  -2 -26   -0.24    0.08
  -3  -2 -26    0.87    0.12
  -4  -2 -26   -0.03    0.10
  -4   3  26    0.01    0.08
  -3   3  26    0.10    0.09
  -2   3  26    0.71    0.10
  -1   3  26    6.69    0.23
   0  -3 -26    0.29    0.09
   0   3  26    0.20    0.08
  -1  -3 -26    0.34    0.09
   1   3  26    0.31    0.08
  -2  -3 -26    0.00    0.09
  -3  -3 -26    4.08    0.22
  -4  -3 -26    0.94    0.13
  -4   4  26    2.76    0.19
  -3   4  26   -0.06    0.08
  -2   4  26    1.79    0.18
  -1   4  26    3.64    0.20
   0   4  26    1.67    0.17
  -1  -4 -26    0.14    0.09
   1   4  26    0.21    0.08
  -2  -4 -26    0.16    0.09
  -3  -4 -26    0.09    0.10
  -4   5  26    0.22    0.09
  -3   5  26    1.80    0.19
  -2   5  26    0.68    0.10
  -1   5  26    0.27    0.09
   0   5  26    2.06    0.18
  -1  -5 -26   -0.12    0.08
   1   5  26    0.00    0.08
  -2  -5 -26    0.23    0.10
  -3  -5 -26    2.99    0.23
  -3   6  26    5.42    0.23
  -2   6  26    2.05    0.20
  -1   6  26    2.51    0.20
   0   6  26    1.97    0.18
  -1  -6 -26    0.45    0.10
   1   6  26    0.50    0.10
  -2  -6 -26   -0.07    0.09
  -3   7  26   13.93    0.32
  -2   7  26    0.16    0.10
  -1   7  26    3.74    0.22
   0   7  26    0.50    0.10
  -1  -7 -26   -0.03    0.09
  -2  -7 -26    0.03    0.10
  -1   8  26    1.27    0.13
   0   8  26    0.20    0.10
  -1  -8  27    0.24    0.10
   0  -8  27    0.31    0.10
  -1   8 -27    2.45    0.20
  -2  -7  27    0.60    0.10
  -1  -7  27    0.00    0.09
   0  -7  27    0.03    0.09
  -1   7 -27    1.05    0.11
  -2   7 -27    0.33    0.11
  -3  -6  27   -0.12    0.09
  -2  -6  27    0.08    0.10
  -1  -6  27    0.07    0.09
   0  -6  27   -0.01    0.09
  -1   6 -27    2.81    0.20
   1  -6  27    2.76    0.19
  -2   6 -27    0.56    0.11
  -3   6 -27    2.29    0.22
  -3  -5  27   -0.10    0.09
  -2  -5  27    8.07    0.25
  -1  -5  27    0.76    0.11
   0  -5  27    0.69    0.10
  -1   5 -27    0.77    0.10
   1  -5  27    0.90    0.10
  -2   5 -27    0.11    0.09
  -3   5 -27    0.42    0.11
  -4  -4  27    0.03    0.09
  -3  -4  27    0.31    0.10
  -2  -4  27    0.83    0.11
  -1  -4  27    9.05    0.26
   0  -4  27    2.23    0.19
  -1   4 -27    0.69    0.10
   1  -4  27    0.71    0.09
  -2   4 -27    0.09    0.09
  -3   4 -27    1.26    0.12
  -4  -3  27   -0.05    0.08
  -3  -3  27   13.71    0.31
  -2  -3  27    7.90    0.24
  -1  -3  27    0.65    0.10
   0  -3  27    2.08    0.18
  -1   3 -27    0.84    0.10
   1  -3  27    0.63    0.09
  -2   3 -27    0.05    0.09
  -3   3 -27    0.03    0.10
  -4  -2  27    0.03    0.08
  -3  -2  27    5.47    0.22
  -2  -2  27    3.13    0.20
  -1  -2  27    0.31    0.09
   0  -2  27    0.11    0.08
  -1   2 -27    2.52    0.18
   1  -2  27    2.53    0.17
  -2   2 -27    1.67    0.18
  -3   2 -27   -0.11    0.10
  -4   2 -27    0.01    0.11
  -4  -1  27    1.82    0.18
  -3  -1  27    0.40    0.10
  -2  -1  27    1.22    0.11
  -1  -1  27    0.59    0.10
   0  -1  27    0.62    0.09
  -1   1 -27    0.55    0.09
   1  -1  27    0.47    0.09
  -2   1 -27    0.21    0.09
  -3   1 -27   -0.20    0.10
  -4   1 -27    0.89    0.12
  -4   0  27    1.76    0.18
  -3   0  27    5.34    0.22
  -2   0  27    2.24    0.18
  -1   0  27    0.20    0.09
   0   0  27    0.31    0.09
  -1   0 -27    0.17    0.08
   1   0  27    0.01    0.07
  -2   0 -27   -0.01    0.09
  -3   0 -27    0.13    0.10
[truncated: 16,430 more chars]
