# Supplementary material for: Crystal structure of 5-(4-tert-but­oxy­phen­yl)-3-(4-n-octyloxyphen­yl)-4,5-di­hydro­isoxazole
Source: Acta Crystallogr E Crystallogr Commun. 2019 May 24;75(Pt 6):896–9. doi: 10.1107/S2056989019007412 (PMC6658943; doi:10.1107/S2056989019007412)
Supplement: Supplementary file 2 [file e-75-00896-Isup2.hkl]

data_I                                                                          
_shelx_title ' Compound 1- P-1'                                                 
_shelx_refln_list_code          4                                               
_shelx_F_calc_maximum       94.20                                               
_exptl_crystal_F_000       460.00                                               
_reflns_d_resolution_high  0.6900                                               
                                                                                
loop_                                                                           
 _space_group_symop_operation_xyz                                               
 'x, y, z'                                                                      
 '-x, -y, -z'                                                                   
                                                                                
_cell_length_a     5.8493                                                       
_cell_length_b    10.7773                                                       
_cell_length_c    19.3201                                                       
_cell_angle_alpha  92.325                                                       
_cell_angle_beta   91.806                                                       
_cell_angle_gamma  94.145                                                       
                                                                                
_shelx_F_squared_multiplier     1.000                                           
                                                                                
loop_                                                                           
 _refln_index_h                                                                 
 _refln_index_k                                                                 
 _refln_index_l                                                                 
 _refln_F_squared_calc                                                          
 _refln_F_squared_meas                                                          
 _refln_F_squared_sigma                                                         
 _refln_observed_status                                                         
   1   0   0       3389.24       3312.38        52.02 o                         
   3   0   0        134.64        143.73         2.33 o                         
   4   0   0          0.07         -0.35         0.35 o                         
   5   0   0        157.03        153.33         1.89 o                         
   6   0   0         96.57         93.40         1.49 o                         
   7   0   0          2.86          3.37         0.55 o                         
   8   0   0          0.18          0.39         0.55 o                         
  -8   1   0          7.11          8.35         0.70 o                         
  -7   1   0          0.17          0.91         0.49 o                         
  -6   1   0        100.67        106.08         1.68 o                         
  -5   1   0          4.76          3.23         0.39 o                         
  -4   1   0        107.33        108.79         1.98 o                         
  -3   1   0        236.65        252.28         2.56 o                         
  -1   1   0          6.73         10.70         0.35 o                         
   3   1   0        145.91        171.34         2.67 o                         
   5   1   0          0.34          0.95         0.52 o                         
   6   1   0        272.03        256.74         2.99 o                         
   7   1   0          6.66          7.38         0.61 o                         
   8   1   0          9.60          8.02         0.95 o                         
  -8   2   0          3.30          2.94         0.61 o                         
  -7   2   0         63.23         62.15         3.54 o                         
  -6   2   0         13.53         13.39         0.82 o                         
  -5   2   0         19.63         18.56         0.73 o                         
  -4   2   0         22.25         19.77         0.61 o                         
  -3   2   0          1.28          0.43         0.35 o                         
  -2   2   0        135.95        142.44         1.47 o                         
  -1   2   0       3174.23       3279.86        42.62 o                         
   0   2   0       4464.19       4578.19        57.89 o                         
   1   2   0        158.68        161.59         1.98 o                         
   2   2   0         85.64         95.33         1.21 o                         
   3   2   0        540.10        586.40         6.82 o                         
   4   2   0          2.56          2.50         0.26 o                         
   5   2   0          6.53          3.59         0.23 o                         
   6   2   0         29.48         26.83         1.38 o                         
   7   2   0          0.12          0.52         0.69 o                         
   8   2   0          4.16          4.49         0.95 o                         
  -8   3   0          0.62          0.65         0.55 o                         
  -7   3   0        139.60        136.01         4.23 o                         
  -6   3   0         57.12         62.09         2.55 o                         
  -5   3   0         75.92         82.47         1.31 o                         
  -4   3   0         73.31         80.83         0.88 o                         
  -3   3   0        349.06        376.71         6.86 o                         
  -2   3   0        104.36        112.07         1.38 o                         
  -1   3   0        635.81        714.23         6.10 o                         
   0   3   0       2466.95       2585.79        37.62 o                         
   1   3   0        239.25        231.48         1.95 o                         
   2   3   0        101.80        105.51         1.38 o                         
   3   3   0        238.62        268.40         3.19 o                         
   4   3   0         30.37         29.59         0.60 o                         
   5   3   0         71.31         70.14         1.04 o                         
   7   3   0          7.79          7.33         0.86 o                         
   8   3   0          0.68          0.26         0.86 o                         
  -8   4   0         36.20         38.70         1.34 o                         
  -7   4   0          5.15          2.90         0.55 o                         
  -6   4   0         10.82          6.62         0.55 o                         
  -5   4   0         33.21         35.72         0.55 o                         
  -4   4   0        437.97        447.20         3.95 o                         
  -3   4   0         65.66         65.22         0.95 o                         
  -2   4   0        364.05        436.54         5.26 o                         
  -1   4   0         37.98         55.91         0.61 o                         
   0   4   0       1400.88       1515.57        12.87 o                         
   1   4   0        306.58        316.20         2.65 o                         
   2   4   0       1767.94       1891.46        22.60 o                         
   3   4   0        147.98        154.08         1.98 o                         
   4   4   0         25.70         24.67         0.60 o                         
   5   4   0          3.34          1.98         0.26 o                         
   6   4   0         21.75         22.43         0.69 o                         
   8   4   0          3.08          3.45         0.95 o                         
  -8   5   0          1.66          1.64         0.86 o                         
  -7   5   0          4.59          4.14         0.86 o                         
  -6   5   0          4.65          3.80         0.69 o                         
  -5   5   0         29.58         26.92         0.60 o                         
  -4   5   0          7.89          7.85         0.43 o                         
  -3   5   0        171.60        167.03         2.16 o                         
  -2   5   0         11.73          9.66         0.27 o                         
  -1   5   0       1326.77       1477.31        12.63 o                         
   0   5   0        968.49       1074.69         9.27 o                         
   1   5   0          4.66          8.78         0.33 o                         
   2   5   0        772.71        797.32         6.83 o                         
   3   5   0         54.45         61.94         1.04 o                         
   4   5   0         21.30         20.27         0.69 o                         
   5   5   0         41.73         32.27         0.86 o                         
   6   5   0          7.45          7.07         0.60 o                         
   7   5   0          0.37         -0.17         0.35 o                         
  -8   6   0          2.21          1.55         0.86 o                         
  -7   6   0         39.79         37.96         1.73 o                         
  -6   6   0          7.34          6.48         1.08 o                         
  -5   6   0          3.03          0.86         0.26 o                         
  -4   6   0         25.73         20.36         0.69 o                         
  -3   6   0          4.39          4.66         0.52 o                         
  -2   6   0        105.90        104.70         1.07 o                         
  -1   6   0        212.06        187.18         1.71 o                         
   0   6   0          3.91          4.87         0.43 o                         
   1   6   0        256.12        245.19         4.75 o                         
   2   6   0        740.51        784.96         7.72 o                         
   3   6   0         57.55         51.25         1.04 o                         
   4   6   0         58.57         54.78         1.12 o                         
   5   6   0          0.35          0.35         0.35 o                         
   6   6   0          2.95          2.67         0.43 o                         
   7   6   0          0.36         -0.35         0.35 o                         
  -7   7   0         11.94         12.82         0.74 o                         
  -6   7   0         56.79         56.34         1.21 o                         
  -5   7   0        230.46        218.10         2.93 o                         
  -4   7   0          3.88          3.80         0.35 o                         
  -3   7   0        545.72        515.83         6.21 o                         
  -2   7   0         20.40         15.09         0.39 o                         
  -1   7   0          2.32          0.43         0.18 o                         
   0   7   0        308.09        327.33         2.87 o                         
   1   7   0        298.16        308.13         2.75 o                         
   2   7   0        240.48        219.20         2.04 o                         
   3   7   0        957.09        892.41        10.61 o                         
   4   7   0         31.22         31.58         0.95 o                         
   5   7   0          2.89          2.33         0.43 o                         
   6   7   0          0.80          0.52         0.43 o                         
  -7   8   0         74.96         82.48         1.60 o                         
  -6   8   0         93.81        100.68         1.73 o                         
  -5   8   0         18.71         14.75         0.86 o                         
  -4   8   0         82.02         81.70         1.47 o                         
  -3   8   0        319.27        299.28         3.88 o                         
  -2   8   0          0.03          0.86         0.39 o                         
  -1   8   0         90.07         75.24         0.94 o                         
   0   8   0          5.10          1.77         0.24 o                         
   1   8   0         11.26         10.53         0.45 o                         
   2   8   0         17.23          9.06         0.78 o                         
   3   8   0        224.43        222.93         3.11 o                         
   4   8   0          4.79          4.23         0.43 o                         
   5   8   0          1.38          1.38         0.43 o                         
   6   8   0         14.29         10.87         0.95 o                         
  -7   9   0          2.47          3.18         0.44 o                         
  -6   9   0          6.46          5.35         0.52 o                         
  -5   9   0         11.22          8.71         0.60 o                         
  -4   9   0        425.63        424.64         5.35 o                         
  -3   9   0         73.42         66.26         1.38 o                         
  -2   9   0         61.34         56.42         1.21 o                         
  -1   9   0         10.66          7.31         0.45 o                         
   0   9   0          8.93          3.58         0.31 o                         
   1   9   0          0.09         -0.27         0.27 o                         
   2   9   0        385.64        360.02         4.66 o                         
   3   9   0         62.45         61.17         1.38 o                         
   4   9   0         74.27         70.14         1.55 o                         
   5   9   0          1.62          0.09         0.43 o                         
  -6  10   0          2.99          2.85         0.60 o                         
  -5  10   0         34.68         31.14         1.21 o                         
  -4  10   0        201.06        204.99         3.02 o                         
  -3  10   0         18.03         17.08         0.95 o                         
  -2  10   0          7.78         11.65         0.95 o                         
  -1  10   0         51.12         44.66         0.99 o                         
   0  10   0          0.00         -0.24         0.24 o                         
   1  10   0        117.11        115.87         1.37 o                         
   2  10   0         12.02          9.66         0.95 o                         
   3  10   0         68.80         64.88         1.47 o                         
   4  10   0         15.61         12.25         1.04 o                         
   5  10   0          3.68          3.11         0.60 o                         
   6  10   0          9.72          8.20         0.78 o                         
  -6  11   0          2.60          2.16         0.60 o                         
  -5  11   0          1.67          1.81         0.60 o                         
  -4  11   0          2.21          2.24         0.52 o                         
  -3  11   0          0.83         -0.26         0.52 o                         
  -2  11   0         19.79         18.81         1.12 o                         
  -1  11   0        183.00        170.92         1.86 o                         
   0  11   0          2.58          2.07         0.33 o                         
   1  11   0         89.01         89.82         1.25 o                         
   2  11   0         10.50          6.30         0.60 o                         
   3  11   0          6.42          4.57         0.60 o                         
   4  11   0         96.05         96.11         1.98 o                         
   5  11   0          6.17          4.31         0.69 o                         
  -5  12   0          9.07          7.94         0.78 o                         
  -4  12   0         44.66         45.29         1.47 o                         
  -3  12   0         18.09         19.76         1.21 o                         
  -2  12   0         30.19         29.33         1.29 o                         
  -1  12   0          0.97          1.52         0.33 o                         
   0  12   0         20.45         20.85         0.79 o                         
   1  12   0          5.46          3.52         0.43 o                         
   2  12   0         14.44         12.08         1.21 o                         
   3  12   0          6.18          6.04         0.69 o                         
   4  12   0         26.59         30.97         1.47 o                         
  -5  13   0          2.45          2.67         0.69 o                         
  -4  13   0          6.86          5.61         0.78 o                         
  -3  13   0          7.74          4.83         0.69 o                         
  -2  13   0         74.45         76.35         1.81 o                         
  -1  13   0          0.51          0.18         0.33 o                         
   0  13   0          0.42          1.12         0.37 o                         
   1  13   0          8.32          8.27         0.60 o                         
   2  13   0          2.90          1.21         0.69 o                         
   3  13   0         57.35         67.21         1.98 o                         
   4  13   0         47.03         52.20         1.81 o                         
  -4  14   0         53.00         62.46         1.90 o                         
  -3  14   0         40.73         49.52         1.73 o                         
  -2  14   0         23.97         28.73         1.47 o                         
  -1  14   0          1.19          1.55         0.60 o                         
   0  14   0         93.65        110.04         1.59 o                         
   1  14   0          1.56         -0.91         1.08 o                         
   2  14   0          1.58         -0.43         0.69 o                         
   3  14   0          3.74          4.14         0.78 o                         
  -2  15   0          7.75          8.11         0.86 o                         
  -1  15   0         25.52         31.32         1.64 o                         
   0  15   0         34.39         48.15         1.19 o                         
   1  15   0         19.95         16.82         1.55 o                         
   0 -15   1         36.60         41.25         1.16 o                         
   1 -15   1         59.50         66.34         1.90 o                         
   2 -15   1          0.05          0.09         0.69 o                         
  -3 -14   1          1.40          2.07         0.78 o                         
  -2 -14   1          6.88          6.64         0.86 o                         
   0 -14   1         11.97         16.20         0.91 o                         
   1 -14   1          1.13          1.90         0.60 o                         
   2 -14   1         14.64         17.94         1.38 o                         
   3 -14   1          2.35          3.19         0.69 o                         
   4 -14   1         28.71         35.11         1.73 o                         
  -4 -13   1          0.01          0.78         0.69 o                         
  -3 -13   1        156.62        171.86         3.02 o                         
  -2 -13   1          5.60          4.83         0.69 o                         
  -1 -13   1         33.58         32.18         0.91 o                         
   0 -13   1         12.36         12.67         0.78 o                         
   1 -13   1          0.04         -0.04         0.33 o                         
   2 -13   1          0.01          1.04         0.52 o                         
   3 -13   1          6.21          3.97         0.69 o                         
   4 -13   1         34.82         34.85         1.55 o                         
   5 -13   1          5.25          3.71         0.69 o                         
  -4 -12   1          0.97          1.64         0.60 o                         
  -3 -12   1          3.69          4.49         0.60 o                         
  -2 -12   1         21.09         15.96         1.21 o                         
  -1 -12   1         12.95         13.08         0.72 o                         
   0 -12   1          1.77          2.12         0.37 o                         
   1 -12   1         57.22         46.65         0.94 o                         
   2 -12   1          3.55          3.88         0.60 o                         
   3 -12   1         60.74         62.89         1.64 o                         
   4 -12   1          4.76          3.02         0.60 o                         
   5 -12   1         33.15         36.75         1.47 o                         
  -5 -11   1          0.06         -0.60         0.60 o                         
  -4 -11   1         18.41         26.31         1.29 o                         
  -3 -11   1          1.62          1.04         0.52 o                         
  -2 -11   1          7.46          5.44         0.60 o                         
  -1 -11   1         21.93         20.25         0.82 o                         
   0 -11   1         43.14         37.58         0.85 o                         
   1 -11   1         11.81          6.80         1.04 o                         
   2 -11   1          0.18          0.43         0.43 o                         
   3 -11   1          9.81          9.23         0.69 o                         
   4 -11   1          7.84          4.92         0.60 o                         
   5 -11   1          0.10         -0.52         0.52 o                         
   6 -11   1          4.06          3.28         0.60 o                         
  -6 -10   1         11.07          9.49         0.78 o                         
  -5 -10   1          2.83          0.78         0.52 o                         
  -4 -10   1          1.39          0.52         0.43 o                         
  -3 -10   1          0.69         -0.09         0.43 o                         
  -1 -10   1          0.74         -0.23         0.27 o                         
   0 -10   1        107.17         95.17         2.29 o                         
   1 -10   1          2.48          0.25         0.27 o                         
   2 -10   1        307.41        297.21         3.97 o                         
   3 -10   1         30.20         24.07         1.04 o                         
   4 -10   1          4.06          5.09         0.52 o                         
   5 -10   1          0.00         -0.52         0.52 o                         
   6 -10   1         13.41         15.36         1.12 o                         
  -6  -9   1         22.26         19.15         1.21 o                         
  -5  -9   1          1.40         -0.17         0.43 o                         
  -4  -9   1          5.97          3.36         0.52 o                         
  -3  -9   1         34.89         29.51         1.04 o                         
  -2  -9   1         19.52         18.29         0.86 o                         
  -1  -9   1        417.51        383.18         3.45 o                         
   0  -9   1          0.01         -0.24         0.24 o                         
   1  -9   1          0.44          0.60         0.26 o                         
   2  -9   1         50.30         44.69         1.12 o                         
   3  -9   1          0.21         -0.35         0.35 o                         
   4  -9   1          1.51          1.64         0.43 o                         
   5  -9   1          9.74          7.76         0.60 o                         
   6  -9   1          2.56          1.98         0.52 o                         
   7  -9   1          6.49          6.04         0.52 o                         
  -6  -8   1          1.69         -0.43         0.43 o                         
  -5  -8   1          0.00          0.09         0.43 o                         
  -4  -8   1         10.66          7.16         0.78 o                         
  -3  -8   1         14.45         16.39         0.78 o                         
  -2  -8   1         19.80         16.31         0.86 o                         
  -1  -8   1        119.41        125.57         1.34 o                         
   0  -8   1         17.32         15.45         0.49 o                         
   1  -8   1          8.48          5.40         0.39 o                         
   2  -8   1        289.59        239.41         2.29 o                         
   3  -8   1        326.38        321.89         4.14 o                         
   4  -8   1         55.98         57.80         1.21 o                         
   5  -8   1         34.11         28.73         0.95 o                         
   6  -8   1         42.86         43.74         1.21 o                         
   7  -8   1         26.81         27.62         0.89 o                         
  -7  -7   1          3.94         -0.17         0.52 o                         
  -6  -7   1          3.20          2.50         0.43 o                         
  -5  -7   1          7.04          2.16         0.35 o                         
  -4  -7   1          2.64          2.76         0.35 o                         
  -3  -7   1          1.74          2.50         0.35 o                         
  -2  -7   1        411.69        403.74         3.48 o                         
  -1  -7   1        140.88        152.79         1.49 o                         
   0  -7   1        150.64        167.85         1.65 o                         
   1  -7   1         15.37         12.81         0.39 o                         
   2  -7   1         21.39         28.46         0.52 o                         
   3  -7   1         59.76         58.15         1.12 o                         
   4  -7   1         37.64         36.58         0.95 o                         
   5  -7   1          1.70          1.29         0.35 o                         
   6  -7   1        133.51        143.00         1.74 o                         
   7  -7   1          3.83          3.42         0.39 o                         
  -7  -6   1          2.01          0.60         0.43 o                         
  -6  -6   1          0.28          0.17         0.35 o                         
  -5  -6   1         79.03         69.71         1.29 o                         
  -4  -6   1         38.28         38.31         0.95 o                         
  -3  -6   1          0.56          0.95         0.26 o                         
  -2  -6   1         19.52         24.44         0.45 o                         
  -1  -6   1        125.70        154.31         1.46 o                         
   0  -6   1        133.32        156.25         1.46 o                         
   1  -6   1        520.14        623.74        10.87 o                         
   2  -6   1        194.24        180.63         1.62 o                         
   3  -6   1          5.49          5.52         0.52 o                         
   4  -6   1        280.41        269.43         3.36 o                         
   5  -6   1          1.95          1.21         0.35 o                         
   6  -6   1         58.18         64.84         1.02 o                         
   7  -6   1        115.61        118.54         2.67 o                         
   8  -6   1          0.44          0.52         0.78 o                         
  -7  -5   1          0.06         -0.35         0.35 o                         
  -6  -5   1         38.18         34.25         0.86 o                         
  -5  -5   1         46.66         35.54         0.86 o                         
  -4  -5   1         13.26         16.39         0.60 o                         
  -3  -5   1        151.86        143.13         1.90 o                         
  -2  -5   1        874.85        918.88         7.80 o                         
  -1  -5   1        220.24        246.85         2.17 o                         
   0  -5   1        113.07        123.72         1.22 o                         
   1  -5   1         21.30         30.68         0.45 o                         
   2  -5   1          4.88          6.17         0.27 o                         
   3  -5   1         26.57         22.95         0.60 o                         
   4  -5   1        450.65        448.97         5.35 o                         
   5  -5   1         88.76         88.69         1.29 o                         
   6  -5   1         39.34         38.73         1.07 o                         
   7  -5   1          8.91          7.16         0.86 o                         
   8  -5   1          6.99          6.13         0.95 o                         
  -8  -4   1          6.12          7.76         1.04 o                         
  -7  -4   1          2.62          4.05         0.86 o                         
  -5  -4   1         28.66         26.66         0.69 o                         
  -4  -4   1         39.70         33.65         0.69 o                         
  -3  -4   1         87.67         89.29         1.29 o                         
  -2  -4   1        138.61        165.30         2.07 o                         
  -1  -4   1        346.54        362.51         3.08 o                         
   0  -4   1       1806.56       1992.09        16.72 o                         
   1  -4   1       1039.88       1126.26         9.64 o                         
   2  -4   1         11.34          5.00         0.35 o                         
   3  -4   1          0.72          1.81         0.15 o                         
   4  -4   1        701.03        707.12         9.27 o                         
   5  -4   1         87.58         87.85         0.90 o                         
   6  -4   1          0.15          0.00         0.43 o                         
   7  -4   1          0.33         -0.13         0.56 o                         
   8  -4   1         17.53         14.69         1.10 o                         
  -8  -3   1          6.01          4.23         0.95 o                         
  -7  -3   1          6.36          5.35         0.86 o                         
  -5  -3   1          8.31          6.30         0.43 o                         
  -4  -3   1         94.59         95.76         1.29 o                         
  -3  -3   1          1.13          1.47         0.17 o                         
  -2  -3   1         58.70         70.49         0.95 o                         
  -1  -3   1          0.07          1.39         0.12 o                         
   0  -3   1       1167.78       1248.11        14.41 o                         
   1  -3   1       2173.76       2283.19        39.34 o                         
   2  -3   1         62.67         66.12         0.78 o                         
   3  -3   1        520.25        586.24         5.13 o                         
   4  -3   1          1.75          1.35         0.17 o                         
   5  -3   1        200.85        189.49         2.23 o                         
   6  -3   1        170.88        161.12         2.10 o                         
   7  -3   1         34.82         30.92         1.51 o                         
   8  -3   1          2.64          2.29         0.61 o                         
  -8  -2   1          0.94          1.47         0.78 o                         
  -7  -2   1          0.06         -0.43         0.69 o                         
  -6  -2   1          0.84          1.21         0.43 o                         
  -5  -2   1         30.64         23.98         1.12 o                         
  -4  -2   1         87.14         82.05         1.04 o                         
  -3  -2   1        610.28        699.53         7.27 o                         
  -2  -2   1         38.02         30.71         0.52 o                         
  -1  -2   1        409.52        442.24         5.44 o                         
   0  -2   1        262.12        247.35         3.02 o                         
   1  -2   1       2823.29       2970.83        38.05 o                         
   2  -2   1        594.89        616.99         5.55 o                         
   3  -2   1         44.09         41.15         0.45 o                         
   4  -2   1        140.20        137.52         1.62 o                         
   5  -2   1        126.35        128.58         1.68 o                         
   6  -2   1          0.15          0.00         0.43 o                         
   7  -2   1         10.95          8.39         1.16 o                         
   8  -2   1         19.31         20.25         1.13 o                         
  -8  -1   1          0.11          0.95         0.78 o                         
  -7  -1   1          6.75          7.12         0.61 o                         
  -6  -1   1        150.41        157.35         2.10 o                         
  -5  -1   1         20.32         22.16         0.76 o                         
  -1  -1   1         91.94         86.36         1.29 o                         
   1  -1   1        759.00        810.97        10.78 o                         
   2  -1   1         35.79         54.09         0.95 o                         
   3  -1   1        178.81        195.20         2.04 o                         
   4  -1   1          3.06          3.17         0.43 o                         
   5  -1   1         41.61         48.93         1.01 o                         
   6  -1   1         20.57         23.75         0.88 o                         
   7  -1   1          6.40          5.93         0.61 o                         
   8  -1   1         12.65         14.73         1.10 o                         
  -8   0   1         17.62         19.68         1.09 o                         
  -7   0   1          3.76          2.89         0.52 o                         
  -6   0   1         30.97         28.43         1.04 o                         
  -5   0   1          8.06          9.08         0.58 o                         
  -3   0   1         49.68         57.54         1.21 o                         
   1   0   1       4038.02       3937.87        59.87 o                         
   3   0   1        297.05        294.02         4.23 o                         
   4   0   1         96.36         73.33         1.55 o                         
   5   0   1        186.91        181.91         2.20 o                         
   6   0   1         12.35          9.10         0.64 o                         
   7   0   1         19.44         22.13         1.07 o                         
   8   0   1          1.15          1.29         0.78 o                         
  -8   1   1         12.81         16.66         1.10 o                         
  -7   1   1         17.24         19.80         1.01 o                         
  -6   1   1        194.36        204.71         2.50 o                         
  -5   1   1         29.58         32.05         0.82 o                         
  -4   1   1         31.28         37.18         1.04 o                         
  -3   1   1        477.27        529.72         7.42 o                         
   1   1   1        658.39        706.41         8.28 o                         
   2   1   1        617.32        644.98         7.42 o                         
   3   1   1        168.98        196.10         2.93 o                         
   4   1   1        278.71        287.03         4.31 o                         
   5   1   1          9.91          8.11         0.95 o                         
   6   1   1        125.98        120.39         2.85 o                         
   7   1   1         38.03         49.35         1.73 o                         
   8   1   1         17.46         19.58         1.55 o                         
  -8   2   1          0.07         -0.55         0.55 o                         
  -7   2   1          1.05          1.04         0.86 o                         
  -6   2   1          0.40          0.35         0.43 o                         
  -5   2   1          7.58         10.16         0.64 o                         
  -4   2   1         14.52         10.35         0.69 o                         
  -3   2   1        226.74        259.60         3.62 o                         
  -2   2   1        659.26        719.36         7.64 o                         
  -1   2   1        688.50        684.41         8.20 o                         
   0   2   1          8.29          3.80         0.18 o                         
   1   2   1        108.24        132.69         1.64 o                         
   2   2   1        217.75        232.68         2.76 o                         
   3   2   1          1.57          0.19         0.39 o                         
   4   2   1        105.41        108.45         1.38 o                         
   5   2   1          0.88          0.78         0.56 o                         
   7   2   1          3.33          2.76         0.78 o                         
   8   2   1          3.58          4.31         0.95 o                         
  -8   3   1          4.79          3.77         0.61 o                         
  -7   3   1          5.10          3.05         0.55 o                         
  -6   3   1          0.08         -0.30         0.43 o                         
  -5   3   1          9.02         10.98         0.64 o                         
  -4   3   1          0.46          0.26         0.35 o                         
  -3   3   1       1004.00       1112.80        20.06 o                         
  -2   3   1         95.46        105.34         1.29 o                         
  -1   3   1       2092.15       2195.81        22.67 o                         
   0   3   1       1912.55       2022.45        49.13 o                         
   1   3   1        310.46        347.86         2.95 o                         
   2   3   1          0.39         -0.17         0.17 o                         
   3   3   1       1500.46       1649.03        19.50 o                         
   4   3   1          1.65          2.07         0.17 o                         
   5   3   1         18.80         17.77         0.52 o                         
   7   3   1         18.17         20.45         1.47 o                         
   8   3   1          0.25          0.69         0.86 o                         
  -8   4   1         35.14         39.34         1.90 o                         
  -7   4   1          0.66         -0.69         0.69 o                         
  -6   4   1          2.02          1.90         0.49 o                         
  -5   4   1          0.02         -0.09         0.35 o                         
  -4   4   1          3.06          3.58         1.47 o                         
  -3   4   1         12.57         18.89         0.43 o                         
  -2   4   1        685.08        740.05        13.46 o                         
  -1   4   1        100.82         91.34         1.16 o                         
   0   4   1         37.54         44.77         1.34 o                         
   1   4   1          0.77         -0.17         0.17 o                         
   2   4   1        171.67        180.05         2.24 o                         
   3   4   1        137.46        157.45         2.07 o                         
   4   4   1          2.50          1.73         0.26 o                         
   5   4   1         28.50         28.30         0.69 o                         
   6   4   1         25.74         22.17         0.78 o                         
  -8   5   1          1.58          0.95         0.86 o                         
  -7   5   1          0.02         -0.69         0.69 o                         
  -6   5   1         67.29         62.12         1.81 o                         
  -5   5   1          0.74          0.17         0.26 o                         
  -4   5   1         21.18         14.06         0.52 o                         
  -3   5   1         19.00         21.48         0.52 o                         
  -2   5   1        105.95        121.65         1.64 o                         
  -1   5   1       1236.25       1396.93        11.93 o                         
   0   5   1         61.68         60.87         0.73 o                         
   1   5   1         56.50         66.90         0.76 o                         
   2   5   1          1.36         -0.14         0.14 o                         
   3   5   1        256.91        252.00         3.19 o                         
   4   5   1          9.34          8.11         0.52 o                         
   5   5   1          2.61          1.38         0.35 o                         
   6   5   1         85.26         73.68         1.38 o                         
   7   5   1          0.97          0.60         0.35 o                         
  -8   6   1          3.72          2.85         0.86 o                         
  -7   6   1          0.79          0.43         0.78 o                         
  -6   6   1         69.73         68.41         1.21 o                         
  -5   6   1         15.99         11.30         0.60 o                         
  -4   6   1        643.90        592.35         6.99 o                         
  -3   6   1        566.20        576.39         6.82 o                         
  -2   6   1        962.84       1009.90         8.63 o                         
  -1   6   1        449.95        415.27         6.51 o                         
   0   6   1        516.63        579.70         4.96 o                         
   1   6   1          0.59         -0.18         0.18 o                         
   2   6   1          0.00          1.20         0.22 o                         
   3   6   1        361.59        347.85         4.31 o                         
   4   6   1         89.02         84.12         1.47 o                         
   5   6   1          9.66          8.97         0.69 o                         
   6   6   1          3.74          3.88         0.43 o                         
   7   6   1          0.43         -0.35         0.35 o                         
  -7   7   1          0.54          0.52         0.78 o                         
  -6   7   1          0.06         -0.35         0.35 o                         
  -5   7   1         26.74         27.00         0.86 o                         
  -4   7   1          0.56         -0.26         0.26 o                         
  -3   7   1          3.54          1.64         0.35 o                         
  -2   7   1         15.45         19.81         0.45 o                         
  -1   7   1          4.94         11.75         0.78 o                         
   0   7   1         11.04          8.84         0.39 o                         
   1   7   1        591.01        600.81         5.06 o                         
   2   7   1        745.63        733.08        10.87 o                         
   3   7   1          1.09          0.60         0.35 o                         
   4   7   1          9.75         11.22         0.78 o                         
   5   7   1          0.52         -0.17         0.35 o                         
   6   7   1          0.11          0.35         0.43 o                         
   7   7   1          4.48          3.45         0.52 o                         
  -7   8   1        135.10        143.31         1.84 o                         
  -6   8   1         78.69         84.98         1.55 o                         
  -5   8   1          1.02         -0.17         0.35 o                         
  -4   8   1        270.08        261.58         3.45 o                         
  -3   8   1        170.55        154.26         2.24 o                         
  -2   8   1        242.58        245.10         3.28 o                         
  -1   8   1         61.99         56.60         0.79 o                         
   0   8   1        101.21        103.49         1.16 o                         
   1   8   1        120.70        114.01         1.25 o                         
   2   8   1         59.27         63.50         1.29 o                         
   3   8   1          5.68         11.91         0.78 o                         
   4   8   1         10.30          8.28         0.78 o                         
   5   8   1         16.30         15.53         0.95 o                         
   6   8   1          0.00         -0.43         0.43 o                         
  -7   9   1          1.48          1.88         0.44 o                         
  -6   9   1          5.83          6.38         0.52 o                         
  -5   9   1          0.09         -0.43         0.43 o                         
  -4   9   1          3.09          2.42         0.43 o                         
  -3   9   1          0.16          0.26         0.35 o                         
  -2   9   1          3.47          3.45         0.43 o                         
  -1   9   1         65.82         69.71         0.94 o                         
   0   9   1        166.72        180.31         1.83 o                         
   1   9   1        283.68        257.27         2.44 o                         
   2   9   1        119.29        115.43         1.98 o                         
   3   9   1          0.85          0.95         0.43 o                         
   4   9   1          8.08          8.80         0.86 o                         
   5   9   1         45.01         50.12         1.38 o                         
   6   9   1          0.14         -0.52         0.52 o                         
  -6  10   1          5.74          4.75         0.60 o                         
  -5  10   1         26.99         23.29         1.12 o                         
  -4  10   1         11.40          9.58         0.95 o                         
  -3  10   1          0.32         -0.09         0.43 o                         
  -2  10   1         91.23         80.58         1.64 o                         
  -1  10   1         51.76         49.85         0.88 o                         
   0  10   1         19.71         10.89         0.82 o                         
   1  10   1         18.42         11.35         0.64 o                         
   2  10   1         17.42         16.39         0.95 o                         
   3  10   1         17.36         15.79         1.04 o                         
   4  10   1         11.84          8.89         0.69 o                         
   5  10   1          3.70          2.50         0.60 o                         
   6  10   1          3.31          1.98         0.60 o                         
  -6  11   1          6.89          6.90         0.69 o                         
  -5  11   1          0.28         -0.52         0.52 o                         
  -4  11   1          3.08          2.59         0.52 o                         
  -3  11   1         47.05         42.45         1.29 o                         
  -2  11   1        179.59        173.15         2.67 o                         
  -1  11   1          0.00          0.52         0.31 o                         
   0  11   1         15.84          9.38         0.99 o                         
   1  11   1         11.12          9.99         0.64 o                         
   2  11   1          3.29          1.81         0.52 o                         
   3  11   1         15.82         15.27         1.12 o                         
   4  11   1         13.37         15.96         1.21 o                         
   5  11   1          9.88          8.11         0.78 o                         
  -5  12   1          6.89          3.02         0.69 o                         
  -4  12   1         16.27         17.34         1.21 o                         
  -3  12   1         12.67         12.94         1.21 o                         
  -2  12   1         16.32         19.41         1.21 o                         
  -1  12   1          0.00         -0.01         0.33 o                         
   0  12   1        128.85        127.76         1.94 o                         
   1  12   1         30.14         28.11         0.85 o                         
   2  12   1          0.22         -0.52         0.52 o                         
   3  12   1         40.94         43.31         1.55 o                         
   4  12   1          1.21          1.55         0.60 o                         
  -5  13   1          0.74          0.26         0.60 o                         
  -4  13   1          0.19         -0.60         0.60 o                         
  -3  13   1         32.27         38.65         1.55 o                         
  -2  13   1          5.35         11.99         1.21 o                         
  -1  13   1         13.52         12.01         0.95 o                         
   0  13   1         65.19         68.81         1.22 o                         
   1  13   1          2.56          2.66         1.08 o                         
   2  13   1          0.02         -0.60         0.60 o                         
   3  13   1         16.10         18.81         1.47 o                         
   4  13   1         13.29         20.79         1.55 o                         
  -4  14   1         11.93          8.89         0.86 o                         
  -3  14   1         69.83         85.93         2.16 o                         
  -2  14   1         21.73         27.09         1.47 o                         
  -1  14   1          3.42          3.97         0.69 o                         
   0  14   1          9.59         14.65         0.88 o                         
   1  14   1          3.59          1.47         0.69 o                         
   2  14   1         11.85         10.53         0.95 o                         
   3  14   1          1.24          1.04         0.78 o                         
  -2  15   1         14.79         21.22         1.64 o                         
  -1  15   1         19.01         20.19         1.47 o                         
   0  15   1         12.52         19.27         1.16 o                         
   1  15   1          7.62          6.04         0.86 o                         
  -1 -15   2         27.48         27.00         1.64 o                         
   0 -15   2          1.44          2.16         0.49 o                         
   1 -15   2         20.06         33.22         1.64 o                         
   2 -15   2          1.00          1.38         0.69 o                         
  -3 -14   2         20.28         25.62         1.64 o                         
  -2 -14   2         10.61         11.22         0.86 o                         
  -1 -14   2          1.53         -0.69         0.69 o                         
   0 -14   2         12.46         14.50         0.88 o                         
   1 -14   2         50.92         56.71         1.19 o                         
   2 -14   2          7.76          6.82         0.78 o                         
   3 -14   2         42.96         50.30         1.73 o                         
   4 -14   2         20.70         24.67         1.55 o                         
  -4 -13   2          5.00          3.02         0.78 o                         
  -2 -13   2         54.64         59.70         1.81 o                         
  -1 -13   2          0.66         -0.23         0.39 o                         
   0 -13   2         15.11         12.62         1.21 o                         
   1 -13   2          2.87          1.43         0.37 o                         
   2 -13   2          9.08         10.61         1.12 o                         
   3 -13   2          2.28          1.90         0.60 o                         
   4 -13   2          6.91          6.47         0.78 o                         
   5 -13   2          8.15          7.68         0.78 o                         
  -4 -12   2         29.71         33.13         1.55 o                         
  -3 -12   2          2.53          3.19         0.60 o                         
  -2 -12   2          1.42          0.60         0.52 o                         
  -1 -12   2         81.41         86.99         1.28 o                         
   0 -12   2         28.38         32.48         0.85 o                         
   1 -12   2          2.50          0.51         0.39 o                         
   2 -12   2          9.10          6.30         0.60 o                         
   3 -12   2         73.07         76.35         1.73 o                         
   4 -12   2          0.97          0.69         0.52 o                         
   5 -12   2         37.19         40.03         1.47 o                         
  -5 -11   2          0.11         -0.60         0.60 o                         
  -4 -11   2         35.01         34.08         1.38 o                         
  -3 -11   2         39.04         37.01         1.29 o                         
  -2 -11   2         76.76         70.40         1.64 o                         
  -1 -11   2         41.96         34.43         0.82 o                         
   0 -11   2         11.19          8.81         0.64 o                         
   1 -11   2         15.48         12.28         0.64 o                         
   2 -11   2         61.69         53.75         1.38 o                         
   3 -11   2         74.82         71.18         1.55 o                         
   4 -11   2         51.32         47.88         1.38 o                         
   5 -11   2         10.66          8.89         0.69 o                         
   6 -11   2          0.24         -0.52         0.52 o                         
  -6 -10   2          8.71          7.42         0.78 o                         
  -5 -10   2         58.42         55.82         1.64 o                         
  -4 -10   2         50.75         49.09         1.38 o                         
  -3 -10   2          0.44         -0.43         0.43 o                         
  -2 -10   2          1.65         -0.43         0.43 o                         
  -1 -10   2          0.70         -0.35         0.35 o                         
   0 -10   2          1.47          0.43         0.31 o                         
   1 -10   2         63.49         45.21         0.82 o                         
   2 -10   2         73.58         66.95         1.47 o                         
   3 -10   2         18.06         12.94         0.95 o                         
   4 -10   2          4.93          3.97         0.52 o                         
   5 -10   2        135.83        142.52         2.42 o                         
   6 -10   2          7.35          6.21         0.60 o                         
  -6  -9   2          4.05          2.07         0.60 o                         
  -5  -9   2         17.49         17.25         1.04 o                         
  -4  -9   2          8.72          9.58         0.86 o                         
  -3  -9   2         73.95         66.86         1.38 o                         
  -2  -9   2        471.50        448.28         5.61 o                         
  -1  -9   2         14.39         12.01         0.91 o                         
   0  -9   2          2.50          1.34         0.24 o                         
   1  -9   2         87.45         74.67         0.98 o                         
   2  -9   2        124.69        115.35         1.90 o                         
   3  -9   2         19.03         16.74         0.86 o                         
   4  -9   2        168.23        157.19         2.42 o                         
   5  -9   2         38.56         37.53         1.21 o                         
   6  -9   2         30.92         28.38         1.12 o                         
   7  -9   2         16.60         16.69         1.68 o                         
  -6  -8   2          3.63          2.59         0.52 o                         
  -5  -8   2         18.79         13.11         0.86 o                         
  -4  -8   2         12.11          7.85         0.78 o                         
  -3  -8   2         52.19         53.58         1.21 o                         
  -2  -8   2        605.86        554.31         6.73 o                         
  -1  -8   2         42.72         45.85         0.70 o                         
   0  -8   2          2.90          0.39         0.24 o                         
   1  -8   2         16.79         20.47         0.52 o                         
   2  -8   2          0.28          0.11         0.21 o                         
   3  -8   2        484.37        489.08         5.95 o                         
   4  -8   2        125.32        132.34         2.07 o                         
   5  -8   2        106.17        107.67         1.81 o                         
   6  -8   2          1.15          0.71         0.37 o                         
   7  -8   2         37.24         36.93         0.99 o                         
  -6  -7   2          0.08         -0.17         0.35 o                         
  -5  -7   2          3.34          1.98         0.35 o                         
  -4  -7   2          1.23          1.81         0.35 o                         
  -3  -7   2        545.09        535.67         6.47 o                         
  -2  -7   2        166.13        140.59         1.40 o                         
  -1  -7   2         63.24         67.34         0.82 o                         
   0  -7   2          5.37          4.01         0.24 o                         
   1  -7   2         41.74         54.83         0.73 o                         
   2  -7   2          0.31         -0.12         0.26 o                         
   3  -7   2          1.01          2.24         0.35 o                         
   4  -7   2        684.47        682.34         8.11 o                         
   5  -7   2         32.41         30.37         0.95 o                         
   6  -7   2        116.85        121.22         1.53 o                         
   7  -7   2         21.62         22.61         0.80 o                         
  -7  -6   2          3.74          1.47         0.43 o                         
  -6  -6   2          1.01          0.26         0.35 o                         
  -5  -6   2          0.86          0.78         0.35 o                         
  -4  -6   2          8.65          8.20         0.60 o                         
  -3  -6   2        209.37        193.60         2.59 o                         
  -2  -6   2         18.15         24.59         0.45 o                         
  -1  -6   2         74.32         62.35         0.76 o                         
   0  -6   2        282.46        279.44         3.45 o                         
   1  -6   2        497.25        524.94         4.39 o                         
   2  -6   2        448.72        535.00         4.45 o                         
   3  -6   2        122.06        142.78         1.98 o                         
   4  -6   2          8.19          6.90         0.60 o                         
   5  -6   2         78.65         78.25         1.29 o                         
   6  -6   2        124.06        134.19         1.61 o                         
   7  -6   2         28.32         28.47         1.55 o                         
   8  -6   2          0.26         -0.26         0.78 o                         
  -7  -5   2          3.70          4.75         0.86 o                         
  -6  -5   2          0.55          0.26         0.26 o                         
  -5  -5   2          8.09          6.47         0.60 o                         
  -3  -5   2          0.03          0.00         0.26 o                         
  -2  -5   2        273.97        269.23         2.35 o                         
  -1  -5   2         86.99         85.39         0.88 o                         
   0  -5   2       1134.41       1297.90        15.96 o                         
   1  -5   2         27.32         29.41         0.45 o                         
   2  -5   2        518.76        558.56         4.73 o                         
   3  -5   2         46.90         46.93         0.86 o                         
   4  -5   2          8.82          6.21         0.52 o                         
   5  -5   2        313.54        325.69         2.61 o                         
   6  -5   2        147.22        149.96         3.49 o                         
   7  -5   2          0.00         -0.43         0.49 o                         
   8  -5   2          0.00         -0.78         0.78 o                         
  -8  -4   2          9.13          8.89         1.12 o                         
  -7  -4   2          1.72          1.38         0.78 o                         
  -5  -4   2         15.89         14.49         0.60 o                         
  -4  -4   2         24.63         25.71         0.60 o                         
  -3  -4   2          8.14         11.56         0.43 o                         
  -2  -4   2       2849.52       3149.15        36.75 o                         
  -1  -4   2       1321.09       1375.19        11.71 o                         
   0  -4   2         93.96         94.38         1.29 o                         
   1  -4   2        134.87        128.16         1.16 o                         
   2  -4   2        286.10        298.51         3.54 o                         
   3  -4   2          0.59          0.31         0.26 o                         
   4  -4   2          7.31          7.88         0.39 o                         
   5  -4   2         34.68         32.89         0.54 o                         
   6  -4   2          0.74          0.73         0.43 o                         
   7  -4   2         11.20          9.79         1.12 o                         
   8  -4   2          3.65          2.07         0.61 o                         
  -8  -3   2          0.26          0.35         0.78 o                         
  -7  -3   2          0.41          0.17         0.69 o                         
  -6  -3   2          9.28         11.39         1.12 o                         
  -5  -3   2        188.02        179.07         1.84 o                         
  -4  -3   2        177.37        179.32         1.80 o                         
  -3  -3   2         96.79        109.42         1.12 o                         
  -2  -3   2       2415.18       2707.87        36.49 o                         
  -1  -3   2         49.06         52.41         0.55 o                         
   0  -3   2       1535.16       1660.05        18.13 o                         
   1  -3   2       2357.24       2417.39        24.42 o                         
   2  -3   2        183.17        172.36         1.57 o                         
   3  -3   2        253.55        290.84         2.60 o                         
   4  -3   2         83.47         86.66         0.82 o                         
   5  -3   2        151.67        133.75         1.22 o                         
   6  -3   2        199.79        190.11         2.50 o                         
   7  -3   2          0.09          0.09         0.78 o                         
   8  -3   2         25.20         23.60         1.16 o                         
  -8  -2   2          9.98         12.08         1.12 o                         
  -7  -2   2          1.06          0.04         0.49 o                         
  -6  -2   2          5.51          5.42         0.49 o                         
  -5  -2   2         31.30         26.14         1.21 o                         
  -4  -2   2         30.31         26.49         0.43 o                         
  -3  -2   2        501.11        569.03         7.59 o                         
  -2  -2   2       1231.41       1359.78        23.47 o                         
  -1  -2   2         17.27         12.16         0.35 o                         
   0  -2   2        780.99        816.10         6.92 o                         
   2  -2   2        587.71        590.25         5.24 o                         
   3  -2   2        373.45        418.56         5.44 o                         
   4  -2   2          1.23          4.06         0.35 o                         
   5  -2   2        101.63        106.29         1.77 o                         
   6  -2   2          0.15          0.35         0.43 o                         
   7  -2   2         94.35         95.16         1.71 o                         
   8  -2   2          6.92          7.64         0.73 o                         
  -8  -1   2          7.80          6.30         0.67 o                         
  -7  -1   2          0.90          1.08         0.49 o                         
  -6  -1   2         15.17         17.06         0.82 o                         
  -5  -1   2         70.25         73.28         1.19 o                         
  -3  -1   2        206.77        248.04         3.62 o                         
  -2  -1   2        135.42        160.55         2.42 o                         
  -1  -1   2         11.49         10.35         0.60 o                         
   1  -1   2       4110.58       4228.78        48.96 o                         
   2  -1   2         13.06         14.84         0.26 o                         
   3  -1   2        446.05        485.37         6.64 o                         
   4  -1   2        135.68        138.91         1.65 o                         
   5  -1   2         65.37         65.25         1.13 o                         
   6  -1   2        124.73        127.03         1.80 o                         
   7  -1   2        371.42        372.16         4.15 o                         
   8  -1   2          4.48          4.52         0.64 o                         
  -8   0   2         18.40         20.01         1.13 o                         
  -7   0   2          8.79         10.45         0.92 o                         
  -6   0   2         89.18         90.52         1.53 o                         
  -5   0   2        144.00        132.96         1.74 o                         
  -4   0   2         85.43         91.28         1.64 o                         
  -1   0   2       1822.31       1865.23        31.06 o                         
   1   0   2       5975.15       6026.81        87.91 o                         
   2   0   2        340.08        361.05         4.14 o                         
   3   0   2         82.78         79.03         1.47 o                         
   4   0   2        302.46        294.02         4.40 o                         
   5   0   2        185.61        172.29         3.02 o                         
   6   0   2         95.26         91.20         1.64 o                         
   7   0   2         52.18         60.90         1.37 o                         
   8   0   2          0.94          1.12         0.78 o                         
  -8   1   2         25.34         27.58         1.15 o                         
  -7   1   2          6.58          6.95         0.61 o                         
  -6   1   2        882.87        872.57         8.47 o                         
  -5   1   2         35.02         43.96         0.92 o                         
  -4   1   2          3.23          4.83         0.60 o                         
  -3   1   2       2155.26       2343.27        31.23 o                         
   0   1   2       2909.52       3047.01        39.25 o                         
   1   1   2         15.02         22.86         0.35 o                         
   2   1   2          8.03          6.82         0.26 o                         
   3   1   2         11.80          7.76         0.69 o                         
   4   1   2        138.25        133.81         1.34 o                         
   5   1   2          7.99          7.76         0.86 o                         
   6   1   2          8.26          6.90         0.86 o                         
   7   1   2        176.61        192.04         3.54 o                         
   8   1   2         27.25         32.01         1.73 o                         
  -8   2   2          6.25          5.96         0.67 o                         
  -7   2   2         13.31         10.50         0.86 o                         
  -6   2   2         16.38         14.05         0.82 o                         
  -5   2   2          0.21          1.37         0.35 o                         
  -3   2   2        936.45        718.83        10.27 o                         
  -2   2   2        318.59        341.64         3.97 o                         
  -1   2   2       1205.89       1230.17        17.77 o                         
   1   2   2       1849.62       1744.45        74.50 o                         
   2   2   2          1.52          1.47         0.17 o                         
   3   2   2         53.91         55.30         0.78 o                         
   4   2   2          0.00          0.86         0.17 o                         
   5   2   2         12.69         10.53         0.43 o                         
   7   2   2          3.99          3.97         0.78 o                         
   8   2   2          0.04          0.17         0.78 o                         
  -8   3   2          1.30          0.69         0.55 o                         
  -7   3   2          8.65          6.90         0.61 o                         
  -6   3   2          2.99          2.08         0.45 o                         
  -5   3   2          0.21         -0.33         0.33 o                         
  -4   3   2          0.01         -0.09         0.09 o                         
  -3   3   2        386.26        397.02         3.65 o                         
  -2   3   2        800.32        901.30        10.78 o                         
  -1   3   2       3666.69       3754.58        38.52 o                         
   0   3   2        491.87        477.93         4.18 o                         
   1   3   2       1497.89       1588.96        21.22 o                         
   2   3   2        155.99        143.56         1.81 o                         
   3   3   2        525.75        527.30         6.30 o                         
   4   3   2          1.26          0.95         0.17 o                         
   5   3   2         19.91         19.41         0.60 o                         
   8   3   2          1.67          2.67         0.86 o                         
  -8   4   2          8.37          8.97         1.04 o                         
  -7   4   2          1.71         -0.26         0.69 o                         
  -6   4   2          9.20          7.48         0.55 o                         
  -5   4   2         66.54         59.15         0.75 o                         
  -4   4   2        148.93        146.41         1.81 o                         
  -3   4   2          6.42         15.70         0.43 o                         
  -2   4   2        144.59        153.57         1.90 o                         
  -1   4   2        853.98        900.40         9.33 o                         
   0   4   2        876.18        927.45         8.02 o                         
   1   4   2        251.91        272.71         2.32 o                         
   2   4   2          1.24          4.65         0.39 o                         
   3   4   2        443.13        438.18         5.18 o                         
   4   4   2         59.35         63.84         1.04 o                         
   5   4   2          3.24          3.36         0.35 o                         
   6   4   2         37.48         38.39         0.95 o                         
  -8   5   2          0.51          1.55         0.86 o                         
  -7   5   2          4.92          4.31         0.86 o                         
  -6   5   2         61.70         59.87         1.81 o                         
  -5   5   2         12.17          9.32         0.43 o                         
  -4   5   2        113.36        105.69         1.47 o                         
  -3   5   2          9.71         10.96         0.43 o                         
  -2   5   2        361.05        389.96         4.66 o                         
  -1   5   2       1040.94       1088.11        10.09 o                         
   0   5   2         11.86         10.54         0.37 o                         
   1   5   2         41.06         45.34         0.61 o                         
   2   5   2         23.80         24.52         0.41 o                         
   3   5   2        380.67        351.39         4.31 o                         
   4   5   2        134.26        130.27         1.90 o                         
   5   5   2         28.35         28.13         0.86 o                         
   6   5   2         29.25         28.47         0.86 o                         
   7   5   2          0.03          0.00         0.35 o                         
  -8   6   2         18.64         21.65         1.73 o                         
  -7   6   2          0.53         -0.43         0.69 o                         
  -6   6   2         50.72         43.65         0.95 o                         
  -5   6   2         17.87         14.58         0.60 o                         
  -4   6   2        264.14        242.17         3.11 o                         
  -3   6   2         55.05         55.30         1.04 o                         
  -2   6   2        163.36        215.04         1.92 o                         
  -1   6   2        293.59        348.94         2.99 o                         
   0   6   2        205.11        231.85         4.27 o                         
   1   6   2         17.73         16.35         0.43 o                         
   2   6   2        161.38        159.62         1.90 o                         
   3   6   2         74.78         66.78         1.21 o                         
   4   6   2         95.44         96.80         1.55 o                         
   5   6   2          1.93          1.04         0.35 o                         
   6   6   2         15.93         15.70         0.86 o                         
   7   6   2          0.58          0.52         0.43 o                         
  -7   7   2          0.32         -0.09         0.78 o                         
  -6   7   2         10.24          5.69         0.43 o                         
  -5   7   2          0.20         -0.26         0.26 o                         
  -4   7   2          0.02         -0.26         0.26 o                         
  -3   7   2        388.88        384.87         4.75 o                         
  -2   7   2        300.81        276.78         2.47 o                         
  -1   7   2        113.86        132.28         2.24 o                         
   0   7   2         20.11         25.62         0.49 o                         
   1   7   2        279.88        283.11         2.56 o                         
   2   7   2          2.64          2.73         0.24 o                         
   3   7   2        151.57        133.47         2.07 o                         
   4   7   2        439.28        431.11         5.35 o                         
   5   7   2         14.28         16.05         0.86 o                         
   6   7   2          0.33          0.95         0.43 o                         
   7   7   2          0.00         -0.43         0.43 o                         
  -7   8   2         17.89         17.26         1.42 o                         
  -6   8   2         14.45         14.93         0.86 o                         
  -5   8   2          0.69         -0.35         0.35 o                         
  -4   8   2         55.87         48.74         1.12 o                         
  -3   8   2        175.73        160.12         2.33 o                         
  -2   8   2       1226.72       1219.30        15.10 o                         
  -1   8   2         75.39         91.61         1.16 o                         
   0   8   2        177.41        192.88         1.94 o                         
   1   8   2          0.33          0.30         0.24 o                         
   2   8   2        290.25        282.55         3.71 o                         
   3   8   2        396.90        394.70         5.00 o                         
   4   8   2          0.41          0.35         0.43 o                         
   5   8   2          7.39          6.73         0.60 o                         
   6   8   2          2.15          1.21         0.52 o                         
  -7   9   2          3.12          4.31         0.52 o                         
  -6   9   2         10.57         10.44         0.95 o                         
  -5   9   2          9.22          6.64         0.52 o                         
  -4   9   2         46.19         46.24         1.21 o                         
  -3   9   2        265.68        245.45         3.36 o                         
  -2   9   2          2.15          2.76         0.43 o                         
  -1   9   2        151.12        141.50         1.49 o                         
   0   9   2        662.60        607.32         5.19 o                         
   1   9   2        216.48        223.34         2.29 o                         
   2   9   2         50.52         46.76         1.21 o                         
   3   9   2        196.41        185.23         2.76 o                         
   4   9   2         10.99          9.32         0.95 o                         
   5   9   2         18.66         21.83         1.12 o                         
   6   9   2          3.34          2.42         0.60 o                         
  -6  10   2         60.15         63.50         1.55 o                         
  -5  10   2          1.37         -0.43         0.43 o                         
  -4  10   2         55.14         58.15         1.47 o                         
  -3  10   2        101.18         96.37         1.81 o                         
  -2  10   2         83.94         87.83         1.73 o                         
  -1  10   2         70.01         69.50         1.01 o                         
   0  10   2         70.77         58.60         1.21 o                         
   1  10   2          0.58         -0.27         0.27 o                         
   2  10   2         17.11         16.31         0.95 o                         
   3  10   2         15.93         12.16         1.04 o                         
   4  10   2          5.46          5.09         0.60 o                         
   5  10   2          8.32          7.07         0.69 o                         
   6  10   2         19.09         16.74         1.29 o                         
  -6  11   2          4.98          4.40         0.69 o                         
  -5  11   2         18.34         17.00         1.21 o                         
  -4  11   2          0.43          1.12         0.52 o                         
  -3  11   2          1.69          0.17         0.43 o                         
  -2  11   2         56.04         51.68         1.38 o                         
  -1  11   2        122.60        118.56         1.46 o                         
   0  11   2         28.09         25.15         1.04 o                         
   1  11   2          1.10          0.91         0.33 o                         
   2  11   2          4.74          4.31         0.52 o                         
   3  11   2         14.05         13.11         1.12 o                         
   4  11   2          0.01          0.09         0.52 o                         
   5  11   2          0.00          0.35         0.60 o                         
  -5  12   2          9.40          8.20         0.78 o                         
  -4  12   2         12.11         11.22         1.21 o                         
  -3  12   2          4.96          4.05         0.60 o                         
  -2  12   2        103.42        112.50         2.16 o                         
  -1  12   2         29.44         27.21         0.85 o                         
   0  12   2         88.94         94.25         1.34 o                         
   1  12   2         61.93         63.52         1.13 o                         
   2  12   2         30.01         27.61         1.29 o                         
   3  12   2          2.90          1.98         0.60 o                         
   4  12   2          6.02          4.40         0.69 o                         
  -5  13   2          2.12          1.12         0.69 o                         
  -4  13   2          3.05          2.85         0.69 o                         
  -3  13   2         11.55         15.44         1.38 o                         
  -2  13   2         52.92         54.01         1.64 o                         
  -1  13   2         42.93         43.77         1.01 o                         
   0  13   2         10.81         12.65         0.79 o                         
   1  13   2          8.80          6.66         0.49 o                         
   3  13   2          3.90          2.59         0.69 o                         
   4  13   2         17.03         19.41         1.55 o                         
  -4  14   2          1.95          0.78         0.69 o                         
  -3  14   2         43.87         54.52         1.81 o                         
  -2  14   2         20.93         25.45         1.47 o                         
  -1  14   2         27.99         32.61         1.47 o                         
   0  14   2         73.37         79.98         1.37 o                         
   1  14   2         10.34         10.53         0.68 o                         
   2  14   2         22.78         18.20         1.55 o                         
   3  14   2          0.02         -0.69         0.69 o                         
  -2  15   2         26.28         30.71         1.64 o                         
  -1  15   2          0.14          0.26         0.69 o                         
   0  15   2         81.59         98.01         1.77 o                         
   1  15   2          3.04          1.98         0.78 o                         
  -1 -15   3         32.96         35.98         1.73 o                         
   0 -15   3         33.34         37.36         1.16 o                         
   2 -15   3         41.23         46.50         1.81 o                         
  -3 -14   3          0.06          2.07         0.69 o                         
  -2 -14   3         12.71         16.65         1.47 o                         
  -1 -14   3          2.01         -0.69         0.69 o                         
   0 -14   3          0.29          0.39         0.47 o                         
   1 -14   3         32.35         35.38         1.25 o                         
   2 -14   3         32.64         28.38         1.47 o                         
   3 -14   3         21.67         25.54         1.55 o                         
   4 -14   3         35.96         43.91         1.81 o                         
  -4 -13   3          2.90          1.81         0.69 o                         
  -3 -13   3         63.51         74.80         1.98 o                         
  -2 -13   3         83.61         93.43         2.16 o                         
  -1 -13   3          0.17         -0.37         0.37 o                         
   0 -13   3          0.07         -0.39         0.47 o                         
   1 -13   3         29.53         28.43         0.88 o                         
   2 -13   3         55.87         48.74         1.55 o                         
   3 -13   3          9.86          7.68         0.78 o                         
   4 -13   3         14.89         16.13         1.38 o                         
   5 -13   3          0.64          0.60         0.69 o                         
  -4 -12   3          0.00          0.26         0.60 o                         
  -3 -12   3          1.34          1.90         0.60 o                         
  -2 -12   3         30.60         31.06         1.38 o                         
  -1 -12   3         11.31         12.75         1.68 o                         
   0 -12   3          2.06          1.83         0.33 o                         
   1 -12   3          6.31          4.42         0.39 o                         
   2 -12   3          6.36          3.97         0.60 o                         
   3 -12   3         44.55         41.50         1.38 o                         
   4 -12   3          3.82          1.81         0.60 o                         
   5 -12   3          1.45          1.12         0.60 o                         
  -5 -11   3         17.09         15.96         1.47 o                         
  -4 -11   3          0.02         -0.17         0.52 o                         
  -3 -11   3         69.64         72.90         1.73 o                         
  -2 -11   3          3.10          2.33         0.52 o                         
  -1 -11   3         19.18         14.85         0.70 o                         
   0 -11   3         65.50         60.74         1.01 o                         
   1 -11   3         95.28         78.17         1.13 o                         
   2 -11   3          1.69          1.21         0.52 o                         
   3 -11   3         45.28         46.24         1.38 o                         
   4 -11   3         84.44         86.01         1.81 o                         
   5 -11   3          3.10          1.64         0.60 o                         
   6 -11   3         29.29         30.20         1.47 o                         
  -6 -10   3          1.79          0.09         0.60 o                         
  -5 -10   3          7.44          8.02         0.69 o                         
  -4 -10   3         27.04         25.19         1.12 o                         
  -3 -10   3          2.34          1.21         0.52 o                         
  -2 -10   3          8.78          4.49         0.52 o                         
  -1 -10   3          0.45         -0.27         0.27 o                         
   1 -10   3          5.41          1.58         0.39 o                         
   2 -10   3         26.95         22.95         0.95 o                         
   3 -10   3         46.19         35.11         1.12 o                         
   4 -10   3         50.80         48.05         1.29 o                         
   5 -10   3         20.21         18.89         1.12 o                         
   6 -10   3          2.53          1.98         0.52 o                         
  -5  -9   3         12.59          9.58         0.95 o                         
  -4  -9   3        111.65        121.13         2.07 o                         
  -3  -9   3         20.84         15.87         0.86 o                         
  -2  -9   3         12.28          9.23         0.86 o                         
  -1  -9   3        169.21        161.86         1.68 o                         
   0  -9   3         74.23         58.19         0.88 o                         
   1  -9   3          6.40          3.35         0.27 o                         
   2  -9   3         18.94         25.71         0.95 o                         
   3  -9   3         31.34         34.34         1.04 o                         
   4  -9   3         21.87         21.40         0.95 o                         
   5  -9   3          7.61          6.21         0.52 o                         
   6  -9   3          3.42          4.42         1.29 o                         
   7  -9   3         12.34         14.35         0.85 o                         
  -6  -8   3          7.04          6.56         0.60 o                         
  -5  -8   3         38.99         34.08         1.04 o                         
  -4  -8   3         93.73         77.65         1.47 o                         
  -3  -8   3          8.22          4.92         0.43 o                         
  -2  -8   3         12.16         13.46         0.78 o                         
  -1  -8   3         67.11         55.67         0.82 o                         
   0  -8   3         16.72         23.40         0.69 o                         
   1  -8   3          4.56          4.02         0.24 o                         
   2  -8   3          0.31          2.16         0.30 o                         
   3  -8   3          9.73         10.53         0.78 o                         
   4  -8   3         75.70         74.63         1.47 o                         
   5  -8   3         66.80         70.40         1.47 o                         
   6  -8   3          2.74          2.04         0.37 o                         
   7  -8   3          0.19          0.31         0.39 o                         
  -7  -7   3         33.94         32.87         1.21 o                         
  -6  -7   3          1.88          2.16         0.43 o                         
  -5  -7   3         10.75          9.23         0.69 o                         
  -4  -7   3          0.00          0.00         0.35 o                         
  -3  -7   3          7.90          7.85         0.69 o                         
  -2  -7   3        154.18        137.85         1.37 o                         
  -1  -7   3        403.37        412.24         3.57 o                         
   0  -7   3         74.18         82.69         0.98 o                         
   1  -7   3          8.96          8.20         0.37 o                         
   2  -7   3         23.47         30.68         0.60 o                         
   3  -7   3         61.42         68.07         1.21 o                         
   4  -7   3        164.35        161.33         2.33 o                         
   5  -7   3         81.29         79.89         1.47 o                         
   6  -7   3         18.94         20.90         0.72 o                         
   7  -7   3         16.26         18.31         0.80 o                         
  -7  -6   3          8.00          6.60         0.47 o                         
  -6  -6   3          0.00         -0.26         0.35 o                         
  -5  -6   3         26.94         20.53         0.78 o                         
  -4  -6   3         18.09         15.44         0.69 o                         
  -3  -6   3         51.64         47.71         0.95 o                         
  -2  -6   3        136.15        135.13         1.31 o                         
  -1  -6   3        305.45        284.08         2.50 o                         
   0  -6   3        107.67        123.80         1.22 o                         
   1  -6   3       1048.97       1125.77        15.96 o                         
   2  -6   3         35.83         32.93         0.52 o                         
   3  -6   3        814.04        825.81         9.66 o                         
   4  -6   3        238.70        232.59         3.02 o                         
   5  -6   3        152.09        148.19         1.64 o                         
   6  -6   3         84.43         83.57         1.20 o                         
   7  -6   3          9.41          7.42         0.86 o                         
  -7  -5   3          5.11          3.88         0.86 o                         
  -6  -5   3          1.82          0.86         0.26 o                         
  -5  -5   3        623.31        509.70         6.13 o                         
  -4  -5   3         87.14         74.97         1.21 o                         
  -3  -5   3          4.13          2.50         0.26 o                         
  -2  -5   3        338.14        326.26         3.24 o                         
  -1  -5   3          3.14          1.57         0.52 o                         
   0  -5   3        439.51        510.35         4.36 o                         
   1  -5   3          8.50          9.19         0.31 o                         
   2  -5   3          0.23          1.57         0.14 o                         
   3  -5   3        391.40        398.15         4.75 o                         
   4  -5   3        187.49        204.98         1.99 o                         
   5  -5   3         12.56         14.24         0.91 o                         
   6  -5   3        109.32        117.40         1.21 o                         
   7  -5   3          2.59          2.92         0.55 o                         
   8  -5   3          0.61          0.43         0.78 o                         
  -7  -4   3          2.97          4.66         0.86 o                         
  -5  -4   3         54.84         43.40         0.86 o                         
  -4  -4   3         10.00          9.40         0.43 o                         
  -3  -4   3         61.87         65.57         1.04 o                         
  -2  -4   3        838.47        864.81        10.53 o                         
  -1  -4   3        470.56        549.60         5.22 o                         
   0  -4   3        136.67        148.39         1.34 o                         
   1  -4   3       1123.22       1248.26        13.98 o                         
   2  -4   3         20.42         20.96         0.52 o                         
   3  -4   3        143.05        149.29         2.59 o                         
   4  -4   3         37.93         43.77         0.83 o                         
   5  -4   3         11.10          8.34         0.76 o                         
   6  -4   3         12.20         12.73         0.82 o                         
   7  -4   3         35.25         34.60         1.13 o                         
   8  -4   3          0.38         -0.55         0.55 o                         
  -8  -3   3          1.87          2.33         0.86 o                         
  -7  -3   3          0.05         -0.26         0.69 o                         
  -6  -3   3        143.00        131.13         1.86 o                         
  -5  -3   3        368.35        332.91         3.13 o                         
  -4  -3   3          1.86          1.21         0.16 o                         
  -3  -3   3         21.33         31.62         0.51 o                         
  -2  -3   3       1138.81       1314.61        13.86 o                         
  -1  -3   3          2.87          3.63         0.18 o                         
   0  -3   3          0.53          0.74         0.12 o                         
   1  -3   3          0.00          0.17         0.12 o                         
   2  -3   3        127.52        159.74         1.49 o                         
   3  -3   3          4.72          3.90         0.47 o                         
   4  -3   3        329.25        337.79         2.59 o                         
   5  -3   3         90.72         79.99         0.84 o                         
   6  -3   3        157.12        149.46         1.98 o                         
   7  -3   3          0.31         -0.13         0.49 o                         
   8  -3   3         20.80         22.03         1.19 o                         
  -8  -2   3          8.72          8.45         1.04 o                         
  -7  -2   3         24.85         27.09         1.25 o                         
  -6  -2   3          6.22          2.36         0.43 o                         
  -5  -2   3         45.62         42.86         3.19 o                         
  -4  -2   3          5.00          5.84         0.24 o                         
  -3  -2   3        169.24        185.77         2.37 o                         
  -2  -2   3        102.00        103.68         1.02 o                         
  -1  -2   3        125.30        142.69         1.30 o                         
   0  -2   3        291.78        283.81         2.47 o                         
   1  -2   3       3057.71       3038.62        24.00 o                         
   2  -2   3        418.87        406.80         5.00 o                         
   3  -2   3        786.94        817.15         6.08 o                         
   4  -2   3        171.18        184.38         1.51 o                         
   5  -2   3        114.25        123.50         1.13 o                         
   6  -2   3         12.34         14.81         0.85 o                         
   7  -2   3          0.16          0.52         0.69 o                         
   8  -2   3         29.88         32.05         1.28 o                         
  -8  -1   3         13.94         12.19         1.03 o                         
  -7  -1   3          0.69          1.60         0.49 o                         
  -6  -1   3          8.87          5.62         0.49 o                         
  -5  -1   3        140.40        137.06         1.80 o                         
  -4  -1   3          1.20          1.55         0.43 o                         
  -3  -1   3         96.21        108.70         1.90 o                         
  -2  -1   3         47.41         53.94         1.12 o                         
  -1  -1   3         90.59        119.33         1.12 o                         
   0  -1   3        203.66        208.46         3.84 o                         
   1  -1   3        201.34        215.03         4.66 o                         
   2  -1   3         11.70         14.15         1.81 o                         
   3  -1   3          0.38          0.67         0.09 o                         
   4  -1   3          7.86          7.37         0.73 o                         
   5  -1   3         41.47         36.03         0.85 o                         
   6  -1   3         95.19         92.20         1.49 o                         
   7  -1   3        126.80        135.38         3.84 o                         
   8  -1   3          0.00         -0.17         0.78 o                         
  -8   0   3          3.34          2.19         0.58 o                         
  -7   0   3         16.18         16.09         0.92 o                         
  -6   0   3          9.58          7.48         1.12 o                         
  -5   0   3         24.18         20.71         0.73 o                         
  -4   0   3        243.23        269.17         3.88 o                         
  -3   0   3        477.95        510.49         4.88 o                         
  -1   0   3        401.01        443.34         3.97 o                         
   0   0   3          5.94          6.38         0.17 o                         
   1   0   3       3332.35       3373.03        44.17 o                         
   3   0   3         63.02         63.05         0.78 o                         
   4   0   3        152.57        139.07         1.36 o                         
   5   0   3        170.91        155.29         2.76 o                         
   6   0   3         18.54         19.26         0.92 o                         
   7   0   3          6.34          6.99         0.95 o                         
   8   0   3          0.16          0.00         0.78 o                         
  -8   1   3          1.00          0.56         0.65 o                         
  -7   1   3          4.96          5.19         0.55 o                         
  -6   1   3         27.41         29.43         0.98 o                         
  -5   1   3          0.00          1.04         0.37 o                         
  -4   1   3          1.07          1.12         0.43 o                         
  -3   1   3        217.38        250.02         3.54 o                         
  -1   1   3       2042.14       2046.32        27.87 o                         
   0   1   3       1074.97       1144.61         9.52 o                         
   1   1   3         91.72        103.53         1.29 o                         
   2   1   3          0.05          0.43         0.09 o                         
   3   1   3        121.66        108.18         1.10 o                         
   4   1   3        818.08        828.02         7.87 o                         
   5   1   3         37.02         37.33         0.61 o                         
   7   1   3          2.45          2.50         0.78 o                         
   8   1   3         16.84         21.14         1.64 o                         
  -8   2   3          0.17          0.04         0.52 o                         
  -7   2   3          0.09         -0.49         0.49 o                         
  -6   2   3          6.40          3.88         0.55 o                         
  -5   2   3          1.03          0.99         0.47 o                         
  -3   2   3        468.21        343.63         4.66 o                         
  -2   2   3        460.50        493.83         5.87 o                         
  -1   2   3        299.94        310.15         3.80 o                         
   0   2   3         28.01         29.16         0.37 o                         
   1   2   3        683.75        711.08        12.77 o                         
   2   2   3        192.71        199.46         2.42 o                         
   3   2   3        121.07        122.08         1.55 o                         
   4   2   3         55.19         44.26         0.78 o                         
   5   2   3        150.23        144.68         1.90 o                         
   7   2   3         55.96         60.91         1.98 o                         
   8   2   3          0.61          0.78         0.78 o                         
  -8   3   3         10.32         12.08         1.03 o                         
  -7   3   3          1.92          1.77         0.52 o                         
  -6   3   3         53.76         47.45         1.29 o                         
  -5   3   3         11.31         10.01         0.86 o                         
  -4   3   3          4.70          4.31         0.26 o                         
  -3   3   3         97.24        110.43         1.38 o                         
  -2   3   3        332.50        389.18         4.66 o                         
  -1   3   3       1537.56       1582.67        13.21 o                         
   0   3   3        968.41       1077.60         9.21 o                         
   1   3   3          9.07          8.11         0.24 o                         
   2   3   3        264.04        281.17         3.36 o                         
   3   3   3         29.84         26.31         0.60 o                         
   4   3   3          4.94          5.09         0.43 o                         
   5   3   3          3.81          4.31         0.43 o                         
   6   3   3         21.88         19.24         0.69 o                         
   8   3   3         11.17         13.03         1.55 o                         
  -8   4   3          4.78          5.95         0.95 o                         
  -7   4   3          0.03         -0.17         0.69 o                         
  -6   4   3         17.78         15.10         1.29 o                         
  -5   4   3          4.25          4.75         0.35 o                         
  -4   4   3        296.94        306.87         3.62 o                         
  -3   4   3       3051.55       3117.23        41.58 o                         
  -2   4   3         21.05         24.85         0.52 o                         
  -1   4   3        269.46        277.71         2.38 o                         
   0   4   3         42.48         47.93         0.55 o                         
   1   4   3        368.30        376.11         7.07 o                         
   2   4   3         55.94         70.12         1.16 o                         
   3   4   3          3.12          3.45         0.26 o                         
   4   4   3        168.27        161.76         2.16 o                         
   5   4   3         39.03         39.69         0.86 o                         
   6   4   3         19.52         20.27         0.78 o                         
   7   4   3          0.00         -0.26         0.35 o                         
  -8   5   3          6.89          6.47         0.95 o                         
  -7   5   3         16.37         14.15         1.47 o                         
  -5   5   3          2.21          2.33         0.26 o                         
  -4   5   3         25.35         25.11         0.60 o                         
  -3   5   3         79.82         95.33         1.38 o                         
  -2   5   3        566.82        575.27         6.99 o                         
  -1   5   3       3257.67       3417.68        31.61 o                         
   0   5   3        866.32       1049.59         9.21 o                         
   1   5   3        553.32        610.66         5.12 o                         
   2   5   3         19.52         22.04         0.39 o                         
   3   5   3        246.39        242.77         3.11 o                         
   4   5   3          8.85          6.99         0.60 o                         
   5   5   3          0.91          0.78         0.35 o                         
   6   5   3         18.92         20.62         0.86 o                         
   7   5   3          5.37          3.97         0.43 o                         
  -8   6   3         13.10         14.41         1.64 o                         
  -7   6   3          1.83          2.33         0.78 o                         
  -6   6   3         16.27         16.39         0.69 o                         
  -5   6   3        113.51         95.76         1.47 o                         
  -4   6   3         52.98         48.40         0.95 o                         
  -3   6   3        207.04        189.54         2.50 o                         
  -2   6   3        366.58        406.36         3.45 o                         
  -1   6   3        431.17        417.48         3.54 o                         
   0   6   3        342.90        417.44         3.54 o                         
   1   6   3          0.11          1.17         0.18 o                         
   2   6   3         34.31         31.28         0.65 o                         
   3   6   3         44.26         42.62         1.04 o                         
   4   6   3          9.70          8.02         0.69 o                         
   5   6   3          5.28          4.57         0.43 o                         
   6   6   3          1.74          2.93         0.43 o                         
   7   6   3         10.50         10.96         0.86 o                         
  -7   7   3         43.62         48.66         1.90 o                         
  -6   7   3          3.07          0.26         0.35 o                         
  -5   7   3          6.21          4.92         0.43 o                         
  -4   7   3         23.59         19.15         0.69 o                         
  -3   7   3          9.50          9.58         0.60 o                         
  -2   7   3        146.36        154.54         1.49 o                         
  -1   7   3        707.96        773.51         6.58 o                         
   0   7   3         52.32         59.88         0.79 o                         
   1   7   3          1.63          0.02         0.21 o                         
   2   7   3         54.08         50.60         0.72 o                         
   3   7   3        199.62        193.43         2.67 o                         
   4   7   3         13.00         20.19         0.86 o                         
   5   7   3         18.94         20.79         0.95 o                         
   6   7   3          7.93         12.34         0.86 o                         
   7   7   3          0.01         -0.43         0.43 o                         
  -7   8   3         13.45         10.44         0.86 o                         
  -6   8   3         40.82         38.56         1.04 o                         
  -5   8   3          8.04          5.44         0.43 o                         
  -4   8   3        148.01        138.56         2.07 o                         
  -3   8   3        104.98        113.45         1.81 o                         
  -2   8   3        931.91        917.95        10.78 o                         
  -1   8   3        909.84        881.04         7.41 o                         
   0   8   3         17.19         17.59         0.52 o                         
   1   8   3        130.09        129.42         1.40 o                         
   2   8   3         11.40          8.20         0.78 o                         
   3   8   3         51.12         53.32         1.29 o                         
   4   8   3          0.01          1.04         0.43 o                         
   5   8   3          0.00          0.09         0.43 o                         
   6   8   3          1.24          0.60         0.52 o                         
  -7   9   3          7.25          9.92         0.95 o                         
  -6   9   3          6.18          5.09         0.52 o                         
  -5   9   3         21.43         16.91         0.95 o                         
  -4   9   3          2.99          0.69         0.43 o                         
  -3   9   3         18.03         27.09         0.95 o                         
  -2   9   3         12.78         11.13         0.78 o                         
  -1   9   3        393.65        385.37         3.45 o                         
   0   9   3         83.36         82.18         1.10 o                         
   1   9   3        208.59        224.80         3.54 o                         
   2   9   3        327.14        313.78         4.14 o                         
   3   9   3          2.31          3.36         0.52 o                         
   4   9   3         14.48         12.94         1.04 o                         
   5   9   3          7.33          7.25         0.60 o                         
   6   9   3          6.32          6.90         0.69 o                         
  -6  10   3         37.53         43.74         1.38 o                         
  -5  10   3          0.25         -0.43         0.43 o                         
  -4  10   3         11.18          8.54         0.95 o                         
  -3  10   3         74.10         65.65         1.47 o                         
  -2  10   3        230.74        222.59         3.19 o                         
  -1  10   3        188.49        196.35         1.98 o                         
   0  10   3         34.38         31.77         0.76 o                         
   1  10   3        139.74        119.50         1.43 o                         
   2  10   3          6.83          5.78         0.60 o                         
   3  10   3          4.61          3.19         0.52 o                         
   4  10   3          5.91          5.35         0.60 o                         
   5  10   3         10.78         14.41         1.21 o                         
  -6  11   3         12.46         11.47         1.21 o                         
  -5  11   3         28.47         28.64         1.29 o                         
  -4  11   3         13.49         12.94         1.04 o                         
  -3  11   3          0.63         -0.35         0.43 o                         
  -2  11   3         18.91         18.29         1.04 o                         
  -1  11   3          3.60          4.43         0.37 o                         
   0  11   3          8.67          6.00         0.39 o                         
   1  11   3         63.46         56.90         1.01 o                         
   2  11   3         67.00         64.19         1.55 o                         
   3  11   3          0.09         -0.52         0.52 o                         
   4  11   3         23.37         20.96         1.29 o                         
   5  11   3         32.56         37.36         1.55 o                         
  -5  12   3          0.15         -0.60         0.60 o                         
  -4  12   3          3.74          4.05         0.60 o                         
  -3  12   3          0.58          0.78         0.52 o                         
  -2  12   3         43.95         49.78         1.47 o                         
  -1  12   3          1.26          2.47         0.39 o                         
   0  12   3          4.09          4.45         0.43 o                         
   1  12   3          2.01          1.08         0.37 o                         
   2  12   3          2.44          2.16         0.60 o                         
   3  12   3         12.36         10.87         1.21 o                         
   4  12   3          5.21          4.40         0.69 o                         
  -5  13   3          4.75          4.66         0.78 o                         
  -4  13   3          3.08          3.11         0.69 o                         
  -3  13   3        114.64        124.92         2.42 o                         
  -2  13   3          1.98          1.73         0.60 o                         
  -1  13   3         47.63         47.35         1.07 o                         
   0  13   3          2.46          2.21         0.43 o                         
   1  13   3         40.82         44.00         1.07 o                         
   2  13   3         11.90          9.66         0.86 o                         
   3  13   3         26.02         28.47         1.64 o                         
  -4  14   3          0.75          0.00         0.78 o                         
  -3  14   3         11.07         16.48         1.55 o                         
  -2  14   3          0.06          1.38         0.69 o                         
  -1  14   3          1.42          2.59         0.69 o                         
   0  14   3          0.03          0.52         0.43 o                         
   1  14   3         10.16          9.29         1.16 o                         
   2  14   3          7.19          5.69         0.86 o                         
  -2  15   3          1.20          2.76         0.78 o                         
  -1  15   3          2.91          1.64         0.69 o                         
   0  15   3         22.70         29.00         1.16 o                         
   1  15   3         40.27         45.72         1.81 o                         
  -1 -15   4         12.48          9.06         0.95 o                         
   0 -15   4         81.46         91.61         1.55 o                         
   1 -15   4         65.92         87.48         2.16 o                         
   2 -15   4          0.56          1.55         0.69 o                         
  -3 -14   4         11.90         15.01         1.47 o                         
  -2 -14   4          0.12          1.98         0.69 o                         
  -1 -14   4          2.15          0.52         0.69 o                         
   0 -14   4          2.17          1.68         0.43 o                         
   1 -14   4         23.10         31.02         1.73 o                         
   2 -14   4         42.16         46.67         1.64 o                         
   3 -14   4         22.11         23.29         1.55 o                         
   4 -14   4         36.53         38.48         1.73 o                         
  -4 -13   4          4.00          3.19         0.78 o                         
  -3 -13   4         53.24         62.12         1.81 o                         
  -2 -13   4         28.30         29.59         1.47 o                         
  -1 -13   4          1.27          0.29         0.39 o                         
   0 -13   4          4.06          2.89         0.43 o                         
   1 -13   4          8.49          6.67         1.04 o                         
   2 -13   4         14.09         11.47         1.21 o                         
   3 -13   4         14.55         13.80         1.29 o                         
   4 -13   4          2.78          1.21         0.69 o                         
   5 -13   4          1.17          1.04         0.69 o                         
  -4 -12   4         22.56         23.38         1.38 o                         
  -3 -12   4          0.30          1.21         0.60 o                         
  -2 -12   4          4.92          5.00         0.69 o                         
  -1 -12   4          2.57          2.80         0.39 o                         
   0 -12   4         12.73         11.64         0.70 o                         
   1 -12   4         18.74         17.03         0.76 o                         
   2 -12   4         15.62         11.82         1.12 o                         
   3 -12   4         18.22         20.02         1.21 o                         
   4 -12   4          7.82          7.94         0.69 o                         
   5 -12   4          2.30          3.54         0.69 o                         
  -5 -11   4          0.38         -0.60         0.60 o                         
  -4 -11   4         26.83         26.83         1.29 o                         
  -3 -11   4         45.82         52.20         1.47 o                         
  -2 -11   4         35.11         35.11         1.29 o                         
  -1 -11   4          6.68          4.62         0.39 o                         
   0 -11   4         29.60         31.72         0.79 o                         
   1 -11   4         52.81         44.13         0.88 o                         
   2 -11   4         43.13         42.96         1.29 o                         
   3 -11   4         41.40         35.63         1.21 o                         
   4 -11   4          9.77         11.65         1.04 o                         
   5 -11   4         33.33         29.59         1.29 o                         
   6 -11   4         13.06         11.47         0.86 o                         
  -6 -10   4         38.31         43.91         1.64 o                         
  -5 -10   4         57.48         61.51         1.73 o                         
  -4 -10   4         19.39         21.48         1.21 o                         
  -3 -10   4         35.68         33.82         1.21 o                         
  -2 -10   4          1.65          0.09         0.43 o                         
  -1 -10   4        142.15        126.80         1.49 o                         
   0 -10   4         12.01         12.64         0.61 o                         
   1 -10   4         12.65          5.10         0.37 o                         
   2 -10   4          9.52          5.69         0.52 o                         
   3 -10   4         11.21          8.45         0.86 o                         
   4 -10   4         30.15         28.47         1.12 o                         
   5 -10   4         30.90         31.66         1.29 o                         
   6 -10   4          7.83          6.64         0.69 o                         
  -6  -9   4         33.62         32.96         1.47 o                         
  -5  -9   4          0.04         -0.43         0.43 o                         
  -4  -9   4          0.59          0.95         0.43 o                         
  -3  -9   4         18.02         19.76         0.95 o                         
  -2  -9   4         33.58         39.86         1.12 o                         
  -1  -9   4        498.48        453.40         4.75 o                         
   0  -9   4          8.70          7.13         0.41 o                         
   1  -9   4         78.27         72.86         0.98 o                         
   2  -9   4          1.67          1.38         0.43 o                         
   3  -9   4        100.42         99.39         1.73 o                         
   4  -9   4        233.89        224.40         3.19 o                         
   5  -9   4        133.69        138.64         2.24 o                         
   6  -9   4         21.50         22.77         0.87 o                         
   7  -9   4          5.93          4.80         0.49 o                         
  -6  -8   4          9.28          8.28         0.69 o                         
  -5  -8   4         49.26         47.80         1.29 o                         
  -4  -8   4        217.21        205.24         2.93 o                         
  -3  -8   4          7.00          3.71         0.43 o                         
  -2  -8   4        953.12        929.34        10.96 o                         
  -1  -8   4          2.01          0.65         0.24 o                         
   0  -8   4          5.53          2.04         0.24 o                         
   1  -8   4         68.49         82.50         1.01 o                         
   2  -8   4         26.88         20.67         0.55 o                         
   3  -8   4         78.57         82.82         1.47 o                         
   4  -8   4        140.12        143.04         2.16 o                         
   5  -8   4         32.41         34.68         1.12 o                         
   6  -8   4          1.04          0.95         0.37 o                         
   7  -8   4          3.81          4.53         0.60 o                         
  -7  -7   4          0.37          0.95         0.69 o                         
  -6  -7   4          0.06         -0.35         0.35 o                         
  -5  -7   4         19.11         16.05         0.78 o                         
  -4  -7   4          2.90          1.04         0.35 o                         
  -3  -7   4         65.00         61.69         1.21 o                         
  -2  -7   4        626.14        586.63         5.56 o                         
  -1  -7   4        327.02        341.13         3.02 o                         
   0  -7   4          1.75          1.23         0.21 o                         
   1  -7   4        138.65        144.42         1.43 o                         
   2  -7   4         83.50         91.55         1.29 o                         
   3  -7   4          5.32          3.80         0.35 o                         
   4  -7   4         12.93         13.80         0.69 o                         
   5  -7   4         25.62         25.86         0.70 o                         
   6  -7   4         38.44         38.58         0.89 o                         
   7  -7   4          2.99          2.55         0.37 o                         
  -7  -6   4          1.05          1.05         0.38 o                         
  -6  -6   4          2.34          1.90         0.35 o                         
  -5  -6   4          2.91          2.50         0.35 o                         
  -4  -6   4         52.16         37.36         0.95 o                         
  -3  -6   4         35.75         34.25         0.86 o                         
  -2  -6   4        101.89         90.25         0.94 o                         
  -1  -6   4        840.79        892.14         7.65 o                         
   0  -6   4         86.97         72.74         0.85 o                         
   1  -6   4         11.77         14.06         0.60 o                         
   2  -6   4          0.24          0.69         0.18 o                         
   3  -6   4        312.69        315.33         3.88 o                         
   4  -6   4         29.67         30.89         0.78 o                         
   5  -6   4         66.52         68.73         1.04 o                         
   6  -6   4          3.20          2.52         0.39 o                         
   7  -6   4         15.72         15.44         1.42 o                         
  -7  -5   4          1.76          1.90         0.78 o                         
  -6  -5   4          0.42          1.55         0.35 o                         
  -5  -5   4          4.00          2.93         0.35 o                         
  -4  -5   4        286.54        230.01         2.93 o                         
  -3  -5   4          1.30          1.38         0.26 o                         
  -2  -5   4        130.37        146.00         1.37 o                         
  -1  -5   4        379.00        400.57         3.39 o                         
   0  -5   4          6.87          4.50         0.31 o                         
   1  -5   4       1408.61       1506.70        12.96 o                         
   2  -5   4        172.27        179.36         2.33 o                         
   3  -5   4        461.07        469.07         5.61 o                         
   4  -5   4        304.46        308.77         5.74 o                         
   5  -5   4        106.52        112.53         1.13 o                         
   6  -5   4         43.88         49.11         0.75 o                         
   7  -5   4         37.12         41.82         1.38 o                         
   8  -5   4         18.42         19.79         1.55 o                         
  -7  -4   4         25.37         28.38         1.55 o                         
  -6  -4   4         62.49         57.11         1.73 o                         
  -5  -4   4          1.09          1.21         0.26 o                         
  -4  -4   4        200.49        182.99         2.33 o                         
  -3  -4   4         93.52         94.30         1.29 o                         
  -2  -4   4        428.97        445.52         5.26 o                         
  -1  -4   4        678.48        696.16         6.43 o                         
   0  -4   4         81.80         94.60         0.92 o                         
   1  -4   4         79.43         83.87         1.04 o                         
   2  -4   4        474.59        564.46         4.73 o                         
   3  -4   4        301.03        346.33         5.13 o                         
   4  -4   4          0.12         -0.05         0.15 o                         
   5  -4   4        146.96        143.96         1.31 o                         
   6  -4   4         14.70         13.48         0.91 o                         
   7  -4   4         13.17         12.38         0.92 o                         
   8  -4   4          7.82          6.96         0.70 o                         
  -8  -3   4         30.80         34.08         1.81 o                         
  -7  -3   4          6.81          7.25         0.86 o                         
  -6  -3   4         12.39         10.68         0.82 o                         
  -5  -3   4          0.26          0.43         0.23 o                         
  -4  -3   4         64.47         50.27         0.91 o                         
  -3  -3   4         40.80         35.40         0.51 o                         
  -2  -3   4          0.02          1.18         0.14 o                         
  -1  -3   4          0.38          0.35         0.12 o                         
   0  -3   4        680.35        703.80        11.30 o                         
   1  -3   4        380.36        390.12         3.35 o                         
   2  -3   4         84.84         98.11         1.38 o                         
   3  -3   4         14.04         13.35         0.30 o                         
   4  -3   4         23.44         27.74         0.45 o                         
   5  -3   4        157.65        168.50         1.48 o                         
   6  -3   4         89.29         85.25         1.43 o                         
   7  -3   4          1.27          0.99         0.49 o                         
   8  -3   4         30.47         31.59         1.34 o                         
  -8  -2   4          1.30          1.81         0.86 o                         
  -7  -2   4         30.96         31.41         1.10 o                         
  -6  -2   4         11.96          8.94         0.64 o                         
  -5  -2   4          2.48          1.95         0.43 o                         
  -4  -2   4         15.00         12.15         0.51 o                         
  -3  -2   4         21.04         17.00         0.31 o                         
  -2  -2   4       1669.65       1930.46        19.37 o                         
  -1  -2   4          6.50          4.23         0.20 o                         
   0  -2   4       1292.03       1371.27        11.53 o                         
   1  -2   4        233.16        222.44         1.40 o                         
   2  -2   4        386.01        419.42         4.10 o                         
   3  -2   4         97.65        102.02         0.88 o                         
   4  -2   4         70.25         72.28         0.95 o                         
   5  -2   4        166.16        162.73         1.43 o                         
   6  -2   4          0.20         -0.22         0.43 o                         
   7  -2   4         14.84         15.66         0.98 o                         
   8  -2   4         51.48         53.59         1.68 o                         
  -8  -1   4         11.13         11.63         0.87 o                         
  -7  -1   4          5.01          4.91         0.58 o                         
  -6  -1   4         30.51         28.56         0.92 o                         
  -5  -1   4        960.30        947.67         9.02 o                         
  -4  -1   4         33.69         38.03         0.76 o                         
  -3  -1   4          7.19          9.49         0.29 o                         
  -2  -1   4        118.29        130.64         1.22 o                         
  -1  -1   4        156.50        194.26         1.70 o                         
   0  -1   4        297.37        315.77         2.75 o                         
   1  -1   4       8872.88       8535.80        93.18 o                         
   2  -1   4          3.27          3.61         0.65 o                         
   3  -1   4         13.60         20.28         0.47 o                         
   4  -1   4          2.74          4.01         0.56 o                         
   5  -1   4         53.65         49.05         0.70 o                         
   6  -1   4         43.97         37.97         1.04 o                         
   7  -1   4         35.91         37.76         1.21 o                         
   8  -1   4          0.40         -0.43         0.78 o                         
  -8   0   4          1.49          2.10         0.58 o                         
  -7   0   4          0.03          0.78         0.49 o                         
  -6   0   4         32.94         27.70         0.92 o                         
  -5   0   4        114.92        122.43         1.62 o                         
  -4   0   4        134.38        129.67         2.16 o                         
  -3   0   4        201.06        208.70         3.02 o                         
  -2   0   4        487.79        535.93         6.21 o                         
  -1   0   4          8.73         21.22         0.35 o                         
   0   0   4        305.93        295.11         3.36 o                         
   2   0   4         46.46         52.20         0.78 o                         
   3   0   4        149.90        169.70         1.62 o                         
   4   0   4         22.48         14.22         0.69 o                         
   5   0   4        294.09        286.31         5.74 o                         
   6   0   4          4.30          3.61         0.52 o                         
   7   0   4         46.46         40.38         1.81 o                         
   8   0   4          0.13          0.52         0.86 o                         
  -8   1   4          0.79          0.86         0.55 o                         
  -7   1   4         22.27         20.02         0.98 o                         
  -6   1   4         54.50         47.86         1.10 o                         
  -5   1   4        174.18        179.12         2.17 o                         
  -4   1   4         31.18         34.51         1.04 o                         
  -3   1   4         40.82         54.87         1.12 o                         
  -2   1   4          0.15          1.13         0.08 o                         
  -1   1   4         39.13         34.08         0.52 o                         
   0   1   4       3928.52       3958.49        52.20 o                         
   1   1   4        189.27        179.33         1.53 o                         
   2   1   4        153.18        175.48         2.16 o                         
   3   1   4        210.77        185.14         2.24 o                         
   4   1   4        212.11        185.40         2.24 o                         
   5   1   4         49.56         52.20         0.86 o                         
   7   1   4        123.00        121.21         2.76 o                         
   8   1   4         10.30         10.09         1.12 o                         
  -8   2   4         17.15         17.98         1.09 o                         
  -7   2   4          0.70          1.25         0.49 o                         
  -6   2   4        220.16        219.51         2.65 o                         
  -5   2   4          9.60          7.88         0.95 o                         
  -3   2   4         30.55         39.88         0.52 o                         
  -2   2   4         38.74         38.13         0.60 o                         
  -1   2   4         67.37         77.26         0.73 o                         
   0   2   4         12.74         14.19         0.24 o                         
   1   2   4       1985.37       2004.60        37.74 o                         
   2   2   4         21.64         21.31         0.52 o                         
   3   2   4          1.97          0.95         0.17 o                         
   4   2   4       1231.67       1217.23        14.49 o                         
   5   2   4        336.41        329.31         3.97 o                         
   8   2   4          0.00         -0.17         0.78 o                         
  -8   3   4         14.00         16.22         1.64 o                         
  -7   3   4         13.68         15.92         0.92 o                         
  -6   3   4         96.61         74.04         1.43 o                         
  -5   3   4          0.04         -0.09         0.43 o                         
  -4   3   4         27.61         27.95         0.43 o                         
  -3   3   4        383.38        392.20         4.92 o                         
  -2   3   4        865.12        941.93        11.30 o                         
  -1   3   4         90.27         96.52         1.60 o                         
   0   3   4       1826.40       2023.46        23.90 o                         
   1   3   4        223.81        234.24         2.01 o                         
   2   3   4        311.29        336.39         2.84 o                         
   3   3   4        345.93        305.75         3.71 o                         
   4   3   4        114.50        103.61         1.47 o                         
   5   3   4         19.73         17.94         0.60 o                         
   6   3   4          0.02          0.00         0.35 o                         
   8   3   4         12.94         14.15         1.64 o                         
  -8   4   4          8.07          9.40         1.04 o                         
  -7   4   4          4.90          4.92         0.86 o                         
  -6   4   4         43.96         35.11         1.55 o                         
  -5   4   4         53.56         40.55         0.69 o                         
  -4   4   4         40.67         48.66         0.78 o                         
  -3   4   4        343.34        351.48         4.14 o                         
  -2   4   4         21.09         20.53         0.52 o                         
  -1   4   4          6.20          8.50         0.31 o                         
   0   4   4         21.45         36.97         0.49 o                         
   1   4   4        154.63        152.66         1.40 o                         
   2   4   4         16.68         18.03         0.37 o                         
   3   4   4         17.36         11.30         0.52 o                         
   4   4   4         13.11         15.44         0.60 o                         
   5   4   4          0.08         -0.17         0.26 o                         
   6   4   4          4.12          4.05         0.43 o                         
   7   4   4          0.93          0.86         0.43 o                         
  -8   5   4          1.84          1.90         0.86 o                         
  -7   5   4          0.14         -0.09         0.69 o                         
  -5   5   4          1.90          0.69         0.26 o                         
  -4   5   4         33.34         28.56         0.69 o                         
  -3   5   4         66.12         72.90         1.12 o                         
  -2   5   4        152.39        164.87         2.16 o                         
  -1   5   4       1469.10       1613.22        13.76 o                         
   0   5   4         38.12         36.41         0.78 o                         
   1   5   4       1029.89       1047.63        39.86 o                         
   2   5   4         77.92         72.21         0.82 o                         
   3   5   4        642.21        598.39         7.07 o                         
   4   5   4        151.87        148.48         2.16 o                         
   5   5   4         69.79         72.73         1.38 o                         
   6   5   4         67.30         70.31         1.38 o                         
   7   5   4          1.00          0.69         0.43 o                         
  -7   6   4         14.25         14.67         1.47 o                         
  -6   6   4         15.59         12.51         0.60 o                         
  -5   6   4         96.90         86.10         1.38 o                         
  -4   6   4        341.54        324.22         3.97 o                         
  -3   6   4        106.73         94.04         1.47 o                         
  -2   6   4        700.47        678.47         6.57 o                         
  -1   6   4          5.46         10.27         0.37 o                         
   0   6   4        261.36        256.89         2.32 o                         
   1   6   4         32.87         31.58         0.55 o                         
   2   6   4        106.12         93.89         1.01 o                         
   3   6   4        266.70        246.57         3.28 o                         
   4   6   4        107.50        103.96         1.73 o                         
   5   6   4         33.98         37.62         1.04 o                         
   6   6   4         43.84         44.69         1.21 o                         
   7   6   4         18.31         18.03         1.04 o                         
  -7   7   4          0.01          0.35         0.78 o                         
  -5   7   4         13.59         11.73         0.69 o                         
  -4   7   4         68.82         65.83         1.21 o                         
  -3   7   4          7.62          6.21         0.60 o                         
  -2   7   4        371.73        321.58         2.80 o                         
  -1   7   4        556.62        547.88         4.64 o                         
   0   7   4        359.47        339.49         2.99 o                         
   1   7   4        100.65         78.59         0.94 o                         
   2   7   4         12.36          9.94         0.45 o                         
   3   7   4        534.56        483.22         5.95 o                         
   4   7   4        549.12        532.74         6.56 o                         
   5   7   4         45.36         43.40         1.21 o                         
   6   7   4         18.68         17.77         1.04 o                         
   7   7   4          3.47          2.85         0.52 o                         
  -7   8   4          7.55          7.42         0.60 o                         
  -6   8   4          1.63          0.00         0.35 o                         
  -5   8   4          5.28          3.80         0.43 o                         
  -4   8   4         21.87         14.49         0.78 o                         
  -3   8   4        319.77        313.00         4.05 o                         
  -2   8   4         26.23         19.41         0.78 o                         
  -1   8   4        186.41        207.07         1.98 o                         
   0   8   4         29.05         29.38         0.61 o                         
   1   8   4         58.73         69.02         0.94 o                         
   2   8   4          2.06          0.60         0.43 o                         
   3   8   4        152.30        142.26         2.24 o                         
   4   8   4         78.01         80.84         1.64 o                         
   5   8   4          0.85          0.95         0.43 o                         
   6   8   4          2.44          2.59         0.52 o                         
  -7   9   4          3.35          4.40         0.52 o                         
  -6   9   4          0.67          0.17         0.43 o                         
  -5   9   4          3.70          1.81         0.43 o                         
  -4   9   4          5.12          2.42         0.43 o                         
  -3   9   4        847.52        844.01        10.09 o                         
  -2   9   4          6.96          6.90         0.78 o                         
  -1   9   4        272.16        270.30         2.53 o                         
   0   9   4         22.60         18.08         0.61 o                         
   1   9   4        317.64        306.83         2.87 o                         
   2   9   4          0.06         -0.17         0.43 o                         
   3   9   4         97.37         94.56         1.81 o                         
   4   9   4         10.67          9.23         0.95 o                         
   5   9   4         79.14         78.34         1.81 o                         
   6   9   4         14.01         19.84         1.29 o                         
  -6  10   4         19.19         20.62         1.12 o                         
  -5  10   4          1.21         -0.43         0.43 o                         
  -4  10   4         22.67         21.40         1.04 o                         
  -3  10   4          3.11          3.11         0.52 o                         
  -2  10   4        217.77        210.25         3.02 o                         
  -1  10   4          5.09          8.93         0.58 o                         
   0  10   4          2.08          0.56         0.31 o                         
   1  10   4          0.64          0.78         0.31 o                         
   2  10   4         27.46         28.21         1.12 o                         
   3  10   4          0.88          0.78         0.43 o                         
   4  10   4          8.51          6.99         0.69 o                         
   5  10   4          1.75          1.73         0.60 o                         
  -6  11   4          2.39          1.55         0.60 o                         
  -5  11   4          0.04          0.09         0.52 o                         
  -4  11   4         25.28         26.40         1.21 o                         
  -3  11   4         68.11         69.80         1.64 o                         
  -2  11   4         11.66          7.94         0.60 o                         
  -1  11   4         54.81         55.76         1.01 o                         
   0  11   4        180.23        165.56         2.80 o                         
   1  11   4         16.93         16.05         0.73 o                         
   2  11   4         17.42         18.29         1.12 o                         
   3  11   4         17.72         17.60         1.12 o                         
   4  11   4          1.67          0.95         0.60 o                         
   5  11   4         32.18         37.87         1.55 o                         
  -5  12   4          0.03         -0.43         0.60 o                         
  -4  12   4          2.08          0.95         0.60 o                         
  -3  12   4         39.89         40.46         1.47 o                         
  -2  12   4          2.50          3.19         0.60 o                         
  -1  12   4          1.34          2.07         0.37 o                         
   0  12   4         21.24         18.03         0.79 o                         
   1  12   4          0.67          0.52         0.37 o                         
   2  12   4         17.93         17.77         1.21 o                         
   3  12   4          0.84         -0.60         0.60 o                         
   4  12   4         11.32         13.29         1.38 o                         
  -5  13   4          8.14          7.51         0.78 o                         
  -4  13   4         58.43         59.18         1.81 o                         
  -3  13   4        119.87        122.08         2.42 o                         
  -2  13   4          5.59          5.00         0.69 o                         
   0  13   4          2.73          2.95         0.65 o                         
   1  13   4         21.40         26.72         1.29 o                         
   2  13   4          0.65          0.43         0.60 o                         
   3  13   4         11.16          7.76         0.86 o                         
  -4  14   4         22.14         17.43         1.55 o                         
  -3  14   4         23.82         28.30         1.64 o                         
  -2  14   4         25.73         34.68         1.64 o                         
  -1  14   4          0.91          0.52         0.69 o                         
   0  14   4         10.94          7.91         0.55 o                         
   1  14   4        105.00        117.72         1.77 o                         
   2  14   4          0.46         -0.43         0.69 o                         
  -2  15   4         45.19         51.51         1.90 o                         
  -1  15   4         14.74         10.01         0.95 o                         
   0  15   4         12.91         17.35         1.07 o                         
   1  15   4         50.75         73.42         2.16 o                         
  -1 -15   5          0.23         -0.17         0.69 o                         
   0 -15   5         56.63         59.23         1.34 o                         
   1 -15   5         13.92         20.96         1.55 o                         
   2 -15   5          0.75          2.59         0.78 o                         
  -3 -14   5          5.78          5.44         0.78 o                         
  -2 -14   5         66.47         76.35         2.07 o                         
  -1 -14   5          2.66          1.38         0.69 o                         
   0 -14   5          4.39          4.10         0.49 o                         
   1 -14   5          4.97          3.52         0.45 o                         
   2 -14   5         37.96         40.46         1.64 o                         
   3 -14   5         28.56         26.92         1.55 o                         
   4 -14   5          0.01          0.52         0.69 o                         
  -4 -13   5          0.31         -0.35         0.60 o                         
  -3 -13   5          1.13          1.90         0.69 o                         
  -2 -13   5         75.16         83.43         1.98 o                         
  -1 -13   5         35.74         35.69         1.04 o                         
   0 -13   5         14.57         12.94         0.85 o                         
   1 -13   5          0.06          0.04         0.37 o                         
   2 -13   5          2.72          2.76         0.60 o                         
   3 -13   5          7.54          5.87         0.69 o                         
   4 -13   5          1.10          0.35         0.69 o                         
  -4 -12   5         17.73         16.56         1.29 o                         
  -3 -12   5          4.55          4.49         0.60 o                         
  -2 -12   5          0.34          0.86         0.52 o                         
  -1 -12   5         85.48         84.47         1.25 o                         
   0 -12   5          0.81          0.30         0.37 o                         
   1 -12   5         15.67         13.50         0.73 o                         
   2 -12   5         19.80         15.87         1.12 o                         
   3 -12   5         14.81         16.31         1.21 o                         
   4 -12   5         19.64         18.98         1.29 o                         
   5 -12   5          0.30          0.69         0.60 o                         
  -5 -11   5         10.88          8.11         0.78 o                         
  -4 -11   5          8.63          7.25         0.69 o                         
  -3 -11   5         63.53         75.92         1.73 o                         
  -2 -11   5         21.09         19.58         1.12 o                         
  -1 -11   5         19.51         19.29         0.72 o                         
   0 -11   5         68.84         65.72         1.25 o                         
   1 -11   5          0.10         -0.31         0.31 o                         
   2 -11   5        156.55        140.19         2.33 o                         
   3 -11   5         17.31         20.45         1.12 o                         
   4 -11   5          6.52          6.04         0.60 o                         
   5 -11   5          6.22          7.07         0.69 o                         
   6 -11   5          0.07         -0.60         0.60 o                         
  -6 -10   5         67.75         80.49         1.98 o                         
  -5 -10   5          0.44         -0.43         0.60 o                         
  -4 -10   5          0.82          0.95         0.52 o                         
  -3 -10   5         14.99         16.91         1.04 o                         
  -2 -10   5         92.99         91.54         1.81 o                         
  -1 -10   5          8.72          9.17         0.64 o                         
   0 -10   5        292.38        270.95         2.62 o                         
   1 -10   5          0.25         -0.27         0.27 o                         
   2 -10   5          0.90         -0.26         0.43 o                         
   3 -10   5         69.57         58.23         1.38 o                         
   4 -10   5          0.00          0.60         0.43 o                         
   5 -10   5         28.76         28.90         1.29 o                         
   6 -10   5         14.77         13.63         1.21 o                         
  -6  -9   5         37.95         41.58         1.55 o                         
  -5  -9   5          2.17          0.60         0.52 o                         
  -4  -9   5          0.59          0.60         0.43 o                         
  -3  -9   5         11.27          5.95         0.52 o                         
  -2  -9   5          1.05          0.09         0.43 o                         
  -1  -9   5         78.55         69.61         1.01 o                         
   0  -9   5        260.94        254.55         2.44 o                         
   1  -9   5          1.98         -0.24         0.24 o                         
   2  -9   5          0.03          0.60         0.35 o                         
   3  -9   5         20.74         20.27         0.95 o                         
   4  -9   5         23.01         24.59         1.04 o                         
   5  -9   5          2.38          3.45         0.52 o                         
   6  -9   5         12.60         14.54         0.95 o                         
   7  -9   5          0.22          0.78         0.52 o                         
  -6  -8   5          0.07         -0.43         0.43 o                         
  -5  -8   5          0.07          0.26         0.43 o                         
  -4  -8   5        125.63        118.88         1.98 o                         
  -3  -8   5         41.93         32.61         1.04 o                         
  -2  -8   5          0.66          0.95         0.35 o                         
  -1  -8   5          1.92          2.50         0.27 o                         
   0  -8   5        248.03        259.14         2.41 o                         
   1  -8   5        126.69        139.59         1.46 o                         
   2  -8   5          2.59          3.80         0.43 o                         
   3  -8   5        163.12        139.07         2.16 o                         
   4  -8   5        152.70        154.00         2.33 o                         
   5  -8   5         22.03         23.02         0.72 o                         
   6  -8   5          7.99          6.12         0.43 o                         
   7  -8   5          1.68          2.28         0.43 o                         
  -7  -7   5        161.60        175.84         2.16 o                         
  -6  -7   5          3.11          3.71         0.52 o                         
  -5  -7   5         29.20         28.04         0.95 o                         
  -4  -7   5         13.36          6.99         0.69 o                         
  -3  -7   5         11.13          6.47         0.43 o                         
  -2  -7   5         32.24         32.56         0.60 o                         
  -1  -7   5        316.73        274.60         2.47 o                         
   0  -7   5          6.88          4.42         0.27 o                         
   1  -7   5         60.82         70.87         0.85 o                         
   2  -7   5         98.23         98.19         1.38 o                         
   3  -7   5         14.45         10.70         0.69 o                         
   4  -7   5          0.03          0.35         0.35 o                         
   5  -7   5         28.34         30.42         0.75 o                         
   6  -7   5          0.62          0.20         0.39 o                         
   7  -7   5         13.43         15.12         0.77 o                         
  -7  -6   5         39.24         40.51         1.00 o                         
  -6  -6   5          0.73          0.09         0.35 o                         
  -5  -6   5         26.07         25.11         0.78 o                         
  -4  -6   5        307.15        252.70         3.28 o                         
  -3  -6   5        100.76         98.87         1.55 o                         
  -2  -6   5         51.72         53.89         0.66 o                         
  -1  -6   5        153.03        148.59         1.90 o                         
   0  -6   5        159.65        181.99         1.71 o                         
   1  -6   5         90.54         88.39         0.98 o                         
   2  -6   5        572.46        645.53         5.78 o                         
   3  -6   5         14.13         17.43         0.69 o                         
   4  -6   5         31.19         32.35         0.86 o                         
   5  -6   5          6.87          8.97         0.56 o                         
   6  -6   5          1.52          1.60         0.52 o                         
   7  -6   5          3.62          4.60         0.43 o                         
  -7  -5   5         26.07         31.06         1.64 o                         
  -6  -5   5          4.65          7.10         0.48 o                         
  -5  -5   5         34.13         31.06         0.78 o                         
  -4  -5   5          5.11          3.71         0.35 o                         
  -3  -5   5         65.83         58.32         1.04 o                         
  -2  -5   5        280.97        264.28         2.29 o                         
  -1  -5   5        892.18        980.08        11.78 o                         
   0  -5   5         65.06         73.89         0.82 o                         
   1  -5   5        216.01        236.72         2.10 o                         
   2  -5   5          0.00         -0.02         0.14 o                         
   3  -5   5         47.78         48.57         0.95 o                         
   4  -5   5        100.07         96.91         0.96 o                         
   5  -5   5        205.41        204.61         1.76 o                         
   6  -5   5          7.49          8.16         0.48 o                         
   7  -5   5         10.76         10.18         0.59 o                         
   8  -5   5          6.82          6.81         0.70 o                         
  -7  -4   5         47.40         54.70         1.90 o                         
  -6  -4   5          8.87          6.04         0.78 o                         
  -5  -4   5         19.66         13.00         0.46 o                         
  -4  -4   5          0.74         -0.26         0.26 o                         
  -3  -4   5          6.46          9.92         0.43 o                         
  -2  -4   5          1.45          0.52         0.17 o                         
  -1  -4   5        313.64        329.96         2.81 o                         
   0  -4   5        197.03        214.69         1.89 o                         
   1  -4   5        662.02        706.05         6.01 o                         
   2  -4   5        453.96        466.12         3.31 o                         
   3  -4   5         87.39        104.73         0.94 o                         
   4  -4   5         23.15         21.53         0.43 o                         
   5  -4   5        190.54        195.60         1.69 o                         
   6  -4   5          1.92          2.47         0.27 o                         
   7  -4   5          0.58          0.56         0.49 o                         
   8  -4   5          0.14          0.79         0.58 o                         
  -8  -3   5         23.23         22.34         1.73 o                         
  -7  -3   5         24.66         26.18         1.07 o                         
  -6  -3   5          4.44          3.28         0.49 o                         
  -5  -3   5        643.19        563.68         4.26 o                         
  -4  -3   5         19.86         11.54         0.38 o                         
  -3  -3   5         68.40         84.42         0.95 o                         
  -2  -3   5        390.64        440.77         6.30 o                         
  -1  -3   5         39.34         57.33         0.61 o                         
   0  -3   5         32.13         35.54         0.69 o                         
   1  -3   5          8.91          8.38         0.26 o                         
   2  -3   5        793.23        808.30         6.13 o                         
   3  -3   5          4.05          4.08         0.21 o                         
   4  -3   5        396.99        399.70         3.04 o                         
   5  -3   5          2.89          1.72         0.24 o                         
   6  -3   5         28.61         27.99         1.51 o                         
   7  -3   5          0.00         -0.22         0.49 o                         
   8  -3   5         35.91         39.75         2.42 o                         
  -8  -2   5          1.34          1.73         0.61 o                         
  -7  -2   5          1.48          0.60         0.49 o                         
  -6  -2   5         63.21         55.09         1.16 o                         
  -5  -2   5          5.44          8.17         0.40 o                         
  -4  -2   5         65.22         69.32         0.71 o                         
  -3  -2   5        159.24        183.65         2.21 o                         
  -2  -2   5        941.82       1026.11         9.40 o                         
  -1  -2   5          1.72          1.49         0.11 o                         
   0  -2   5        578.97        601.23         5.25 o                         
   1  -2   5         17.18         19.46         0.23 o                         
   2  -2   5        245.74        258.67         2.36 o                         
   3  -2   5         37.21         44.39         0.56 o                         
   4  -2   5          1.56          3.73         0.29 o                         
   5  -2   5         94.53         92.06         0.93 o                         
   6  -2   5          1.57          0.35         0.43 o                         
   7  -2   5          0.82          0.69         0.49 o                         
   8  -2   5          1.66          1.73         0.86 o                         
  -8  -1   5          5.29          4.64         0.67 o                         
  -7  -1   5          0.00         -0.28         0.45 o                         
  -6  -1   5          2.74          2.88         0.45 o                         
  -5  -1   5        306.27        285.92         3.11 o                         
  -4  -1   5         68.97         69.95         0.67 o                         
  -3  -1   5        222.50        281.57         2.14 o                         
  -2  -1   5          0.16          0.12         0.09 o                         
  -1  -1   5       1159.80       1285.15        14.06 o                         
   0  -1   5         79.72         93.09         0.85 o                         
   1  -1   5        135.66        150.53         1.31 o                         
   2  -1   5       1224.63       1209.82       159.35 o                         
   3  -1   5          7.87         14.66         0.47 o                         
   4  -1   5         17.59         16.58         0.39 o                         
   5  -1   5         96.42         89.85         1.07 o                         
   6  -1   5          1.67         -0.39         0.39 o                         
   7  -1   5         26.55         28.99         1.55 o                         
   8  -1   5         12.96         11.39         1.12 o                         
  -8   0   5          8.14          8.67         0.73 o                         
  -7   0   5         44.07         43.89         1.19 o                         
  -6   0   5         12.09          9.14         0.76 o                         
  -5   0   5        142.46        149.15         1.92 o                         
  -4   0   5         51.44         55.01         0.92 o                         
  -3   0   5         18.14         20.83         0.31 o                         
  -2   0   5         16.73         18.94         1.85 o                         
  -1   0   5         40.83         31.92         0.52 o                         
   0   0   5          1.54          1.61         0.13 o                         
   1   0   5       2707.09       2718.17        26.81 o                         
   2   0   5          7.07          3.88         0.35 o                         
   3   0   5          2.01          2.67         0.26 o                         
   4   0   5          0.38         -0.09         0.39 o                         
   5   0   5        135.38        132.69         1.73 o                         
   7   0   5          0.41         -0.26         0.78 o                         
   8   0   5          3.92          3.80         0.95 o                         
  -8   1   5          1.18          0.91         0.55 o                         
  -7   1   5          3.01          1.42         0.49 o                         
  -6   1   5          0.01          0.31         0.39 o                         
  -5   1   5        198.94        194.26         2.29 o                         
  -4   1   5          1.85          4.57         0.52 o                         
  -3   1   5        119.47        142.23         2.59 o                         
  -1   1   5         12.48          7.68         0.26 o                         
   0   1   5        258.88        257.18         3.62 o                         
   1   1   5         48.76         62.82         0.64 o                         
   2   1   5        516.22        553.10         6.73 o                         
   3   1   5         25.18         22.78         0.52 o                         
   4   1   5        300.74        274.52         3.28 o                         
   5   1   5        230.25        227.16         2.85 o                         
   7   1   5         67.82         65.31         2.16 o                         
   8   1   5          0.26          0.43         0.86 o                         
  -8   2   5         19.30         19.29         1.13 o                         
  -7   2   5          0.10         -0.13         0.49 o                         
  -6   2   5          0.47          0.47         0.43 o                         
  -5   2   5          3.62          2.85         0.60 o                         
  -4   2   5         83.80         89.12         1.73 o                         
  -3   2   5        206.76        225.95         2.67 o                         
  -2   2   5       2559.70       2762.05        39.51 o                         
  -1   2   5        819.14        898.35         7.65 o                         
   0   2   5        229.98        250.72         2.14 o                         
   1   2   5          5.19          9.06         0.24 o                         
   2   2   5          5.47          5.18         0.35 o                         
   3   2   5        105.25        105.60         1.47 o                         
   4   2   5        351.62        333.10         4.05 o                         
   5   2   5        273.06        259.34         3.28 o                         
   6   2   5          3.86          3.54         0.35 o                         
   8   2   5         10.56         10.01         1.12 o                         
  -8   3   5          0.16          0.00         0.78 o                         
  -7   3   5         32.05         30.45         1.64 o                         
  -6   3   5         48.96         46.08         1.13 o                         
  -5   3   5         17.68         13.11         0.35 o                         
  -4   3   5         53.05         55.13         0.78 o                         
  -3   3   5         13.68         20.96         0.43 o                         
  -2   3   5        993.36       1155.63        16.74 o                         
  -1   3   5          0.10          0.13         0.12 o                         
   0   3   5         76.37         79.85         0.79 o                         
   1   3   5         73.72         70.81         0.99 o                         
   2   3   5        179.82        184.51         1.62 o                         
   3   3   5        394.30        366.66         4.40 o                         
   4   3   5       1374.59       1351.65        16.22 o                         
   5   3   5         11.53         11.65         0.60 o                         
   6   3   5          0.97          0.86         0.35 o                         
   7   3   5          0.91          0.78         0.43 o                         
  -8   4   5          4.45          4.92         0.95 o                         
  -7   4   5          1.09          1.47         0.78 o                         
  -5   4   5          4.34          3.28         0.26 o                         
  -4   4   5          9.13          3.28         0.26 o                         
  -3   4   5        372.38        379.95         4.49 o                         
  -2   4   5        193.54        239.50         2.93 o                         
  -1   4   5        110.78        115.74         1.10 o                         
   0   4   5          3.07          4.43         0.56 o                         
   1   4   5        684.85        786.37         6.73 o                         
   2   4   5          7.11         11.25         0.33 o                         
   3   4   5         23.55         22.69         0.69 o                         
   4   4   5         47.56         43.91         0.95 o                         
   5   4   5          7.16          6.13         0.60 o                         
   6   4   5         19.86         21.14         0.86 o                         
   7   4   5         75.46         83.69         1.55 o                         
  -8   5   5          2.82          2.42         0.86 o                         
  -7   5   5          0.36          0.43         0.69 o                         
  -5   5   5         72.58         63.41         1.04 o                         
  -4   5   5         39.77         41.24         0.78 o                         
  -3   5   5         19.14         25.02         0.60 o                         
  -2   5   5        141.11        137.69         1.90 o                         
  -1   5   5         70.06         73.33         0.82 o                         
   0   5   5         23.95         19.76         0.43 o                         
   1   5   5         44.99         48.22         0.64 o                         
   2   5   5        144.55        143.40         1.37 o                         
   3   5   5          8.02          7.51         0.60 o                         
   4   5   5        594.82        573.11         6.90 o                         
   5   5   5         15.78         14.67         0.78 o                         
   6   5   5          2.97          3.02         0.43 o                         
   7   5   5         16.43         15.70         0.95 o                         
  -7   6   5          1.25          1.81         0.78 o                         
  -6   6   5          1.67          0.86         0.35 o                         
  -5   6   5         43.82         35.98         0.86 o                         
  -4   6   5        338.82        325.34         4.05 o                         
  -3   6   5        971.61        957.03        11.65 o                         
  -2   6   5          7.19          5.52         0.47 o                         
  -1   6   5         38.49         28.70         0.52 o                         
   0   6   5        242.54        221.55         2.01 o                         
   1   6   5        414.36        455.57         6.51 o                         
   2   6   5          0.78         -0.18         0.18 o                         
   3   6   5        123.89        116.30         1.81 o                         
   4   6   5        220.22        213.27         2.93 o                         
   5   6   5         17.14         19.50         0.95 o                         
   6   6   5         41.46         46.59         1.29 o                         
   7   6   5          6.43          4.83         0.60 o                         
  -6   7   5         17.20         13.89         0.78 o                         
  -5   7   5         26.34         27.61         0.86 o                         
  -4   7   5         10.48          9.75         0.69 o                         
  -3   7   5         83.27         82.48         1.38 o                         
  -2   7   5          0.06          0.09         0.18 o                         
  -1   7   5        129.59        140.09         1.43 o                         
   0   7   5         43.11         70.14         1.29 o                         
   1   7   5         39.10         32.77         0.91 o                         
   2   7   5         26.33         22.50         0.82 o                         
   3   7   5         65.91         57.20         1.29 o                         
   4   7   5         26.27         22.00         1.04 o                         
   5   7   5          0.88          0.35         0.43 o                         
   6   7   5         15.52         16.65         1.04 o                         
   7   7   5          2.99          1.90         0.52 o                         
  -7   8   5          1.71          1.90         0.43 o                         
  -6   8   5         23.86         24.76         0.95 o                         
  -5   8   5          0.52         -0.26         0.35 o                         
  -4   8   5          4.19          1.64         0.43 o                         
  -3   8   5        187.08        177.38         2.50 o                         
  -2   8   5         10.92         10.96         0.78 o                         
  -1   8   5         44.47         45.06         1.12 o                         
   0   8   5         35.97         31.49         0.67 o                         
   1   8   5         16.41         16.24         0.58 o                         
   2   8   5        188.08        174.44         2.59 o                         
   3   8   5         79.84         82.74         1.64 o                         
   4   8   5          0.01          1.12         0.43 o                         
   5   8   5          3.99          2.93         0.52 o                         
   6   8   5         18.87         20.96         1.21 o                         
  -7   9   5         63.40         66.52         1.55 o                         
  -6   9   5          7.22          9.23         0.86 o                         
  -5   9   5          1.20          0.95         0.43 o                         
  -4   9   5          5.45          4.40         0.52 o                         
  -3   9   5        100.38         99.90         1.73 o                         
  -2   9   5         86.48         83.43         1.55 o                         
  -1   9   5         84.92         88.94         1.42 o                         
   0   9   5        126.98        131.83         1.46 o                         
   1   9   5          0.99          0.60         0.31 o                         
   2   9   5         55.41         51.68         1.38 o                         
   3   9   5        123.56        120.27         2.16 o                         
   4   9   5          0.00         -0.35         0.43 o                         
   5   9   5         24.83         27.78         1.29 o                         
   6   9   5         80.36         93.00         2.07 o                         
  -6  10   5          8.41          7.42         0.60 o                         
  -5  10   5          0.06         -0.43         0.43 o                         
  -4  10   5         27.92         28.38         1.12 o                         
  -3  10   5         20.25         23.81         1.04 o                         
  -2  10   5        174.78        164.70         2.59 o                         
  -1  10   5         99.48        102.25         1.31 o                         
   0  10   5         15.86         14.67         0.64 o                         
   1  10   5        109.58         99.77         1.31 o                         
   2  10   5          0.33          1.21         0.52 o                         
   3  10   5          2.06          1.81         0.52 o                         
   4  10   5          0.03         -0.17         0.52 o                         
   5  10   5          8.91          7.85         0.69 o                         
  -6  11   5          7.03          5.61         0.69 o                         
  -5  11   5         49.85         52.71         1.55 o                         
  -4  11   5          3.69          2.50         0.52 o                         
  -3  11   5         90.25         87.74         1.81 o                         
  -2  11   5          1.53          0.86         0.52 o                         
  -1  11   5        111.05        109.88         1.43 o                         
   0  11   5          1.71          1.73         0.37 o                         
   1  11   5          8.69          7.04         0.45 o                         
   2  11   5          7.81          7.33         0.69 o                         
   3  11   5          2.58          1.98         0.60 o                         
   4  11   5         34.78         34.42         1.47 o                         
   5  11   5          1.26          1.04         0.69 o                         
  -5  12   5          4.23          3.45         0.60 o                         
  -4  12   5          2.39          0.60         0.60 o                         
  -3  12   5         11.45          8.20         0.69 o                         
  -2  12   5         67.42         67.38         1.73 o                         
  -1  12   5         33.77         37.73         0.94 o                         
   0  12   5         32.79         30.11         0.88 o                         
   1  12   5          0.33          0.09         0.37 o                         
   2  12   5         25.20         24.85         1.38 o                         
   3  12   5          3.70          4.14         0.69 o                         
   4  12   5         20.95         25.11         1.47 o                         
  -4  13   5         25.49         24.42         1.47 o                         
  -3  13   5         71.36         73.94         1.90 o                         
  -2  13   5        117.64        128.98         2.50 o                         
  -1  13   5        119.94        137.17         2.59 o                         
   0  13   5         42.27         41.12         1.07 o                         
   1  13   5         22.65         23.96         0.94 o                         
   2  13   5         11.14          8.97         0.78 o                         
   3  13   5          0.51          0.78         0.69 o                         
  -3  14   5          1.58          0.43         0.69 o                         
  -2  14   5         32.13         40.63         1.73 o                         
  -1  14   5          3.21          2.76         0.69 o                         
   0  14   5         35.53         31.63         1.10 o                         
   1  14   5          4.43          6.83         0.55 o                         
   2  14   5          0.31          0.95         0.69 o                         
  -2  15   5          0.28          0.35         0.78 o                         
  -1  15   5         42.44         45.21         1.90 o                         
   0  15   5         42.15         38.18         1.16 o                         
  -1 -15   6         17.49         20.62         1.64 o                         
   0 -15   6         19.98         17.78         1.12 o                         
   1 -15   6         20.14         25.88         1.55 o                         
   2 -15   6         60.97         78.60         2.16 o                         
  -2 -14   6         74.15         85.41         2.16 o                         
  -1 -14   6        188.16        212.49         3.54 o                         
   0 -14   6          0.67         -0.13         0.43 o                         
   1 -14   6          0.36          0.38         0.39 o                         
   2 -14   6          0.06          0.43         0.69 o                         
   3 -14   6          1.86          1.47         0.69 o                         
  -3 -13   6          9.59          6.90         0.78 o                         
  -2 -13   6         21.77         34.08         1.47 o                         
  -1 -13   6          0.11          0.00         0.60 o                         
   0 -13   6          0.11         -0.39         0.65 o                         
   1 -13   6          0.08         -0.33         0.33 o                         
   2 -13   6          4.53          3.11         0.60 o                         
   3 -13   6         37.25         36.41         1.55 o                         
   4 -13   6          4.14          2.76         0.69 o                         
  -4 -12   6          9.93          7.25         0.78 o                         
  -3 -12   6          3.27          3.45         0.60 o                         
  -2 -12   6         24.50         27.87         1.38 o                         
  -1 -12   6         88.30         91.36         1.34 o                         
   0 -12   6          0.05          0.00         0.37 o                         
   1 -12   6         25.44         28.38         0.88 o                         
   2 -12   6          1.11         -0.26         0.52 o                         
   3 -12   6          0.00         -0.35         0.52 o                         
   4 -12   6         55.56         55.82         1.64 o                         
   5 -12   6          0.00          0.78         0.60 o                         
  -5 -11   6          0.01         -0.60         0.60 o                         
  -4 -11   6          0.36          1.04         0.52 o                         
  -3 -11   6         23.42         26.66         1.21 o                         
  -2 -11   6        130.53        125.44         2.24 o                         
  -1 -11   6        159.54        151.65         1.74 o                         
   0 -11   6         25.63         23.60         0.79 o                         
   1 -11   6         63.28         68.89         1.10 o                         
   2 -11   6        165.80        160.73         2.59 o                         
   3 -11   6         16.56         18.81         1.12 o                         
   4 -11   6         84.04         82.48         1.81 o                         
   5 -11   6          8.08          5.44         0.69 o                         
   6 -11   6         24.67         25.02         1.55 o                         
  -5 -10   6          0.01         -0.52         0.52 o                         
  -4 -10   6         70.35         75.49         1.73 o                         
  -3 -10   6         14.76         15.44         1.04 o                         
  -2 -10   6        184.78        182.55         2.76 o                         
  -1 -10   6        308.15        294.04         2.78 o                         
   0 -10   6         57.57         55.19         0.99 o                         
   1 -10   6        177.58        173.97         1.94 o                         
   2 -10   6         50.26         37.79         1.21 o                         
   3 -10   6        114.69        106.46         1.90 o                         
   4 -10   6          4.98          6.38         0.60 o                         
   5 -10   6         72.46         72.73         1.73 o                         
   6 -10   6          6.02          6.99         0.69 o                         
  -6  -9   6        178.35        194.55         3.11 o                         
  -5  -9   6         13.48          9.49         0.69 o                         
  -4  -9   6          1.11          1.21         0.43 o                         
  -3  -9   6         60.69         62.63         1.47 o                         
  -2  -9   6         71.40         66.17         1.47 o                         
  -1  -9   6        595.88        581.90         5.44 o                         
   0  -9   6         65.40         64.62         0.98 o                         
   1  -9   6         42.16         30.31         0.86 o                         
   2  -9   6          9.51          8.02         0.78 o                         
   3  -9   6         14.19         10.96         0.86 o                         
   4  -9   6          0.06          0.17         0.43 o                         
   5  -9   6        136.28        146.06         2.42 o                         
   6  -9   6         11.22         11.73         1.12 o                         
   7  -9   6         15.86         15.70         1.21 o                         
  -6  -8   6          4.43          4.57         0.60 o                         
  -5  -8   6         49.51         53.40         1.38 o                         
  -4  -8   6          0.18          0.35         0.43 o                         
  -3  -8   6         45.26         45.47         1.21 o                         
  -2  -8   6        173.98        167.89         2.50 o                         
  -1  -8   6        798.06        758.84         6.37 o                         
   0  -8   6         33.06         35.07         0.67 o                         
   1  -8   6         92.52         93.35         1.10 o                         
   2  -8   6         26.77         30.28         0.95 o                         
   3  -8   6          0.46          0.26         0.35 o                         
   4  -8   6        178.68        181.61         2.67 o                         
   5  -8   6        100.85        110.51         2.11 o                         
   6  -8   6         37.89         46.54         1.02 o                         
   7  -8   6          0.21          0.35         0.52 o                         
  -7  -7   6         97.56        115.55         4.10 o                         
  -6  -7   6         67.51         72.04         1.55 o                         
  -5  -7   6         47.66         44.60         1.12 o                         
  -4  -7   6         25.15         20.19         0.86 o                         
  -3  -7   6          6.78          1.38         0.35 o                         
  -2  -7   6        728.23        715.38         8.54 o                         
  -1  -7   6        109.33        105.25         1.16 o                         
   0  -7   6         78.30         85.93         1.04 o                         
   1  -7   6          0.19          0.17         0.18 o                         
   2  -7   6        105.80        122.52         1.25 o                         
   3  -7   6         41.52         39.86         0.95 o                         
   4  -7   6          5.00          4.57         0.43 o                         
   5  -7   6         25.44         26.43         0.72 o                         
   6  -7   6         44.11         48.49         0.99 o                         
   7  -7   6          6.19          6.17         0.49 o                         
  -7  -6   6          0.05          0.79         0.38 o                         
  -6  -6   6          0.51         -0.12         0.43 o                         
  -5  -6   6         39.94         38.22         1.04 o                         
  -4  -6   6         13.46         11.47         0.69 o                         
  -2  -6   6         95.95         82.17         0.91 o                         
  -1  -6   6         18.48         20.83         0.45 o                         
   0  -6   6         15.80         25.28         0.49 o                         
   1  -6   6        201.81        199.92         1.86 o                         
   2  -6   6        135.95        144.68         2.07 o                         
   3  -6   6         32.38         30.80         0.78 o                         
   4  -6   6          1.82          2.09         0.30 o                         
   5  -6   6          0.00          0.11         0.27 o                         
   6  -6   6          6.51          5.39         0.37 o                         
   7  -6   6         23.38         27.53         0.95 o                         
  -7  -5   6         14.91         16.48         1.47 o                         
  -6  -5   6          0.20          0.24         0.30 o                         
  -5  -5   6         20.86         15.79         0.69 o                         
  -4  -5   6         27.59         17.17         0.69 o                         
  -3  -5   6          1.89          1.38         0.26 o                         
  -2  -5   6          8.08         10.92         0.33 o                         
  -1  -5   6        195.90        190.98         1.74 o                         
   0  -5   6          2.62          1.82         0.30 o                         
   1  -5   6        253.05        273.75         2.41 o                         
   2  -5   6        101.62        107.45         1.07 o                         
   3  -5   6        305.18        316.81         2.43 o                         
   4  -5   6          8.96         12.43         0.41 o                         
   5  -5   6          1.13          1.56         0.25 o                         
   6  -5   6         40.79         44.03         0.75 o                         
   7  -5   6          9.63          8.86         0.49 o                         
  -7  -4   6         14.28         13.20         1.38 o                         
  -6  -4   6          0.13          0.03         0.24 o                         
  -5  -4   6        100.74         91.97         0.98 o                         
  -4  -4   6         14.67         11.26         0.44 o                         
  -3  -4   6        311.94        322.75         2.98 o                         
  -2  -4   6          2.42          3.80         0.43 o                         
  -1  -4   6       1877.97       2090.29        17.60 o                         
   0  -4   6          9.62          6.32         0.35 o                         
   1  -4   6         75.19         68.01         0.76 o                         
   2  -4   6        792.71        836.56         5.98 o                         
   3  -4   6         50.72         58.55         0.63 o                         
   4  -4   6         60.50         60.27         0.70 o                         
   5  -4   6          9.85          8.73         0.44 o                         
   6  -4   6          2.98          2.56         0.27 o                         
   7  -4   6         16.00         17.82         0.98 o                         
   8  -4   6          6.62          5.18         0.67 o                         
  -8  -3   6         46.73         51.07         2.07 o                         
  -7  -3   6          3.59          3.37         0.55 o                         
  -6  -3   6          1.08          0.00         0.43 o                         
  -5  -3   6        120.06        108.39         1.07 o                         
  -4  -3   6        510.68        444.65         3.38 o                         
  -3  -3   6         66.81         67.52         0.83 o                         
  -2  -3   6          7.57          5.72         0.30 o                         
  -1  -3   6       1095.33       1268.80         9.21 o                         
   0  -3   6        105.18        121.40         1.29 o                         
   1  -3   6         15.04         13.18         0.17 o                         
   2  -3   6          0.11         -0.13         0.39 o                         
   3  -3   6         39.95         44.81         0.51 o                         
   4  -3   6         75.29         75.29         0.77 o                         
   5  -3   6         18.89         19.75         0.92 o                         
   6  -3   6          6.78          8.17         0.43 o                         
   7  -3   6          2.13          2.19         0.69 o                         
   8  -3   6          0.10          0.60         0.78 o                         
  -8  -2   6         24.63         27.99         1.25 o                         
  -7  -2   6          7.40         10.82         0.94 o                         
  -6  -2   6        109.40         96.91         1.55 o                         
  -5  -2   6         87.07         76.36         0.80 o                         
  -4  -2   6         68.49         67.65         0.71 o                         
  -3  -2   6         63.49         68.46         0.67 o                         
  -2  -2   6        336.18        368.81         3.29 o                         
  -1  -2   6        168.75        186.29         1.19 o                         
   0  -2   6         11.79          9.23         0.17 o                         
   1  -2   6        116.73        114.68         1.07 o                         
   2  -2   6       4692.00       5004.71        50.29 o                         
   3  -2   6         31.76         39.10         0.65 o                         
   4  -2   6          7.61          6.42         0.30 o                         
   5  -2   6        144.20        142.46         1.31 o                         
   6  -2   6          1.53          0.26         0.43 o                         
   7  -2   6          0.00         -0.26         0.69 o                         
   8  -2   6         43.99         47.19         2.07 o                         
  -8  -1   6          0.39          0.17         0.55 o                         
  -7  -1   6          6.73          5.49         0.58 o                         
  -6  -1   6         24.02         23.54         0.92 o                         
  -5  -1   6          7.76          3.71         0.43 o                         
  -4  -1   6         94.41         93.03         0.88 o                         
  -3  -1   6          0.49          1.89         0.14 o                         
  -2  -1   6         10.00          8.89         0.43 o                         
  -1  -1   6        228.60        243.25         2.04 o                         
   0  -1   6        827.25        935.17         9.49 o                         
   1  -1   6        212.91        238.55         2.01 o                         
   2  -1   6       4301.83       4435.32        59.53 o                         
   3  -1   6        122.69        130.20         1.47 o                         
   4  -1   6         17.48         17.64         0.43 o                         
   5  -1   6        100.50         93.92         1.25 o                         
   6  -1   6          0.99          0.43         0.60 o                         
   7  -1   6         83.50         91.19         2.33 o                         
   8  -1   6         75.84         83.34         2.50 o                         
  -8   0   6          9.88          9.72         0.73 o                         
  -7   0   6         39.99         39.27         1.13 o                         
  -6   0   6        130.68        122.12         1.74 o                         
  -5   0   6        620.45        592.36         5.85 o                         
  -4   0   6        676.98        661.51         4.84 o                         
  -3   0   6         89.02         97.20         0.97 o                         
  -2   0   6        427.77        488.37         5.74 o                         
  -1   0   6          6.77          5.19         0.26 o                         
   0   0   6        177.45        192.87         1.65 o                         
   1   0   6       2711.19       2803.50        27.57 o                         
   2   0   6        141.44        164.52         2.07 o                         
   3   0   6         16.03         16.48         0.43 o                         
   4   0   6         14.12         13.37         0.43 o                         
   7   0   6          0.12          0.00         0.78 o                         
   8   0   6          0.67          1.73         0.86 o                         
  -8   1   6         45.53         50.51         1.85 o                         
  -7   1   6          1.00          0.39         0.49 o                         
  -6   1   6          1.80          0.69         0.43 o                         
  -5   1   6       1328.54       1261.86        13.05 o                         
  -4   1   6         17.04         15.15         0.39 o                         
  -3   1   6          0.38          0.36         0.08 o                         
  -2   1   6         27.85         21.05         0.43 o                         
  -1   1   6         49.57         46.34         0.60 o                         
   0   1   6        225.68        257.96         3.11 o                         
   1   1   6       2629.84       2784.85        39.34 o                         
   2   1   6        515.61        527.56         6.47 o                         
   3   1   6        173.26        175.74         2.24 o                         
   4   1   6         22.16         17.25         0.52 o                         
   5   1   6          1.37          1.21         0.26 o                         
   6   1   6          0.60          0.60         0.26 o                         
   7   1   6          4.76          3.02         0.95 o                         
   8   1   6         31.42         34.51         1.81 o                         
  -8   2   6          0.36          0.95         0.78 o                         
  -7   2   6          0.65          0.91         0.49 o                         
  -6   2   6         97.65         93.02         1.55 o                         
  -5   2   6          3.98          0.35         0.60 o                         
  -4   2   6         77.78         73.81         0.81 o                         
  -3   2   6        179.14        187.39         2.24 o                         
  -2   2   6       2597.17       2904.74        41.41 o                         
  -1   2   6          3.65          3.04         0.26 o                         
   0   2   6         73.16         72.48         0.73 o                         
   1   2   6       5475.23       5541.17        53.77 o                         
   2   2   6        368.01        392.53         3.26 o                         
   3   2   6        107.93        104.65         1.47 o                         
   4   2   6          0.13         -0.17         0.26 o                         
   5   2   6        340.64        335.35         4.14 o                         
   6   2   6          9.14          8.80         0.60 o                         
   7   2   6          9.23          8.20         0.78 o                         
   8   2   6          3.30          4.05         0.95 o                         
  -8   3   6          0.05          0.52         0.86 o                         
  -7   3   6         26.04         23.21         1.55 o                         
  -6   3   6         44.89         43.05         1.55 o                         
  -5   3   6         26.03         24.07         0.52 o                         
  -4   3   6          0.77          1.21         0.17 o                         
  -3   3   6          9.48         10.01         0.35 o                         
  -2   3   6        295.75        337.93         4.05 o                         
  -1   3   6        121.23        135.91         1.25 o                         
   0   3   6        370.38        372.52         3.14 o                         
   1   3   6       3682.24       3756.75        85.28 o                         
   2   3   6       1388.35       1480.43        12.56 o                         
   3   3   6        107.85         94.99         1.38 o                         
   4   3   6         27.88         22.43         0.69 o                         
   5   3   6         14.60         13.63         0.69 o                         
   6   3   6          3.96          3.80         0.43 o                         
   7   3   6         21.54         21.14         0.95 o                         
  -8   4   6         20.40         20.36         1.73 o                         
  -7   4   6          5.79          5.44         0.86 o                         
  -5   4   6          1.24          0.35         0.17 o                         
  -4   4   6        104.52         92.57         1.29 o                         
  -3   4   6          8.89          6.82         0.43 o                         
  -2   4   6        376.27        379.43         4.57 o                         
  -1   4   6          0.05         -0.26         0.43 o                         
   0   4   6          6.93          8.15         0.39 o                         
   1   4   6        103.59        112.37         1.13 o                         
   2   4   6         17.46         22.17         0.43 o                         
   3   4   6         16.36         11.56         0.60 o                         
   4   4   6        265.72        247.17         3.19 o                         
   5   4   6         62.86         62.98         1.21 o                         
   6   4   6          1.20          0.86         0.35 o                         
   7   4   6          0.39         -0.09         0.43 o                         
  -8   5   6         12.60         13.89         1.73 o                         
  -7   5   6         22.42         23.47         1.47 o                         
  -5   5   6         50.84         44.26         0.86 o                         
  -4   5   6         23.34         30.11         0.69 o                         
  -3   5   6         29.20         27.35         0.69 o                         
  -2   5   6        144.55        159.95         2.16 o                         
  -1   5   6          0.02         -0.14         0.14 o                         
   0   5   6         31.24         36.80         0.55 o                         
   1   5   6         81.66         88.48         0.98 o                         
   2   5   6         24.62         24.43         0.45 o                         
   3   5   6         81.24         77.39         1.38 o                         
   4   5   6          0.82         -0.17         0.35 o                         
   5   5   6         10.30         13.03         0.78 o                         
   6   5   6          2.35          1.55         0.43 o                         
   7   5   6          3.28          3.36         0.52 o                         
  -7   6   6         16.02         17.69         1.47 o                         
  -6   6   6          0.57          0.17         0.26 o                         
  -5   6   6        133.70        117.16         1.73 o                         
  -4   6   6          0.67          0.60         0.26 o                         
  -3   6   6         46.35         45.81         0.95 o                         
  -2   6   6          1.05          1.60         0.18 o                         
  -1   6   6        435.80        395.29         3.42 o                         
   0   6   6         10.00         16.91         0.45 o                         
   1   6   6        203.97        218.51         2.04 o                         
   2   6   6          0.01          0.09         0.18 o                         
   3   6   6        390.89        369.94         4.66 o                         
   4   6   6        194.73        180.66         2.59 o                         
   5   6   6        123.55        131.14         2.16 o                         
   6   6   6         15.71         16.82         1.04 o                         
   7   6   6          2.40          2.59         0.52 o                         
  -6   7   6          7.91          6.90         0.69 o                         
  -5   7   6         28.81         32.01         0.86 o                         
  -4   7   6         34.58         30.63         0.86 o                         
  -3   7   6         17.55         11.56         0.69 o                         
  -2   7   6        432.43        413.42         5.09 o                         
  -1   7   6        282.09        246.52         2.29 o                         
   0   7   6         16.28         15.23         0.49 o                         
   1   7   6          4.24          3.54         0.39 o                         
   2   7   6         35.52         26.90         0.60 o                         
   3   7   6        269.52        259.94         3.54 o                         
   4   7   6         11.89         12.08         0.95 o                         
   5   7   6         81.24         79.72         1.64 o                         
   6   7   6          0.86          0.26         0.52 o                         
  -7   8   6          0.01         -0.43         0.43 o                         
  -6   8   6          5.82          5.18         0.52 o                         
  -5   8   6         14.24         13.80         0.78 o                         
  -4   8   6         19.11         17.69         0.86 o                         
  -3   8   6         32.83         30.80         0.95 o                         
  -2   8   6        955.71        902.16        10.96 o                         
  -1   8   6          8.59          4.85         0.31 o                         
   0   8   6         13.85         12.48         0.55 o                         
   1   8   6          4.01          0.39         0.27 o                         
   2   8   6        109.24        103.79         1.81 o                         
   3   8   6        228.56        225.09         3.19 o                         
   4   8   6         75.02         80.84         1.73 o                         
   5   8   6          0.57          0.35         0.52 o                         
   6   8   6          0.78          0.17         0.52 o                         
  -7   9   6          3.52          2.50         0.52 o                         
  -6   9   6         33.54         36.49         1.21 o                         
  -5   9   6         32.63         32.27         1.12 o                         
  -4   9   6         27.10         25.62         1.04 o                         
  -3   9   6         18.39         18.98         0.95 o                         
  -2   9   6        665.70        625.66         7.59 o                         
  -1   9   6          1.02          0.17         0.27 o                         
   0   9   6        455.62        442.81         3.97 o                         
   1   9   6        274.04        238.29         2.35 o                         
   2   9   6         11.85         16.54         0.66 o                         
   3   9   6         34.17         33.73         1.29 o                         
   4   9   6         67.10         64.53         1.64 o                         
   5   9   6          0.55          0.60         0.52 o                         
   6   9   6          7.30          6.56         0.78 o                         
  -6  10   6          2.26          0.95         0.52 o                         
  -5  10   6         84.77         85.41         1.81 o                         
  -4  10   6          0.82         -0.17         0.43 o                         
  -3  10   6        104.33        101.37         1.90 o                         
  -2  10   6         74.96         67.03         1.47 o                         
  -1  10   6          2.27          1.08         0.31 o                         
   0  10   6         16.38         15.14         0.78 o                         
   1  10   6          0.49          0.43         0.31 o                         
   2  10   6         31.11         31.92         1.21 o                         
   3  10   6         10.25         13.98         1.12 o                         
   4  10   6         42.00         44.09         1.47 o                         
   5  10   6         24.40         25.54         1.38 o                         
  -6  11   6          6.23          6.47         0.69 o                         
  -5  11   6          2.70          2.67         0.60 o                         
  -4  11   6          0.15         -0.43         0.43 o                         
  -3  11   6         41.75         34.94         1.29 o                         
  -2  11   6         72.08         74.28         1.73 o                         
  -1  11   6          3.11          3.41         0.37 o                         
   0  11   6         92.12         91.39         1.31 o                         
   1  11   6          0.99          0.82         0.37 o                         
   2  11   6          7.94          7.85         0.69 o                         
   3  11   6          7.14          6.04         0.69 o                         
   4  11   6          0.07         -0.60         0.60 o                         
   5  11   6         16.97         19.07         1.47 o                         
  -5  12   6          2.44          1.64         0.60 o                         
  -4  12   6          4.78          4.57         0.69 o                         
  -3  12   6         24.88         22.34         1.29 o                         
  -2  12   6         33.69         32.35         1.38 o                         
  -1  12   6         12.76         18.36         0.82 o                         
   0  12   6          3.50          2.88         0.60 o                         
   1  12   6          0.98          0.00         0.43 o                         
   2  12   6          6.61          5.95         0.69 o                         
   3  12   6         27.93         27.52         1.47 o                         
   4  12   6          9.03          7.51         0.86 o                         
  -4  13   6          1.68          1.55         0.69 o                         
  -3  13   6         98.17         97.92         2.16 o                         
  -2  13   6        182.10        186.09         3.11 o                         
  -1  13   6         29.46         33.39         1.47 o                         
   0  13   6          3.13          4.07         0.45 o                         
   1  13   6          3.76          4.01         0.45 o                         
   2  13   6          0.40          0.60         0.60 o                         
   3  13   6          7.55          5.69         0.86 o                         
  -3  14   6          5.13          2.50         0.78 o                         
  -2  14   6          0.66          2.24         0.69 o                         
  -1  14   6         13.89         16.39         1.47 o                         
   0  14   6          0.32         -0.43         0.43 o                         
   1  14   6         68.53         78.21         1.46 o                         
   2  14   6          6.48          8.97         0.95 o                         
  -1  15   6          3.82          4.31         0.86 o                         
   0  15   6          8.58          6.87         0.61 o                         
  -1 -15   7         23.97         28.99         1.64 o                         
   0 -15   7         19.44         17.60         1.04 o                         
   1 -15   7          4.73          3.02         0.69 o                         
   2 -15   7          4.10          5.18         0.86 o                         
  -2 -14   7         18.32         24.42         1.55 o                         
  -1 -14   7        256.62        296.00         4.40 o                         
   0 -14   7          8.79          6.33         0.65 o                         
   1 -14   7          9.77          9.17         0.73 o                         
   2 -14   7         11.68          9.66         0.86 o                         
   3 -14   7         15.60         16.56         1.64 o                         
  -3 -13   7          0.34         -0.26         0.60 o                         
  -2 -13   7         50.29         62.98         1.81 o                         
  -1 -13   7          2.41          4.83         0.69 o                         
   0 -13   7         28.81         29.09         0.94 o                         
   1 -13   7         13.15         14.95         0.82 o                         
   2 -13   7          1.14         -0.26         0.60 o                         
   3 -13   7         16.91         12.25         0.95 o                         
   4 -13   7          4.37          3.19         0.78 o                         
  -4 -12   7          2.58          3.02         0.69 o                         
  -3 -12   7          3.98          3.11         0.60 o                         
  -2 -12   7         85.19         88.09         1.98 o                         
  -1 -12   7         12.06         11.46         0.76 o                         
   0 -12   7         28.81         27.44         0.85 o                         
   1 -12   7         19.12         15.30         0.79 o                         
   2 -12   7         13.78         11.13         1.12 o                         
   3 -12   7          3.39          2.16         0.60 o                         
   4 -12   7         16.82         15.70         1.29 o                         
   5 -12   7          0.59          0.09         0.60 o                         
  -5 -11   7          0.08         -0.60         0.60 o                         
  -4 -11   7         28.43         28.30         1.29 o                         
  -3 -11   7          0.79          0.78         0.52 o                         
  -2 -11   7        135.12        141.66         2.42 o                         
  -1 -11   7         20.45         21.76         0.91 o                         
   0 -11   7          2.35          1.82         0.37 o                         
   1 -11   7         68.91         70.86         1.13 o                         
   2 -11   7          0.00          0.09         0.52 o                         
   3 -11   7          2.24          2.07         0.52 o                         
   4 -11   7         17.32         19.07         1.21 o                         
   5 -11   7         10.41         11.91         1.21 o                         
   6 -11   7          0.18          0.35         0.69 o                         
  -5 -10   7          7.73          7.85         0.69 o                         
  -4 -10   7         10.58         13.46         1.04 o                         
  -3 -10   7         74.35         72.56         1.64 o                         
  -2 -10   7         45.59         44.60         1.29 o                         
  -1 -10   7        314.39        309.34         2.93 o                         
   0 -10   7          8.59          8.45         0.43 o                         
   1 -10   7         87.84         86.42         1.19 o                         
   2 -10   7          0.11         -0.43         0.43 o                         
   3 -10   7         19.10         16.48         1.04 o                         
   4 -10   7         45.76         43.57         1.38 o                         
   5 -10   7          0.88          0.78         0.52 o                         
   6 -10   7          7.24          8.80         0.78 o                         
  -6  -9   7         12.61         13.03         1.21 o                         
  -5  -9   7         68.68         69.97         1.64 o                         
  -4  -9   7         24.12         24.42         1.12 o                         
  -3  -9   7          0.11          1.81         0.43 o                         
  -2  -9   7        282.44        267.19         3.71 o                         
  -1  -9   7          7.85          9.25         0.58 o                         
   0  -9   7        104.01         93.91         1.22 o                         
   1  -9   7          0.32         -0.17         0.24 o                         
   2  -9   7         41.88         34.85         1.12 o                         
   3  -9   7          0.50         -0.43         0.43 o                         
   4  -9   7          0.84         -0.26         0.43 o                         
   5  -9   7          3.02          3.62         0.60 o                         
   6  -9   7         10.53         11.04         1.12 o                         
  -6  -8   7         31.09         38.13         1.29 o                         
  -5  -8   7          4.56          2.67         0.52 o                         
  -4  -8   7         47.62         43.48         1.21 o                         
  -3  -8   7         34.72         33.39         1.04 o                         
  -2  -8   7          2.89          0.52         0.43 o                         
  -1  -8   7          5.02         10.03         1.38 o                         
   0  -8   7        464.45        433.48         3.78 o                         
   1  -8   7         92.05         88.36         1.21 o                         
   2  -8   7          4.99          4.31         0.43 o                         
   3  -8   7         11.62         15.01         0.86 o                         
   4  -8   7          0.01         -0.35         0.35 o                         
   5  -8   7         11.48         16.82         1.04 o                         
   6  -8   7         13.09         17.51         1.12 o                         
   7  -8   7          0.00         -0.35         0.52 o                         
  -7  -7   7        118.07        136.55         1.84 o                         
  -6  -7   7          1.94          1.43         0.37 o                         
  -5  -7   7         13.50         12.34         0.86 o                         
  -4  -7   7         38.75         31.92         0.95 o                         
  -3  -7   7          4.00          0.09         0.35 o                         
  -2  -7   7          2.95          1.38         0.35 o                         
  -1  -7   7        305.74        316.06         2.84 o                         
   0  -7   7        726.91        764.50         6.47 o                         
   1  -7   7         17.51         19.38         0.52 o                         
   2  -7   7        152.32        152.65         2.16 o                         
   3  -7   7         15.55         17.34         0.78 o                         
   4  -7   7         13.49         13.33         0.55 o                         
   5  -7   7          0.20          0.15         0.27 o                         
   6  -7   7         23.99         24.34         0.91 o                         
   7  -7   7          0.21          0.18         0.37 o                         
  -7  -6   7         76.67         93.23         1.40 o                         
  -6  -6   7          0.71          0.45         0.39 o                         
  -5  -6   7          1.98          1.98         0.35 o                         
  -4  -6   7         57.65         43.22         1.04 o                         
  -3  -6   7          1.33          3.36         0.35 o                         
  -2  -6   7          6.14          6.44         0.35 o                         
  -1  -6   7         85.56         86.59         2.11 o                         
   0  -6   7       1148.34       1137.98        21.44 o                         
   1  -6   7        208.20        223.23         2.04 o                         
   2  -6   7        194.40        225.19         2.04 o                         
   3  -6   7         13.73         13.37         0.69 o                         
   4  -6   7         23.46         24.43         0.69 o                         
   5  -6   7         48.88         50.17         0.87 o                         
   6  -6   7         52.58         51.86         0.84 o                         
   7  -6   7          4.65          5.03         0.43 o                         
  -7  -5   7         62.69         68.93         2.07 o                         
  -6  -5   7          0.93          0.27         0.30 o                         
  -5  -5   7         13.64          9.62         0.51 o                         
  -4  -5   7        472.34        377.27         4.66 o                         
  -3  -5   7         62.82         62.20         1.12 o                         
  -2  -5   7         27.37         36.59         0.56 o                         
  -1  -5   7          2.24          7.37         0.33 o                         
   0  -5   7         28.21         32.78         0.78 o                         
   1  -5   7         50.34         63.45         0.76 o                         
   2  -5   7        209.46        221.38         1.98 o                         
   3  -5   7          0.29         -0.02         0.17 o                         
   4  -5   7         37.47         33.95         0.56 o                         
   5  -5   7         77.35         77.60         0.91 o                         
   6  -5   7          2.36          1.44         0.27 o                         
   7  -5   7         21.68         24.28         0.73 o                         
  -7  -4   7         55.93         59.36         1.98 o                         
  -6  -4   7          0.30          0.14         0.22 o                         
  -5  -4   7         34.19         27.06         0.52 o                         
  -4  -4   7          2.12         -0.08         0.20 o                         
  -3  -4   7         36.63         39.44         0.95 o                         
  -2  -4   7         74.05         90.41         1.03 o                         
  -1  -4   7       1842.77       2035.94        17.20 o                         
   0  -4   7          7.29         10.05         0.37 o                         
   1  -4   7         51.37         60.57         0.73 o                         
   2  -4   7        108.52        121.32         0.86 o                         
   3  -4   7        110.99        122.81         1.07 o                         
   4  -4   7         14.51         14.12         0.41 o                         
   5  -4   7          3.90          4.11         0.46 o                         
   6  -4   7          0.04         -0.12         0.25 o                         
   7  -4   7         59.86         66.95         0.98 o                         
   8  -4   7         34.05         33.22         1.81 o                         
  -7  -3   7          0.11          0.17         0.49 o                         
  -6  -3   7          7.75          8.70         0.73 o                         
  -5  -3   7         38.30         34.80         0.58 o                         
  -4  -3   7        472.29        471.74         4.58 o                         
  -3  -3   7         82.87         90.47         0.85 o                         
  -2  -3   7         21.87         22.07         0.41 o                         
  -1  -3   7        361.60        397.87         2.48 o                         
   0  -3   7        662.38        759.91         7.86 o                         
   1  -3   7         94.73         94.66         0.78 o                         
   2  -3   7          8.30          3.23         0.16 o                         
   3  -3   7          6.11          2.59         0.21 o                         
   4  -3   7         53.07         51.22         0.63 o                         
   5  -3   7        164.64        155.59         1.42 o                         
   6  -3   7          0.00         -0.02         0.21 o                         
   7  -3   7          2.51          1.40         0.28 o                         
   8  -3   7          8.98          9.32         1.04 o                         
  -8  -2   7        119.16        137.31         2.25 o                         
  -7  -2   7         25.68         29.25         1.10 o                         
  -6  -2   7          6.41          4.36         0.49 o                         
  -5  -2   7         42.40         41.26         0.84 o                         
  -4  -2   7        409.46        409.74         3.12 o                         
  -3  -2   7          1.68          0.54         0.14 o                         
  -2  -2   7       1151.86       1353.86        12.38 o                         
  -1  -2   7        594.10        667.17         4.55 o                         
   0  -2   7         91.32         93.75         1.16 o                         
   1  -2   7         82.58         87.19         1.16 o                         
   2  -2   7       1123.90       1239.91        11.78 o                         
   3  -2   7         25.88         31.86         0.52 o                         
   4  -2   7          0.28          0.06         0.15 o                         
   5  -2   7          0.07         -0.21         0.21 o                         
   6  -2   7          3.62          1.90         0.39 o                         
   7  -2   7          1.56          1.55         0.78 o                         
   8  -2   7          4.14          4.49         0.95 o                         
  -8  -1   7         36.34         41.16         1.42 o                         
  -7  -1   7          5.01          4.63         0.55 o                         
  -6  -1   7          4.29          3.02         0.49 o                         
  -5  -1   7         63.29         52.13         0.81 o                         
  -4  -1   7         78.36         83.74         0.82 o                         
  -3  -1   7          0.31          0.23         0.14 o                         
  -2  -1   7          1.74          2.45         0.35 o                         
  -1  -1   7        167.98        192.09         1.65 o                         
   0  -1   7        491.34        532.22         6.64 o                         
   1  -1   7          0.45         -0.22         0.22 o                         
   2  -1   7       1137.15       1264.21        14.97 o                         
   3  -1   7         87.78         98.27         1.38 o                         
   4  -1   7         19.76         18.20         0.52 o                         
   5  -1   7          3.41          2.76         0.26 o                         
   6  -1   7          2.99          2.75         0.47 o                         
   7  -1   7         47.46         52.45         1.90 o                         
   8  -1   7         62.87         70.40         2.42 o                         
  -8   0   7          0.12          0.09         0.55 o                         
  -7   0   7          2.37          1.68         0.49 o                         
  -6   0   7        161.42        146.20         2.85 o                         
  -5   0   7          6.97          4.42         0.27 o                         
  -4   0   7         87.49         95.10         0.94 o                         
  -3   0   7        567.67        629.62         5.50 o                         
  -2   0   7         52.62         75.40         1.04 o                         
  -1   0   7        806.26        869.62         7.72 o                         
   0   0   7        159.08        162.30         1.81 o                         
   1   0   7        114.64        122.44         1.81 o                         
   2   0   7        105.75        125.07         1.19 o                         
   3   0   7         17.50         18.55         0.52 o                         
   4   0   7         94.72         93.18         1.38 o                         
   5   0   7          0.87          0.26         0.26 o                         
   6   0   7          1.13          1.21         0.35 o                         
   7   0   7          7.12          7.32         0.56 o                         
   8   0   7          6.50          5.26         1.04 o                         
  -8   1   7          1.59          1.47         0.61 o                         
  -7   1   7         32.47         31.25         1.13 o                         
  -6   1   7          3.73          2.29         0.43 o                         
  -5   1   7        132.72        127.17         1.22 o                         
  -4   1   7         27.59         28.45         1.04 o                         
  -2   1   7        436.16        480.03         5.87 o                         
  -1   1   7        253.52        282.92         2.67 o                         
   0   1   7        458.42        451.95         3.93 o                         
   1   1   7        173.90        178.76         1.59 o                         
   2   1   7        528.83        592.26         4.94 o                         
   3   1   7        261.17        274.52         3.36 o                         
   4   1   7         14.47         12.34         0.52 o                         
   5   1   7        105.84         96.54         1.47 o                         
   6   1   7         34.33         34.94         0.86 o                         
   7   1   7         19.05         19.58         0.86 o                         
   8   1   7          2.54          1.98         0.95 o                         
  -8   2   7          9.15          8.37         1.04 o                         
  -7   2   7          4.96          5.44         0.86 o                         
  -6   2   7         36.68         34.25         0.98 o                         
  -5   2   7         42.66         43.83         0.69 o                         
  -4   2   7          3.13          3.54         0.26 o                         
  -3   2   7          0.00         -0.17         0.17 o                         
  -2   2   7        678.38        763.09         9.40 o                         
  -1   2   7       1342.86       1446.26        12.26 o                         
   0   2   7          0.80          0.22         0.12 o                         
   1   2   7          2.64          0.70         0.18 o                         
   2   2   7        536.84        601.21         5.63 o                         
   3   2   7         19.45         20.19         0.60 o                         
   4   2   7         64.24         63.15         1.12 o                         
   5   2   7         79.83         76.18         1.29 o                         
   6   2   7          3.05          2.50         0.35 o                         
   7   2   7          0.03         -0.35         0.35 o                         
  -8   3   7         56.71         62.55         2.24 o                         
  -7   3   7          0.97          1.73         0.69 o                         
  -6   3   7          2.06          1.21         0.60 o                         
  -5   3   7          0.62          0.26         0.17 o                         
  -4   3   7          3.53          3.36         0.35 o                         
  -3   3   7         11.33         13.29         0.43 o                         
  -2   3   7        268.19        312.91         3.80 o                         
  -1   3   7         40.51         51.66         1.25 o                         
   0   3   7        297.07        303.78         2.62 o                         
   1   3   7         39.57         35.81         0.52 o                         
   2   3   7        140.58        147.10         1.37 o                         
   3   3   7          2.08         -0.09         0.26 o                         
   4   3   7        421.22        385.56         4.75 o                         
   5   3   7         42.61         39.94         0.95 o                         
   6   3   7          0.16          0.35         0.35 o                         
   7   3   7          8.12          9.40         0.86 o                         
  -8   4   7         39.21         38.48         1.98 o                         
  -7   4   7          4.40          3.88         0.86 o                         
  -5   4   7         10.49         12.85         0.52 o                         
  -4   4   7         18.89         14.58         0.52 o                         
  -3   4   7        111.17        109.39         1.55 o                         
  -2   4   7       1915.79       2109.73        25.36 o                         
  -1   4   7          9.16          6.04         0.31 o                         
   0   4   7        115.24        126.65         1.22 o                         
   1   4   7        105.59        115.63         1.73 o                         
   2   4   7        231.92        232.75         2.10 o                         
   3   4   7         15.75         13.46         0.60 o                         
   4   4   7         66.48         61.86         1.21 o                         
   5   4   7        158.49        153.83         2.24 o                         
   6   4   7          5.54          6.13         0.52 o                         
   7   4   7          0.85          0.17         0.43 o                         
  -7   5   7         57.68         57.20         1.98 o                         
  -5   5   7         52.47         44.34         0.86 o                         
  -4   5   7         17.70         12.85         0.60 o                         
  -3   5   7         17.06         13.29         0.52 o                         
  -2   5   7          1.22          2.67         0.26 o                         
  -1   5   7        167.96        165.28         1.55 o                         
   0   5   7        301.95        304.87         2.68 o                         
   1   5   7        334.43        408.31         5.69 o                         
   2   5   7        100.31        105.68         1.13 o                         
   3   5   7         72.35         66.69         1.21 o                         
   4   5   7        632.04        609.78         7.33 o                         
   5   5   7         57.53         57.89         1.29 o                         
   6   5   7          2.53          2.50         0.52 o                         
   7   5   7          0.32         -0.17         0.52 o                         
  -6   6   7          0.47          0.69         0.35 o                         
  -5   6   7          0.59          0.43         0.26 o                         
  -4   6   7        105.44         84.12         1.38 o                         
  -3   6   7         28.50         31.32         0.86 o                         
  -2   6   7        299.02        297.14         2.62 o                         
  -1   6   7         48.78         41.65         0.64 o                         
   0   6   7          0.21          0.00         0.18 o                         
   1   6   7         25.14         32.87         0.61 o                         
   2   6   7          0.05         -0.21         0.21 o                         
   3   6   7         74.59         71.43         1.38 o                         
   4   6   7         10.73         11.91         0.86 o                         
   5   6   7          3.06          3.54         0.52 o                         
   6   6   7          6.23          4.92         0.60 o                         
   7   6   7          2.61          2.24         0.60 o                         
  -6   7   7         63.40         60.65         1.21 o                         
  -5   7   7         93.51         82.39         1.47 o                         
  -4   7   7         70.36         65.83         1.29 o                         
  -3   7   7         32.28         25.54         0.86 o                         
  -2   7   7         40.62         38.91         0.95 o                         
  -1   7   7        180.60        182.31         3.15 o                         
   0   7   7        583.06        596.78         5.06 o                         
   1   7   7         14.32         17.60         0.55 o                         
   2   7   7          1.38         -0.26         0.35 o                         
   3   7   7         26.82         27.00         1.04 o                         
   4   7   7        416.37        396.00         5.09 o                         
   5   7   7          0.02          0.95         0.43 o                         
   6   7   7          5.60          3.11         0.52 o                         
  -7   8   7          1.00          0.69         0.43 o                         
  -6   8   7         27.15         30.02         1.04 o                         
  -5   8   7          6.54          4.23         0.43 o                         
  -4   8   7         14.15         13.98         0.78 o                         
  -3   8   7        123.36        120.78         1.98 o                         
  -2   8   7          0.00          0.35         0.35 o                         
  -1   8   7          0.01         -0.24         0.24 o                         
   0   8   7          4.19          1.21         0.24 o                         
   1   8   7          0.01         -0.24         0.24 o                         
   2   8   7         13.76         11.09         0.61 o                         
   3   8   7        203.62        195.41         2.93 o                         
   4   8   7         81.62         84.89         1.73 o                         
   5   8   7          1.83          0.78         0.52 o                         
   6   8   7          0.00         -0.52         0.52 o                         
  -6   9   7          0.35          0.86         0.43 o                         
  -5   9   7         50.41         48.74         1.29 o                         
  -4   9   7          0.34         -0.17         0.35 o                         
  -3   9   7         31.48         27.95         1.04 o                         
  -2   9   7         89.37         88.17         1.64 o                         
  -1   9   7         89.96         84.32         1.13 o                         
   0   9   7        217.26        207.79         2.10 o                         
   1   9   7         27.16         25.67         0.70 o                         
   2   9   7         14.37         19.58         0.70 o                         
   3   9   7        131.02        134.33         2.33 o                         
   4   9   7         14.36         15.96         1.12 o                         
   5   9   7          6.08          7.07         0.69 o                         
   6   9   7         14.51         13.37         1.38 o                         
  -6  10   7         16.52         19.15         1.12 o                         
  -5  10   7         61.16         62.89         1.55 o                         
  -4  10   7         19.84         20.88         1.04 o                         
  -3  10   7         13.86         14.67         0.95 o                         
  -2  10   7         38.35         36.93         1.21 o                         
  -1  10   7          2.06          1.26         0.31 o                         
   0  10   7        169.98        174.15         1.89 o                         
   1  10   7          0.57          0.82         0.33 o                         
   2  10   7        170.86        168.58         2.67 o                         
   3  10   7        150.32        157.28         2.67 o                         
   4  10   7          0.44          0.86         0.60 o                         
   5  10   7         13.09         16.65         1.38 o                         
  -6  11   7          6.36          7.07         0.69 o                         
  -5  11   7          1.18          1.29         0.52 o                         
  -4  11   7          8.41          7.51         0.69 o                         
  -3  11   7         37.09         32.27         1.21 o                         
  -2  11   7         92.41         92.92         1.90 o                         
  -1  11   7          0.83         -0.33         0.33 o                         
   0  11   7         58.12         61.39         1.10 o                         
   1  11   7          0.19          1.04         0.43 o                         
   2  11   7         94.85         95.07         1.98 o                         
   3  11   7         19.15         17.77         1.29 o                         
   4  11   7          0.30          0.00         0.60 o                         
   5  11   7         64.63         72.21         2.07 o                         
  -5  12   7          0.69          1.64         0.60 o                         
  -4  12   7          0.17         -0.52         0.52 o                         
  -3  12   7          1.52          0.00         0.52 o                         
  -2  12   7          0.23          0.60         0.60 o                         
  -1  12   7         98.98        102.52         1.46 o                         
   0  12   7          0.12          0.69         0.37 o                         
   1  12   7         21.71         19.95         0.88 o                         
   2  12   7         36.71         42.02         1.55 o                         
   3  12   7          1.52          1.12         0.69 o                         
   4  12   7          0.07         -0.69         0.69 o                         
  -4  13   7         11.93         11.91         0.86 o                         
  -3  13   7         18.61         13.46         1.38 o                         
  -2  13   7          1.13          0.78         0.60 o                         
  -1  13   7          0.34          0.95         0.60 o                         
   0  13   7          0.01          0.20         0.39 o                         
   1  13   7          1.72          0.82         0.43 o                         
   2  13   7         32.92         35.72         1.64 o                         
   3  13   7         19.46         19.67         1.64 o                         
  -3  14   7         22.71         22.00         1.55 o                         
  -2  14   7         46.60         54.44         1.90 o                         
  -1  14   7          5.13          4.31         0.78 o                         
   0  14   7          4.06          3.28         0.52 o                         
   1  14   7          4.05          4.05         0.78 o                         
   2  14   7          4.82          6.90         0.86 o                         
   0 -15   8         25.17         28.98         1.07 o                         
   1 -15   8          3.03          1.90         0.69 o                         
  -2 -14   8          1.24          1.29         0.69 o                         
  -1 -14   8         94.07        105.77         2.33 o                         
   0 -14   8         75.92         82.26         1.40 o                         
   1 -14   8          0.01          0.16         0.39 o                         
   2 -14   8          1.75          2.85         0.78 o                         
   3 -14   8         31.17         34.77         1.81 o                         
  -3 -13   8         14.19         12.51         1.38 o                         
  -2 -13   8         27.58         34.16         1.55 o                         
  -1 -13   8        108.00        118.19         2.42 o                         
   0 -13   8         52.50         55.32         1.16 o                         
   1 -13   8          4.70          3.97         0.52 o                         
   2 -13   8          0.12         -0.60         0.60 o                         
   3 -13   8          1.99          0.60         0.69 o                         
   4 -13   8         30.25         35.63         1.73 o                         
  -4 -12   8          0.10         -0.60         0.60 o                         
  -3 -12   8         37.32         39.25         1.47 o                         
  -2 -12   8         30.12         35.03         1.47 o                         
  -1 -12   8        109.89        114.26         1.52 o                         
   0 -12   8         82.29         86.88         1.34 o                         
   1 -12   8          0.60         -0.37         0.37 o                         
   2 -12   8          3.80          1.90         0.60 o                         
   3 -12   8          2.31          1.73         0.60 o                         
   4 -12   8          9.89         13.20         1.29 o                         
   5 -12   8          3.83          5.18         0.78 o                         
  -5 -11   8         19.87         16.82         1.38 o                         
  -4 -11   8          5.00          4.14         0.69 o                         
  -3 -11   8          6.86          6.99         0.69 o                         
  -2 -11   8          2.41          3.36         0.52 o                         
  -1 -11   8          0.55          0.78         0.33 o                         
   0 -11   8         18.06         19.71         0.76 o                         
   1 -11   8         29.87         26.92         1.38 o                         
   2 -11   8          1.08         -0.52         0.52 o                         
   3 -11   8         43.11         43.57         1.47 o                         
   4 -11   8          5.60          5.09         0.69 o                         
   5 -11   8          1.74          2.16         0.60 o                         
  -5 -10   8         41.55         38.91         1.47 o                         
  -4 -10   8         98.33        106.98         2.07 o                         
  -3 -10   8         27.72         30.37         1.21 o                         
  -2 -10   8         20.09         23.12         1.12 o                         
  -1 -10   8        182.16        186.88         1.98 o                         
   0 -10   8        375.24        349.66         3.26 o                         
   1 -10   8        195.70        202.88         2.10 o                         
   2 -10   8          0.52         -0.43         0.43 o                         
   3 -10   8          0.01         -0.43         0.43 o                         
   4 -10   8          0.01          0.00         0.52 o                         
   5 -10   8          1.76          1.47         0.60 o                         
  -6  -9   8          0.05         -0.52         0.52 o                         
  -5  -9   8          1.44          0.00         0.52 o                         
  -4  -9   8         14.11         11.99         0.95 o                         
  -3  -9   8        104.38        105.60         1.90 o                         
  -2  -9   8        221.29        201.45         2.93 o                         
  -1  -9   8         25.94         29.93         0.99 o                         
   0  -9   8        364.31        353.55         3.23 o                         
   1  -9   8         64.18         69.47         1.01 o                         
   2  -9   8         32.00         30.21         1.29 o                         
   3  -9   8          0.39         -0.26         0.43 o                         
   4  -9   8          2.40          2.50         0.52 o                         
   5  -9   8         80.06         86.70         1.81 o                         
   6  -9   8         23.51         26.23         1.38 o                         
  -6  -8   8         12.93         14.27         0.81 o                         
  -5  -8   8          3.03          2.33         0.52 o                         
  -4  -8   8         69.97         69.97         1.47 o                         
  -3  -8   8        145.27        138.64         2.24 o                         
  -2  -8   8          3.61          2.76         0.43 o                         
  -1  -8   8       1253.81       1253.51        10.74 o                         
   0  -8   8          0.06         -0.24         0.24 o                         
   1  -8   8        224.59        219.74         2.14 o                         
   2  -8   8         19.99         12.42         0.78 o                         
   3  -8   8          9.18          5.69         0.52 o                         
   4  -8   8         18.04         19.24         0.95 o                         
   5  -8   8         85.29         94.64         1.81 o                         
   6  -8   8          3.46          4.49         0.60 o                         
   7  -8   8          2.52          1.90         0.60 o                         
  -7  -7   8         15.48         22.08         0.91 o                         
  -6  -7   8        155.01        163.30         1.93 o                         
  -5  -7   8          3.79          3.62         0.43 o                         
  -4  -7   8          8.64          8.63         0.78 o                         
  -3  -7   8         67.20         74.28         1.47 o                         
  -2  -7   8          2.94          1.98         0.43 o                         
  -1  -7   8        517.55        473.47         4.09 o                         
   0  -7   8          0.07          0.60         0.24 o                         
   1  -7   8          7.83         11.09         0.45 o                         
   2  -7   8          7.72          6.56         0.69 o                         
   3  -7   8        101.85         99.99         1.73 o                         
   4  -7   8          6.31          5.23         0.37 o                         
   5  -7   8         40.96         39.50         0.82 o                         
   6  -7   8          1.28          0.60         0.43 o                         
   7  -7   8         31.24         31.83         1.21 o                         
  -7  -6   8         10.23         14.59         1.38 o                         
  -6  -6   8          0.01         -0.27         0.30 o                         
  -5  -6   8          1.14          1.00         0.29 o                         
  -4  -6   8          0.63          0.69         0.35 o                         
  -3  -6   8        419.69        371.92         4.66 o                         
  -2  -6   8          6.96          3.97         0.35 o                         
  -1  -6   8          3.17          1.25         0.18 o                         
   0  -6   8        143.97        130.86         1.94 o                         
   1  -6   8         56.35         69.58         0.85 o                         
   2  -6   8        140.38        137.26         1.37 o                         
   3  -6   8         61.40         62.17         1.90 o                         
   4  -6   8          0.01         -0.39         0.39 o                         
   5  -6   8          0.10          0.38         0.24 o                         
   6  -6   8          8.04          9.38         0.57 o                         
   7  -6   8          3.99          3.94         0.43 o                         
  -7  -5   8         14.11         16.48         1.38 o                         
  -6  -5   8          4.48          4.53         0.37 o                         
  -5  -5   8         19.17         20.89         0.62 o                         
  -4  -5   8         34.73         29.53         1.04 o                         
  -3  -5   8         52.70         35.11         0.86 o                         
  -2  -5   8          0.02          0.14         0.14 o                         
  -1  -5   8         33.59         41.93         0.61 o                         
   0  -5   8         26.56         32.40         0.55 o                         
   1  -5   8          0.14          0.00         0.18 o                         
   2  -5   8        214.78        232.30         1.76 o                         
   3  -5   8          1.73          2.09         0.38 o                         
   4  -5   8         38.55         41.37         0.61 o                         
   5  -5   8         21.35         20.67         0.54 o                         
   6  -5   8         47.06         46.14         0.81 o                         
   7  -5   8         14.81         19.89         0.71 o                         
  -7  -4   8         18.23         17.86         1.47 o                         
  -6  -4   8          0.04         -0.03         0.22 o                         
  -5  -4   8         18.08         15.65         0.46 o                         
  -4  -4   8         14.59         14.30         0.43 o                         
  -3  -4   8        632.00        604.21         4.49 o                         
  -2  -4   8         86.27         97.94         1.09 o                         
  -1  -4   8        325.70        373.10         3.94 o                         
   0  -4   8         84.55         76.96         0.85 o                         
   1  -4   8          9.48         11.47         0.52 o                         
   2  -4   8         12.59         16.13         0.25 o                         
   3  -4   8         43.96         54.20         1.16 o                         
   4  -4   8          4.31          4.36         0.36 o                         
   5  -4   8         12.78         11.60         0.47 o                         
   6  -4   8         29.95         28.44         0.66 o                         
   7  -4   8         44.83         49.81         0.87 o                         
  -7  -3   8         51.78         59.47         1.64 o                         
  -6  -3   8          1.71          1.95         0.43 o                         
  -5  -3   8          1.48          0.54         0.21 o                         
  -4  -3   8         78.22         70.05         0.79 o                         
  -3  -3   8        101.60         98.31         0.91 o                         
  -2  -3   8         15.06         17.54         0.39 o                         
  -1  -3   8          7.58         11.20         0.78 o                         
   0  -3   8        623.83        712.08         9.02 o                         
   1  -3   8          6.10          2.79         0.20 o                         
   2  -3   8        201.28        173.98         1.33 o                         
   3  -3   8          3.60          3.82         0.38 o                         
   4  -3   8         27.54         28.82         0.51 o                         
   5  -3   8         10.51         10.74         0.48 o                         
   6  -3   8         61.01         63.96         0.90 o                         
   7  -3   8          0.11         -0.06         0.31 o                         
  -8  -2   8         55.50         60.54         1.55 o                         
  -7  -2   8         15.52         17.33         1.01 o                         
  -6  -2   8          3.23          1.90         0.43 o                         
  -5  -2   8          9.77          7.39         0.32 o                         
  -4  -2   8         34.70         31.01         0.82 o                         
  -3  -2   8        192.60        187.73         1.52 o                         
  -2  -2   8        377.85        447.89         3.99 o                         
  -1  -2   8        231.29        255.85         2.20 o                         
   0  -2   8         63.23         71.82         0.79 o                         
   1  -2   8         89.58         89.38         0.92 o                         
   2  -2   8         84.43         79.96         0.82 o                         
   3  -2   8        494.70        498.75         5.87 o                         
   4  -2   8         54.46         59.27         1.04 o                         
   5  -2   8          3.53          3.20         0.30 o                         
   6  -2   8          3.12          2.78         0.31 o                         
   7  -2   8         12.14         12.38         0.68 o                         
   8  -2   8         21.05         23.73         1.73 o                         
  -8  -1   8         68.56         73.98         1.68 o                         
  -7  -1   8          6.97          6.64         0.61 o                         
  -6  -1   8          1.51          1.69         0.43 o                         
  -5  -1   8         97.69         91.60         1.36 o                         
  -4  -1   8       2079.04       1974.10        17.65 o                         
  -3  -1   8         17.08         14.26         0.35 o                         
  -2  -1   8         86.66         95.36         0.97 o                         
  -1  -1   8        790.97        870.93        10.61 o                         
   0  -1   8        148.17        182.99         2.33 o                         
   1  -1   8         80.78         70.01         1.51 o                         
   2  -1   8       2459.87       2497.69        20.80 o                         
   3  -1   8        165.92        185.83         2.42 o                         
   4  -1   8         17.75         14.75         0.52 o                         
   5  -1   8          0.06         -0.26         0.26 o                         
   6  -1   8          1.51          0.93         0.30 o                         
   7  -1   8         10.08         11.83         1.64 o                         
   8  -1   8         16.90         17.00         1.73 o                         
  -8   0   8         10.72         11.90         1.08 o                         
  -7   0   8          6.10          7.66         0.64 o                         
  -6   0   8         29.75         28.70         0.94 o                         
  -5   0   8          3.61          3.04         0.24 o                         
  -4   0   8        127.18        124.64         1.31 o                         
  -3   0   8        331.60        327.61         5.09 o                         
  -1   0   8        430.29        521.38         4.84 o                         
   0   0   8         27.97         26.87         0.43 o                         
   1   0   8        231.53        238.60         2.07 o                         
   2   0   8       4911.64       5199.01       107.24 o                         
   3   0   8         28.88         38.05         0.78 o                         
   4   0   8         99.79        106.81         1.55 o                         
   5   0   8         28.28         26.66         0.78 o                         
   6   0   8         25.37         27.09         0.86 o                         
   7   0   8         10.77         12.26         0.69 o                         
   8   0   8         16.17         13.46         1.29 o                         
  -8   1   8         35.64         42.10         1.98 o                         
  -7   1   8         22.08         22.52         1.85 o                         
  -6   1   8          0.05         -0.04         0.43 o                         
  -5   1   8        358.84        351.96         2.78 o                         
  -3   1   8        121.63        114.66         1.47 o                         
  -2   1   8         63.69         64.62         0.95 o                         
  -1   1   8        772.21        804.76         7.13 o                         
   0   1   8         27.87         29.94         0.43 o                         
   1   1   8        734.73        760.18         7.17 o                         
   2   1   8         53.23         40.57         0.52 o                         
   3   1   8         82.57         77.21         1.21 o                         
   4   1   8         74.94         67.12         1.12 o                         
   5   1   8         39.35         34.51         0.86 o                         
   6   1   8          9.57         10.27         0.69 o                         
   7   1   8         19.70         21.05         0.95 o                         
  -8   2   8          3.14          4.14         0.95 o                         
  -7   2   8         53.12         55.30         1.90 o                         
  -6   2   8         57.24         56.68         1.73 o                         
  -5   2   8        242.62        230.78         2.85 o                         
  -4   2   8         24.20         18.38         0.52 o                         
  -3   2   8          1.92          3.62         0.35 o                         
  -2   2   8         99.86         97.83         1.38 o                         
  -1   2   8         78.22         72.55         0.76 o                         
   0   2   8         22.11         17.73         0.37 o                         
   1   2   8         35.78         43.95         0.58 o                         
   2   2   8         25.35         18.19         0.39 o                         
   3   2   8         20.90         17.00         0.60 o                         
   4   2   8         28.48         23.21         0.69 o                         
   5   2   8         71.84         77.04         1.38 o                         
   6   2   8          4.06          3.62         0.43 o                         
   7   2   8          4.13          3.36         0.43 o                         
  -8   3   8         71.71         83.51         2.59 o                         
  -7   3   8          1.86          1.04         0.78 o                         
  -5   3   8         59.25         49.18         0.86 o                         
  -4   3   8         10.17         10.27         0.43 o                         
  -3   3   8         30.36         29.07         0.60 o                         
  -2   3   8          2.00         -0.17         0.17 o                         
  -1   3   8        402.94        413.95         3.48 o                         
   0   3   8         58.96         69.80         0.79 o                         
   1   3   8        418.48        386.94         3.29 o                         
   2   3   8         13.33         19.80         0.39 o                         
   3   3   8         37.18         40.63         0.86 o                         
   4   3   8         57.90         56.60         1.12 o                         
   5   3   8         45.96         44.69         1.04 o                         
   6   3   8          0.17          0.35         0.35 o                         
   7   3   8          0.14         -0.43         0.43 o                         
  -8   4   8          5.19          5.35         1.04 o                         
  -7   4   8         38.40         39.69         1.81 o                         
  -5   4   8        297.16        269.26         3.36 o                         
  -4   4   8        295.05        271.07         3.36 o                         
  -3   4   8         23.67         30.45         0.69 o                         
  -2   4   8       1230.14       1297.38        16.05 o                         
  -1   4   8         27.41         27.00         0.49 o                         
   0   4   8        347.57        398.38         3.42 o                         
   1   4   8        577.44        645.46         6.21 o                         
   2   4   8         49.03         46.99         0.64 o                         
   3   4   8         33.53         28.47         0.78 o                         
   4   4   8          1.80          0.69         0.35 o                         
   5   4   8         13.90         11.56         0.86 o                         
   6   4   8         14.47         14.67         0.95 o                         
   7   4   8          0.10          0.35         0.43 o                         
  -7   5   8         42.61         46.76         1.90 o                         
  -6   5   8          6.62          7.85         0.60 o                         
  -5   5   8          6.93          8.54         0.60 o                         
  -4   5   8         27.76         20.36         0.69 o                         
  -3   5   8         38.08         47.28         0.95 o                         
  -2   5   8          0.35          0.86         0.26 o                         
  -1   5   8         75.59         76.09         0.88 o                         
   0   5   8         46.04         55.74         0.73 o                         
   1   5   8          5.12          6.44         0.39 o                         
   2   5   8        183.83        192.89         1.83 o                         
   3   5   8          0.02         -0.26         0.26 o                         
   4   5   8          8.54          5.00         0.52 o                         
   5   5   8         52.21         51.76         1.29 o                         
   6   5   8         27.66         29.07         1.12 o                         
   7   5   8          0.32          0.35         0.52 o                         
  -6   6   8         35.42         32.53         0.95 o                         
  -5   6   8          3.54          1.38         0.35 o                         
  -4   6   8         61.49         50.47         1.04 o                         
  -3   6   8         32.63         27.69         0.78 o                         
  -2   6   8        223.51        222.93         2.93 o                         
  -1   6   8        291.75        259.75         2.35 o                         
   0   6   8        111.92        109.22         1.22 o                         
   1   6   8          0.54          2.38         0.24 o                         
   2   6   8          1.21          0.33         0.39 o                         
   3   6   8         27.56         25.71         0.95 o                         
   4   6   8          5.74          3.62         0.52 o                         
   5   6   8         43.92         47.19         1.29 o                         
   6   6   8         13.87         14.67         1.12 o                         
   7   6   8          0.14          0.26         0.52 o                         
  -6   7   8          0.12          0.35         0.35 o                         
  -5   7   8         14.93         10.70         0.69 o                         
  -4   7   8         36.64         36.32         0.95 o                         
  -3   7   8          0.03         -0.35         0.35 o                         
  -2   7   8         38.21         39.94         1.04 o                         
  -1   7   8        417.85        376.27         3.97 o                         
   0   7   8        476.57        477.31         4.83 o                         
   1   7   8        327.18        289.01         2.65 o                         
   2   7   8          0.03         -0.24         0.24 o                         
   3   7   8          6.63          6.64         0.52 o                         
   4   7   8          2.69          2.24         0.52 o                         
   5   7   8        198.34        210.77         3.19 o                         
   6   7   8          1.69          1.12         0.52 o                         
  -7   8   8         23.82         27.52         1.04 o                         
  -6   8   8          8.19          7.94         0.78 o                         
  -5   8   8          0.94          0.35         0.35 o                         
  -4   8   8          3.45          3.62         0.43 o                         
  -3   8   8         13.92         10.78         0.86 o                         
  -2   8   8        325.19        304.46         4.05 o                         
  -1   8   8        387.18        382.48         3.45 o                         
   0   8   8        152.80        130.89         1.47 o                         
   1   8   8          2.53          0.95         0.31 o                         
   2   8   8        100.34         92.83         1.25 o                         
   3   8   8        204.40        190.06         2.85 o                         
   4   8   8        270.34        253.99         3.62 o                         
   5   8   8          4.11          2.67         0.60 o                         
   6   8   8          1.04          0.35         0.60 o                         
  -6   9   8          3.33          4.14         0.52 o                         
  -5   9   8          2.51          1.12         0.43 o                         
  -4   9   8         69.75         65.22         1.47 o                         
  -3   9   8         16.68         13.03         0.95 o                         
  -2   9   8        203.20        194.89         2.85 o                         
  -1   9   8         95.04         90.89         1.19 o                         
   0   9   8         57.55         62.02         1.01 o                         
   1   9   8         19.82         17.92         0.82 o                         
   2   9   8        109.35        111.89         1.40 o                         
   3   9   8          2.62          3.80         0.52 o                         
   4   9   8         10.27         12.60         1.12 o                         
   5   9   8          1.57          0.78         0.60 o                         
  -6  10   8         33.84         37.62         1.38 o                         
  -5  10   8          8.20         10.78         1.04 o                         
  -4  10   8          0.00         -0.17         0.43 o                         
  -3  10   8          0.33         -0.26         0.43 o                         
  -2  10   8         47.75         42.88         1.29 o                         
  -1  10   8         13.11          9.48         0.54 o                         
   0  10   8          0.67          0.80         0.33 o                         
   1  10   8         45.88         42.57         1.12 o                         
   2  10   8         15.28         17.94         1.12 o                         
   3  10   8        139.20        147.70         2.59 o                         
   4  10   8         33.07         32.87         1.47 o                         
   5  10   8         40.49         46.33         1.73 o                         
  -5  11   8         22.59         24.16         1.29 o                         
  -4  11   8          0.45         -0.35         0.52 o                         
  -3  11   8         27.57         23.47         1.21 o                         
  -2  11   8          0.83          1.47         0.52 o                         
  -1  11   8          0.34         -0.03         0.33 o                         
   0  11   8         31.69         32.83         0.92 o                         
   1  11   8        162.24        161.91         1.86 o                         
   2  11   8        110.27        117.25         2.24 o                         
   3  11   8          1.59          3.11         0.60 o                         
   4  11   8          0.19          0.69         0.69 o                         
  -5  12   8          9.21          6.90         0.78 o                         
  -4  12   8          1.16          0.78         0.60 o                         
  -3  12   8         12.47         10.96         1.21 o                         
  -2  12   8          9.69          6.04         0.69 o                         
  -1  12   8          4.83          5.09         0.69 o                         
   0  12   8          0.91          1.16         0.39 o                         
   1  12   8          0.83          1.90         0.43 o                         
   2  12   8         45.79         49.09         1.64 o                         
   3  12   8         17.38         16.48         1.47 o                         
   4  12   8          9.04          7.42         0.86 o                         
  -4  13   8         23.33         25.62         1.47 o                         
  -3  13   8         11.24          9.32         0.86 o                         
  -2  13   8          0.07         -0.60         0.60 o                         
  -1  13   8         18.16         19.33         1.38 o                         
   0  13   8         31.25         30.86         1.01 o                         
   1  13   8         11.32         10.11         0.58 o                         
   2  13   8         48.61         55.73         1.90 o                         
   3  13   8          6.09          4.14         0.86 o                         
  -3  14   8         29.02         29.76         1.73 o                         
  -2  14   8         15.20         18.89         1.55 o                         
  -1  14   8          0.68          1.21         0.69 o                         
   0  14   8          0.32         -0.39         0.60 o                         
   1  14   8          1.37          0.95         0.69 o                         
  -2 -14   9         39.76         46.07         1.73 o                         
  -1 -14   9         11.46         19.76         1.47 o                         
   0 -14   9         64.22         73.13         1.37 o                         
   1 -14   9          7.42          6.55         0.52 o                         
   2 -14   9          0.46          0.52         0.69 o                         
   3 -14   9         38.25         40.63         1.81 o                         
  -3 -13   9          3.74          3.71         0.78 o                         
  -2 -13   9         29.60         33.47         1.47 o                         
  -1 -13   9         58.18         71.35         1.90 o                         
   0 -13   9          0.38          0.86         0.43 o                         
   1 -13   9          0.17         -0.39         0.39 o                         
   2 -13   9          0.00         -0.60         0.60 o                         
   3 -13   9          0.08          0.00         0.69 o                         
   4 -13   9          3.87          3.88         0.78 o                         
  -4 -12   9          1.28          0.00         0.60 o                         
  -3 -12   9         35.37         38.65         1.55 o                         
  -2 -12   9         42.87         44.78         1.47 o                         
  -1 -12   9        113.48        118.27         1.62 o                         
   0 -12   9          0.15         -0.37         0.37 o                         
   1 -12   9         21.08         18.57         0.82 o                         
   2 -12   9          0.49         -0.52         0.52 o                         
   3 -12   9        105.80        106.55         2.24 o                         
   4 -12   9         27.69         33.13         1.55 o                         
   5 -12   9          9.75          9.84         0.86 o                         
  -5 -11   9         28.53         29.51         1.47 o                         
  -4 -11   9          1.68          0.69         0.60 o                         
  -3 -11   9          0.95          0.95         0.52 o                         
  -2 -11   9        133.73        147.27         2.50 o                         
  -1 -11   9          4.81          5.34         0.39 o                         
   0 -11   9          8.09          8.71         1.64 o                         
   1 -11   9          9.52          7.47         0.45 o                         
   2 -11   9          9.50          7.94         0.69 o                         
   3 -11   9         54.19         52.11         1.55 o                         
   4 -11   9          7.41          6.38         0.69 o                         
   5 -11   9          0.00          0.43         0.60 o                         
  -5 -10   9         67.80         72.73         1.81 o                         
  -4 -10   9          2.65          1.04         0.52 o                         
  -3 -10   9          0.19          0.43         0.52 o                         
  -2 -10   9          5.06          3.62         0.52 o                         
  -1 -10   9         18.42         17.78         0.70 o                         
   0 -10   9         32.13         27.05         0.79 o                         
   1 -10   9        202.99        184.02         3.41 o                         
   2 -10   9          0.90          0.09         0.52 o                         
   3 -10   9          0.00         -0.43         0.43 o                         
   4 -10   9         47.19         44.17         1.38 o                         
   5 -10   9          8.02          5.95         0.69 o                         
   6 -10   9          0.94          2.67         0.69 o                         
  -6  -9   9         46.64         45.98         1.55 o                         
  -5  -9   9          0.51         -0.17         0.52 o                         
  -4  -9   9         31.00         34.08         1.21 o                         
  -3  -9   9         52.28         51.76         1.38 o                         
  -2  -9   9        272.00        284.62         3.88 o                         
  -1  -9   9        165.99        163.81         2.20 o                         
   0  -9   9         62.49         63.67         1.04 o                         
   1  -9   9        113.39        110.86         2.03 o                         
   2  -9   9         33.54         29.87         2.50 o                         
   3  -9   9         46.25         42.71         1.29 o                         
   4  -9   9          2.77          1.90         0.52 o                         
   5  -9   9          2.67          1.98         0.52 o                         
   6  -9   9          9.08         16.48         1.29 o                         
  -6  -8   9          6.66          9.16         0.69 o                         
  -5  -8   9          4.49          4.56         0.41 o                         
  -4  -8   9          0.03          0.09         0.43 o                         
  -3  -8   9        128.28        130.10         2.16 o                         
  -2  -8   9         13.56         14.06         0.86 o                         
  -1  -8   9         36.70         34.30         0.73 o                         
   0  -8   9          4.44          4.88         0.60 o                         
   1  -8   9         59.40         50.75         0.82 o                         
   2  -8   9         13.30          8.45         0.78 o                         
   3  -8   9          2.73          0.52         0.43 o                         
   4  -8   9          7.80          6.13         0.52 o                         
   5  -8   9          0.05          0.09         0.43 o                         
   6  -8   9          0.10          0.09         0.52 o                         
   7  -8   9          0.21          0.00         0.60 o                         
  -6  -7   9         52.67         55.28         1.10 o                         
  -5  -7   9          2.68          1.46         0.33 o                         
  -4  -7   9          1.48          1.73         0.43 o                         
  -3  -7   9        381.97        309.98         4.05 o                         
  -2  -7   9        591.78        573.89         6.99 o                         
  -1  -7   9         32.46         32.94         0.64 o                         
   0  -7   9        465.90        471.45         4.09 o                         
   1  -7   9         76.11         77.39         1.01 o                         
   2  -7   9          0.01         -0.21         0.21 o                         
   3  -7   9        189.25        187.64         2.67 o                         
   4  -7   9          8.82          5.87         0.52 o                         
   5  -7   9          6.05          3.88         0.52 o                         
   6  -7   9          0.07          0.09         0.43 o                         
   7  -7   9          0.01         -0.26         0.52 o                         
  -7  -6   9          0.45          1.38         0.38 o                         
  -6  -6   9          1.19          0.42         0.35 o                         
  -5  -6   9          0.20          0.45         0.30 o                         
  -4  -6   9         21.51         22.72         0.64 o                         
  -3  -6   9        849.81        788.80         9.32 o                         
  -2  -6   9        365.12        357.34         4.49 o                         
  -1  -6   9          3.39          2.27         0.21 o                         
   0  -6   9        516.80        524.58        12.42 o                         
   1  -6   9         88.81         87.96         1.04 o                         
   2  -6   9        117.76        118.12         2.85 o                         
   3  -6   9         61.14         67.21         1.29 o                         
   4  -6   9          4.96          2.76         0.31 o                         
   5  -6   9          1.08          0.41         0.26 o                         
   6  -6   9          1.51          1.55         0.35 o                         
   7  -6   9          1.08          0.96         0.82 o                         
  -7  -5   9         26.28         26.40         1.55 o                         
  -6  -5   9         46.29         49.28         1.08 o                         
  -5  -5   9         35.01         36.91         0.75 o                         
  -4  -5   9        181.56        140.83         1.55 o                         
  -3  -5   9        289.03        293.43         3.75 o                         
  -2  -5   9         14.50         15.42         0.41 o                         
  -1  -5   9        758.43        789.33         5.49 o                         
   0  -5   9       1151.04       1229.76        10.70 o                         
   1  -5   9          6.85          8.71         0.73 o                         
   2  -5   9         40.43         47.15         0.50 o                         
   3  -5   9          0.06         -0.47         0.47 o                         
   4  -5   9         13.60         11.34         0.41 o                         
   5  -5   9          7.22          5.76         0.30 o                         
   6  -5   9        102.75        100.54         1.17 o                         
   7  -5   9          7.13          6.44         0.49 o                         
  -7  -4   9         10.61         11.22         1.38 o                         
  -6  -4   9          3.81          4.14         0.32 o                         
  -5  -4   9          0.02         -0.02         0.21 o                         
  -4  -4   9        315.40        268.88         2.19 o                         
  -3  -4   9         56.33         63.78         0.76 o                         
  -2  -4   9        141.67        147.94         1.52 o                         
  -1  -4   9        264.53        275.71         1.99 o                         
   0  -4   9        190.85        187.08         1.74 o                         
   1  -4   9         45.38         51.20         0.67 o                         
   2  -4   9        154.86        180.24         1.39 o                         
   3  -4   9        263.38        287.53         2.23 o                         
   4  -4   9          0.86          1.00         0.21 o                         
   5  -4   9          0.12         -0.06         0.24 o                         
   6  -4   9         20.76         19.74         1.48 o                         
   7  -4   9          5.61          7.91         0.61 o                         
  -7  -3   9         13.43         17.20         1.03 o                         
  -6  -3   9          3.75          3.71         0.28 o                         
  -5  -3   9          0.14          0.17         0.21 o                         
  -4  -3   9        454.36        412.47         3.19 o                         
  -3  -3   9         26.82         22.39         0.42 o                         
  -2  -3   9         30.87         34.51         0.55 o                         
  -1  -3   9        612.96        691.95         5.36 o                         
   0  -3   9        163.45        177.94         1.65 o                         
   1  -3   9        240.32        236.58         1.73 o                         
   2  -3   9          3.48          2.58         0.30 o                         
   3  -3   9        191.94        194.60         3.88 o                         
   4  -3   9         11.45         11.23         0.56 o                         
   5  -3   9        123.68        131.85         1.53 o                         
   6  -3   9          0.15          0.42         0.30 o                         
   7  -3   9          7.90          8.30         0.60 o                         
  -7  -2   9         29.69         34.29         1.13 o                         
  -6  -2   9         17.32         17.71         0.82 o                         
  -5  -2   9          3.24          2.69         0.22 o                         
  -4  -2   9        143.44        148.36         1.32 o                         
  -3  -2   9        295.32        300.58         2.32 o                         
  -2  -2   9        173.35        182.15         1.76 o                         
  -1  -2   9       2674.10       2971.89        24.77 o                         
   0  -2   9        144.76        153.70         1.46 o                         
   1  -2   9          9.81         15.79         0.37 o                         
   2  -2   9          6.82          4.19         0.21 o                         
   3  -2   9         85.84         86.10         1.38 o                         
   4  -2   9         63.51         54.78         1.04 o                         
   5  -2   9          4.52          2.87         0.30 o                         
   6  -2   9          1.62          1.30         0.30 o                         
   7  -2   9         19.33         20.17         0.74 o                         
  -8  -1   9         12.90         13.26         0.97 o                         
  -7  -1   9         30.28         33.52         1.13 o                         
  -6  -1   9          1.81          0.86         0.43 o                         
  -5  -1   9         23.34         26.17         0.48 o                         
  -4  -1   9        660.10        647.54         4.82 o                         
  -3  -1   9         18.18         13.47         0.37 o                         
  -2  -1   9         52.53         58.49         0.95 o                         
  -1  -1   9        899.44       1031.21        12.42 o                         
   0  -1   9       1488.37       1652.69        16.20 o                         
   1  -1   9         35.45         35.46         0.95 o                         
   2  -1   9         55.39         65.11         0.76 o                         
   3  -1   9         28.14         38.91         0.78 o                         
   4  -1   9          5.05          5.26         0.52 o                         
   5  -1   9         11.36         10.70         0.60 o                         
   6  -1   9         12.49         13.68         0.60 o                         
   7  -1   9          1.07          0.85         0.32 o                         
  -8   0   9         38.97         40.98         1.98 o                         
  -7   0   9         39.31         41.83         1.25 o                         
  -6   0   9         17.66         18.73         0.85 o                         
  -5   0   9         66.54         66.80         0.78 o                         
  -4   0   9        852.93        858.57         7.54 o                         
  -3   0   9         28.24         36.75         0.69 o                         
  -2   0   9        371.06        413.25         4.92 o                         
  -1   0   9         43.00         45.97         0.65 o                         
   0   0   9         56.98         64.19         1.04 o                         
   1   0   9        135.59        139.25         1.31 o                         
   2   0   9        675.80        738.13         7.23 o                         
   3   0   9          2.95          1.29         0.26 o                         
   4   0   9          4.78          4.66         0.35 o                         
   5   0   9         16.05         14.32         0.69 o                         
   6   0   9         27.19         32.70         0.95 o                         
   7   0   9          0.49          0.28         0.32 o                         
  -8   1   9         20.81         21.57         1.73 o                         
  -7   1   9          3.53          4.14         0.86 o                         
  -6   1   9         52.37         54.70         1.73 o                         
  -4   1   9          6.97          7.94         0.43 o                         
  -3   1   9          1.20          2.33         0.26 o                         
  -2   1   9         81.70         91.45         1.29 o                         
  -1   1   9         77.32         85.72         1.16 o                         
   0   1   9        228.02        234.67         3.49 o                         
   1   1   9         21.77         29.85         0.49 o                         
   2   1   9        197.85        258.04         2.29 o                         
   3   1   9          1.84          1.64         0.26 o                         
   4   1   9         36.55         35.63         0.86 o                         
   5   1   9         16.23         14.67         0.69 o                         
   6   1   9          0.58          1.21         0.35 o                         
   7   1   9         42.44         48.05         1.21 o                         
  -8   2   9          0.43         -0.26         0.78 o                         
  -7   2   9         15.29         15.87         1.47 o                         
  -6   2   9         22.85         20.71         1.29 o                         
  -5   2   9          6.70          7.68         0.43 o                         
  -4   2   9         27.45         35.11         0.69 o                         
  -3   2   9         20.48         20.53         0.52 o                         
  -2   2   9         12.27          8.45         0.43 o                         
  -1   2   9       1570.21       1696.94        14.46 o                         
   0   2   9        129.58        154.77         1.46 o                         
   1   2   9        137.86        146.07         3.71 o                         
   2   2   9        346.77        370.01         3.14 o                         
   3   2   9         20.86         21.40         0.69 o                         
   4   2   9          0.07         -0.26         0.26 o                         
   5   2   9         55.67         53.32         1.12 o                         
   6   2   9          8.25          8.54         0.78 o                         
   7   2   9          0.76          0.17         0.43 o                         
  -8   3   9          3.36          3.28         0.95 o                         
  -7   3   9         68.16         69.11         2.24 o                         
  -5   3   9         21.62         19.93         0.60 o                         
  -4   3   9         41.37         34.85         0.69 o                         
  -3   3   9          1.34          1.55         0.26 o                         
  -2   3   9        106.74        111.29         1.55 o                         
  -1   3   9        119.99        160.48         1.49 o                         
   0   3   9          4.13          5.75         0.31 o                         
   1   3   9         57.16         61.68         0.76 o                         
   2   3   9        426.53        460.75         3.90 o                         
   3   3   9          3.65          4.05         0.35 o                         
   4   3   9          1.07          0.43         0.35 o                         
   5   3   9        158.65        157.28         2.33 o                         
   6   3   9          0.30          0.26         0.43 o                         
   7   3   9          9.23          9.14         0.95 o                         
  -7   4   9         17.18         19.24         1.47 o                         
  -5   4   9         11.73         13.11         0.60 o                         
  -4   4   9         43.19         51.16         0.95 o                         
  -3   4   9        120.39        111.55         1.64 o                         
  -2   4   9         92.14         94.64         1.47 o                         
  -1   4   9          2.04          4.32         0.31 o                         
   0   4   9        167.81        177.67         1.68 o                         
   1   4   9        375.48        379.26         4.10 o                         
   2   4   9        535.11        595.60         5.00 o                         
   3   4   9         48.30         45.55         1.04 o                         
   4   4   9         27.45         25.02         0.95 o                         
   5   4   9         72.45         75.75         1.55 o                         
   6   4   9         14.71         15.18         0.95 o                         
   7   4   9          4.14          5.35         0.60 o                         
  -6   5   9         22.46         22.69         0.78 o                         
  -5   5   9         10.35         10.78         0.60 o                         
  -4   5   9        117.63         94.73         1.47 o                         
  -3   5   9          4.67          2.76         0.35 o                         
  -2   5   9         81.02         93.78         1.47 o                         
  -1   5   9        164.49        154.02         1.98 o                         
   0   5   9         43.08         40.81         0.64 o                         
   1   5   9          0.09          0.13         0.18 o                         
   2   5   9         82.75         82.15         1.38 o                         
   3   5   9          0.79          0.26         0.35 o                         
   4   5   9         89.14         83.08         1.55 o                         
   5   5   9         25.31         24.67         1.04 o                         
   6   5   9          0.69          0.86         0.52 o                         
   7   5   9          9.48         13.03         1.12 o                         
  -6   6   9          2.41          1.98         0.35 o                         
  -5   6   9         10.87         12.94         0.69 o                         
  -4   6   9         69.13         57.63         1.12 o                         
  -3   6   9         33.05         29.07         0.86 o                         
  -2   6   9        266.58        260.29         3.45 o                         
  -1   6   9         39.62         39.74         0.67 o                         
   0   6   9         30.87         31.89         0.61 o                         
   1   6   9        254.22        257.06         2.38 o                         
   2   6   9          1.59          1.25         0.24 o                         
   3   6   9         50.83         54.01         1.29 o                         
   4   6   9          6.30          5.78         0.52 o                         
   5   6   9         44.50         49.69         1.38 o                         
   6   6   9          4.46          5.87         0.60 o                         
  -7   7   9         63.30         64.10         1.38 o                         
  -6   7   9          8.23          8.02         0.78 o                         
  -5   7   9         22.79         18.81         0.86 o                         
  -4   7   9          0.11          0.17         0.35 o                         
  -3   7   9         11.81          6.90         0.69 o                         
  -2   7   9        306.18        298.07         3.88 o                         
  -1   7   9         28.30         24.25         0.61 o                         
   0   7   9        131.13        150.42         1.59 o                         
   1   7   9         32.20         43.54         0.76 o                         
   2   7   9          9.55          9.33         0.54 o                         
   3   7   9          3.26          1.12         0.43 o                         
   4   7   9        201.95        194.03         2.93 o                         
   5   7   9          0.46          2.42         0.60 o                         
   6   7   9         11.36         11.82         1.21 o                         
  -7   8   9          6.38          6.13         0.60 o                         
  -6   8   9          4.21          2.33         0.43 o                         
  -5   8   9          9.27          9.40         0.78 o                         
  -4   8   9          7.52          6.04         0.52 o                         
  -3   8   9         12.07          8.28         0.78 o                         
  -2   8   9         87.64         89.12         1.64 o                         
  -1   8   9          0.05          1.10         0.35 o                         
   0   8   9         44.80         40.72         0.79 o                         
   1   8   9        198.98        192.38         1.98 o                         
   2   8   9         46.04         44.88         0.85 o                         
   3   8   9         24.56         18.64         1.12 o                         
   4   8   9          2.90          3.97         0.60 o                         
   5   8   9          2.56          3.19         0.60 o                         
   6   8   9          1.38         -0.60         0.60 o                         
  -6   9   9         31.95         34.68         1.21 o                         
  -5   9   9          3.21          2.76         0.52 o                         
  -4   9   9         79.91         76.35         1.55 o                         
  -3   9   9         27.73         22.00         1.04 o                         
  -2   9   9          8.22          9.66         0.86 o                         
  -1   9   9         17.03         16.09         0.64 o                         
   0   9   9         94.91         95.43         1.28 o                         
   1   9   9          2.02          4.45         0.37 o                         
   2   9   9         16.68         14.05         1.38 o                         
   3   9   9         11.31         11.65         1.12 o                         
   4   9   9         39.94         37.44         1.47 o                         
   5   9   9          0.00          0.00         0.60 o                         
  -6  10   9         61.38         65.74         1.73 o                         
  -5  10   9          0.61          0.60         0.52 o                         
  -4  10   9         12.47         14.32         1.04 o                         
  -3  10   9         94.79         94.64         1.90 o                         
  -2  10   9          2.75          2.16         0.52 o                         
  -1  10   9          9.49          7.19         0.73 o                         
   0  10   9          8.62          8.02         0.56 o                         
   1  10   9          0.95          1.76         0.37 o                         
   2  10   9         24.75         25.02         1.21 o                         
   3  10   9         81.98         83.34         1.90 o                         
   4  10   9         25.91         30.20         1.47 o                         
   5  10   9         10.54          9.14         0.86 o                         
  -5  11   9         30.99         32.61         1.38 o                         
  -4  11   9         20.04         23.12         1.21 o                         
  -3  11   9         27.33         25.97         1.21 o                         
  -2  11   9          0.04         -0.52         0.52 o                         
  -1  11   9         27.78         30.87         0.85 o                         
   0  11   9        129.27        134.42         1.71 o                         
   1  11   9         15.29         19.07         0.82 o                         
   2  11   9         61.02         69.71         1.81 o                         
   3  11   9         17.08         18.38         1.38 o                         
   4  11   9         17.69         21.74         1.55 o                         
  -5  12   9         21.62         27.09         1.47 o                         
  -4  12   9          0.30          0.09         0.60 o                         
  -3  12   9          1.09         -0.60         0.60 o                         
  -2  12   9          0.40         -0.43         0.60 o                         
  -1  12   9         92.25         99.04         2.16 o                         
   0  12   9          0.47          0.64         0.39 o                         
   1  12   9         30.12         30.79         1.01 o                         
   2  12   9          4.77          4.05         0.78 o                         
   3  12   9         36.27         40.12         1.73 o                         
  -4  13   9          1.64          1.04         0.69 o                         
  -3  13   9          6.73          4.40         0.78 o                         
  -2  13   9          3.14          0.35         0.69 o                         
  -1  13   9          5.48          7.16         0.78 o                         
   0  13   9         54.09         62.66         1.25 o                         
   1  13   9          4.38          3.44         0.52 o                         
   2  13   9          0.01         -0.09         0.69 o                         
  -2  14   9         12.48         16.22         1.55 o                         
  -1  14   9         44.90         53.06         1.90 o                         
   0  14   9         13.24         12.34         1.29 o                         
   1  14   9         39.93         41.41         1.81 o                         
  -2 -14  10         53.90         59.87         1.90 o                         
  -1 -14  10          9.40         15.44         1.47 o                         
   0 -14  10         13.66         16.50         1.01 o                         
   1 -14  10          6.00          4.48         0.52 o                         
   2 -14  10          0.26         -0.26         0.69 o                         
   3 -14  10         10.45         10.35         0.95 o                         
  -3 -13  10         14.14         12.34         1.29 o                         
  -2 -13  10          0.10         -0.26         0.60 o                         
  -1 -13  10         68.40         79.54         1.98 o                         
   0 -13  10          3.69          4.79         0.49 o                         
   1 -13  10          4.30          2.80         0.47 o                         
   2 -13  10          0.28         -0.60         0.60 o                         
   3 -13  10          6.58          6.82         0.78 o                         
   4 -13  10          0.18          2.16         0.78 o                         
  -4 -12  10         11.72          9.40         0.86 o                         
  -3 -12  10         33.91         35.11         1.47 o                         
  -2 -12  10         23.46         24.07         1.29 o                         
  -1 -12  10         33.43         35.29         1.47 o                         
   0 -12  10          2.88          2.23         0.43 o                         
   1 -12  10          2.41          1.33         0.39 o                         
   2 -12  10          1.85          1.29         0.60 o                         
   3 -12  10        121.88        127.68         2.50 o                         
   4 -12  10         46.95         52.37         1.81 o                         
   5 -12  10          8.79          8.11         0.86 o                         
  -4 -11  10         18.61         17.94         1.29 o                         
  -3 -11  10         32.01         36.93         1.38 o                         
  -2 -11  10          7.21          9.32         1.04 o                         
  -1 -11  10          0.00          0.03         0.33 o                         
   0 -11  10         15.39         14.67         0.73 o                         
   1 -11  10         62.90         59.75         1.07 o                         
   2 -11  10         49.73         48.57         1.47 o                         
   3 -11  10         59.35         59.61         1.64 o                         
   4 -11  10          0.66          1.47         0.60 o                         
   5 -11  10         10.51         10.44         0.86 o                         
  -5 -10  10          2.67          1.38         0.60 o                         
  -4 -10  10         16.98         14.67         1.21 o                         
  -3 -10  10         61.81         68.93         1.64 o                         
  -2 -10  10          3.86          4.05         0.52 o                         
  -1 -10  10          9.84          8.70         0.64 o                         
   0 -10  10        116.02        115.31         1.46 o                         
   1 -10  10          0.55         -0.27         0.33 o                         
   2 -10  10         40.02         34.42         1.29 o                         
   3 -10  10          7.92          5.78         0.60 o                         
   4 -10  10          5.29          5.35         0.60 o                         
   5 -10  10          3.50          3.19         0.69 o                         
   6 -10  10          9.32          8.20         0.78 o                         
  -6  -9  10         23.70         23.55         1.38 o                         
  -5  -9  10        138.25        154.17         2.59 o                         
  -4  -9  10          9.13         10.87         1.04 o                         
  -3  -9  10          2.12          2.93         0.52 o                         
  -2  -9  10        160.18        149.77         2.42 o                         
  -1  -9  10         82.49         79.99         1.38 o                         
   0  -9  10        613.33        607.48         5.28 o                         
   1  -9  10         27.83         22.99         1.21 o                         
   2  -9  10        108.89         98.01         1.90 o                         
   3  -9  10         92.81         88.34         1.81 o                         
   4  -9  10          0.06         -0.26         0.43 o                         
   5  -9  10         24.82         25.71         1.29 o                         
   6  -9  10         91.23        105.43         2.24 o                         
  -6  -8  10         97.52        111.64         2.16 o                         
  -5  -8  10        126.27        134.24         2.33 o                         
  -4  -8  10         59.28         65.83         1.47 o                         
  -3  -8  10         24.49         21.83         1.04 o                         
  -2  -8  10         17.80         22.43         0.95 o                         
  -1  -8  10        133.34        135.45         1.49 o                         
   0  -8  10        417.04        410.49         3.66 o                         
   1  -8  10         99.02         95.64         1.42 o                         
   3  -8  10         25.75         21.65         1.04 o                         
   4  -8  10          4.46          2.24         0.52 o                         
   5  -8  10          2.04          1.73         0.52 o                         
   6  -8  10        103.12        121.73         2.24 o                         
  -6  -7  10          2.95          4.77         0.43 o                         
  -5  -7  10         13.24         15.98         0.72 o                         
  -4  -7  10         29.10         28.21         1.04 o                         
  -3  -7  10         12.30         13.98         0.86 o                         
  -2  -7  10        624.24        588.13         7.16 o                         
  -1  -7  10         13.42         13.28         0.52 o                         
   0  -7  10         16.79         13.29         0.55 o                         
   1  -7  10         23.96         22.72         0.58 o                         
   2  -7  10         23.89         23.83         0.60 o                         
   3  -7  10         42.84         45.38         1.21 o                         
   4  -7  10         39.80         37.27         1.21 o                         
   5  -7  10          0.25          0.26         0.43 o                         
   6  -7  10          5.51          4.75         0.60 o                         
   7  -7  10         17.17         18.98         1.29 o                         
  -7  -6  10         54.25         63.36         1.60 o                         
  -6  -6  10         12.66         13.16         0.95 o                         
  -5  -6  10         12.73         12.18         0.60 o                         
  -4  -6  10         44.56         37.69         0.76 o                         
  -3  -6  10        259.29        246.44         2.38 o                         
  -2  -6  10         97.32         87.91         1.55 o                         
  -1  -6  10        124.85        123.04         1.31 o                         
   0  -6  10         48.19         44.26         0.73 o                         
   1  -6  10        111.43        108.40         1.22 o                         
   2  -6  10          4.74          4.24         0.47 o                         
   3  -6  10        123.64        131.48         2.07 o                         
   4  -6  10          1.89          1.73         0.43 o                         
   5  -6  10          1.01         -0.16         0.33 o                         
   6  -6  10         13.45         11.76         0.76 o                         
   7  -6  10          1.68          1.09         0.43 o                         
  -7  -5  10          0.56          0.97         0.39 o                         
  -6  -5  10         26.92         25.63         0.95 o                         
  -5  -5  10          5.04          5.35         0.56 o                         
  -4  -5  10         50.68         40.57         0.72 o                         
  -3  -5  10          2.26          2.82         0.27 o                         
  -2  -5  10        369.11        362.43         4.49 o                         
  -1  -5  10         91.47        104.74         1.13 o                         
   0  -5  10        394.02        434.37         3.72 o                         
   1  -5  10          8.09          7.60         0.43 o                         
   2  -5  10         29.49         30.48         0.86 o                         
   3  -5  10          3.02          2.34         0.56 o                         
   4  -5  10        274.02        270.43         2.18 o                         
   5  -5  10         34.32         30.35         0.73 o                         
   6  -5  10          0.62          1.07         0.39 o                         
   7  -5  10         13.01         14.48         1.55 o                         
  -7  -4  10         11.00         10.03         0.70 o                         
  -6  -4  10         17.24         17.82         0.57 o                         
  -5  -4  10          0.81          1.00         0.25 o                         
  -4  -4  10         15.34         18.21         0.47 o                         
  -3  -4  10        914.29        889.90         6.60 o                         
  -2  -4  10        632.35        613.33         7.89 o                         
  -1  -4  10         16.28         13.70         0.39 o                         
   0  -4  10        231.40        244.63         2.20 o                         
   1  -4  10          2.12          0.30         0.22 o                         
   2  -4  10         95.43         86.86         0.78 o                         
   3  -4  10        150.01        149.56         1.55 o                         
   4  -4  10          7.37          8.87         0.52 o                         
   5  -4  10          8.42          8.69         0.58 o                         
   6  -4  10          0.64          0.90         0.47 o                         
   7  -4  10          4.04          3.10         0.43 o                         
  -7  -3  10          6.77          6.20         0.64 o                         
  -6  -3  10          4.24          5.31         0.42 o                         
  -5  -3  10          4.96          3.17         0.28 o                         
  -4  -3  10        166.45        162.59         1.44 o                         
  -3  -3  10        538.43        513.77         3.84 o                         
  -2  -3  10          9.60          9.17         0.52 o                         
  -1  -3  10         39.95         48.67         0.51 o                         
   0  -3  10          0.28         -0.04         0.18 o                         
   1  -3  10         55.82         48.75         0.64 o                         
   2  -3  10          7.05          6.39         0.33 o                         
   3  -3  10        186.18        203.35         2.76 o                         
   4  -3  10          9.40          9.28         0.52 o                         
   5  -3  10         12.73         17.42         0.62 o                         
   6  -3  10         43.45         40.56         0.85 o                         
   7  -3  10         16.92         20.33         1.25 o                         
  -7  -2  10         12.02         12.54         1.01 o                         
  -6  -2  10          7.80          9.01         0.76 o                         
  -5  -2  10         10.86         10.22         0.42 o                         
  -4  -2  10         28.13         25.39         0.64 o                         
  -3  -2  10        416.49        407.35         3.08 o                         
  -2  -2  10        234.93        233.37         2.93 o                         
  -1  -2  10        798.67        862.94         7.47 o                         
   0  -2  10        177.86        178.46         1.65 o                         
   1  -2  10        102.53        117.20         1.16 o                         
   2  -2  10          0.41         -0.26         0.26 o                         
   3  -2  10       1322.37       1430.24        24.76 o                         
   4  -2  10         43.49         32.18         0.86 o                         
   5  -2  10         44.04         40.55         0.95 o                         
   6  -2  10          3.57          2.72         0.37 o                         
   7  -2  10         11.72         14.25         1.08 o                         
  -7  -1  10          2.44          2.54         0.55 o                         
  -6  -1  10          0.47          0.30         0.43 o                         
  -5  -1  10        166.98        163.74         1.47 o                         
  -4  -1  10        476.27        457.22         3.50 o                         
  -3  -1  10        162.19        166.25         2.16 o                         
  -2  -1  10        125.85        138.64         1.90 o                         
  -1  -1  10        117.61        112.44         1.13 o                         
   0  -1  10        702.28        757.55         7.91 o                         
   1  -1  10         86.62        103.96         1.47 o                         
   2  -1  10        341.29        382.76         3.26 o                         
   3  -1  10        205.08        200.15         2.67 o                         
   4  -1  10         11.15          8.63         0.60 o                         
   5  -1  10         12.90         12.42         0.69 o                         
   6  -1  10          1.02          1.29         0.35 o                         
   7  -1  10          3.69          3.81         0.44 o                         
  -7   0  10         13.17         15.10         1.38 o                         
  -6   0  10         18.90         20.74         1.25 o                         
  -5   0  10         21.10         21.08         0.89 o                         
  -4   0  10        704.91        675.87         7.85 o                         
  -2   0  10        151.14        175.48         2.24 o                         
  -1   0  10       1973.64       2213.78        18.70 o                         
   0   0  10         71.98         87.05         0.92 o                         
   1   0  10         33.75         30.33         0.49 o                         
   2   0  10        770.26        824.34         8.08 o                         
   3   0  10         24.06         23.21         0.69 o                         
   4   0  10          1.05          1.55         0.35 o                         
   5   0  10          0.01          0.26         0.35 o                         
   6   0  10          0.08          0.17         0.35 o                         
   7   0  10          0.35          0.24         0.38 o                         
  -8   1  10          9.12          8.28         1.12 o                         
  -7   1  10         63.87         66.52         2.16 o                         
  -6   1  10         34.17         32.70         1.47 o                         
  -5   1  10         18.50         17.77         0.60 o                         
  -4   1  10       1369.55       1291.08        15.53 o                         
  -3   1  10         72.36         82.82         1.21 o                         
  -2   1  10          0.14          0.43         0.17 o                         
  -1   1  10        134.23        157.58         1.46 o                         
   0   1  10          6.12          7.77         0.31 o                         
   1   1  10        247.98        283.45         2.50 o                         
   2   1  10        481.68        510.67         4.30 o                         
   3   1  10         24.55         19.84         0.69 o                         
   4   1  10          0.12         -0.26         0.26 o                         
   5   1  10          0.08         -0.35         0.35 o                         
   6   1  10         35.33         38.74         1.12 o                         
   7   1  10         18.99         22.86         1.04 o                         
  -7   2  10          7.86          7.85         0.95 o                         
  -6   2  10         14.99         15.27         1.21 o                         
  -5   2  10        110.15        105.69         1.55 o                         
  -4   2  10        191.55        178.41         2.33 o                         
  -3   2  10         76.66         75.06         1.21 o                         
  -2   2  10        189.48        197.22         2.50 o                         
  -1   2  10       2584.20       2751.67        23.12 o                         
   0   2  10         50.98         46.98         0.61 o                         
   1   2  10        117.35        115.27         1.16 o                         
   2   2  10         44.41         59.19         0.76 o                         
   3   2  10         32.30         29.07         0.78 o                         
   4   2  10          4.99          5.61         0.43 o                         
   5   2  10          4.09          3.11         0.43 o                         
   6   2  10         29.30         31.23         1.04 o                         
   7   2  10          1.86          2.24         0.52 o                         
  -7   3  10         27.45         31.23         1.73 o                         
  -5   3  10          6.98          6.82         0.52 o                         
  -4   3  10         23.39         19.07         0.60 o                         
  -3   3  10        166.58        177.12         2.33 o                         
  -2   3  10        208.71        224.40         2.85 o                         
  -1   3  10        113.76        126.97         1.25 o                         
   0   3  10          0.31         -0.12         0.14 o                         
   1   3  10          0.48          0.00         0.18 o                         
   2   3  10        473.31        495.87         4.18 o                         
   3   3  10         39.99         45.55         1.04 o                         
   4   3  10          0.05         -0.17         0.35 o                         
   5   3  10         86.88         84.29         1.55 o                         
   6   3  10          1.33          1.98         0.43 o                         
   7   3  10          5.45          5.35         0.60 o                         
  -7   4  10         11.28         13.20         1.55 o                         
  -6   4  10          0.19          0.35         0.26 o                         
  -5   4  10         77.29         79.29         1.29 o                         
  -4   4  10          0.25          1.64         0.26 o                         
  -3   4  10        130.29        120.09         1.73 o                         
  -2   4  10         28.82         23.90         0.69 o                         
  -1   4  10        149.48        139.13         1.37 o                         
   0   4  10          0.48          0.62         0.26 o                         
   1   4  10        344.66        371.38         3.23 o                         
   2   4  10         35.77         35.91         0.64 o                         
   3   4  10         37.53         29.33         0.95 o                         
   4   4  10         16.20         11.22         0.78 o                         
   5   4  10         33.35         35.80         1.12 o                         
   6   4  10         29.09         35.11         1.21 o                         
   7   4  10          0.06          0.60         0.52 o                         
  -6   5  10          3.49          2.59         0.35 o                         
  -5   5  10         30.27         31.40         0.86 o                         
  -4   5  10        131.36        119.92         1.81 o                         
  -3   5  10         13.89         19.50         0.69 o                         
  -2   5  10          4.09          3.80         0.35 o                         
  -1   5  10         37.45         34.43         0.61 o                         
   0   5  10         20.72         23.00         0.55 o                         
   1   5  10          0.92          0.47         0.21 o                         
   2   5  10        125.64        130.72         1.37 o                         
   3   5  10         14.53         11.22         0.78 o                         
   5   5  10         50.64         53.92         1.38 o                         
   6   5  10         63.41         71.09         1.73 o                         
   7   5  10         10.42         13.11         1.21 o                         
  -6   6  10          0.12         -0.17         0.35 o                         
  -5   6  10          0.83          0.60         0.35 o                         
  -4   6  10        149.10        131.91         1.98 o                         
  -3   6  10        115.03        114.48         1.81 o                         
  -2   6  10        178.15        177.98         2.50 o                         
  -1   6  10         54.56         48.63         0.76 o                         
   0   6  10        318.96        290.81         2.68 o                         
   1   6  10         38.06         56.08         0.85 o                         
   2   6  10         12.94         13.41         0.54 o                         
   3   6  10          0.02         -0.35         0.35 o                         
   4   6  10          0.27         -0.43         0.43 o                         
   5   6  10         29.52         29.85         1.29 o                         
   6   6  10         52.35         54.96         1.64 o                         
  -7   7  10          0.00         -0.43         0.43 o                         
  -6   7  10         78.28         86.19         1.64 o                         
  -5   7  10         12.02         13.54         0.86 o                         
  -4   7  10          4.76          3.19         0.43 o                         
  -3   7  10         12.95         10.78         0.78 o                         
  -2   7  10         35.24         31.66         0.95 o                         
  -1   7  10        292.01        291.85         2.71 o                         
   0   7  10         76.89         61.17         0.92 o                         
   1   7  10         90.20         74.59         1.04 o                         
   2   7  10          4.61          4.18         0.33 o                         
   3   7  10          0.39         -0.43         0.43 o                         
   4   7  10         17.33         16.65         1.12 o                         
   5   7  10         52.90         53.92         1.64 o                         
   6   7  10         48.23         48.49         1.64 o                         
  -6   8  10          6.67          5.18         0.52 o                         
  -5   8  10         46.02         51.16         1.29 o                         
  -4   8  10         16.88         17.17         0.95 o                         
  -3   8  10         12.78          9.49         0.86 o                         
  -2   8  10         19.85         17.60         0.95 o                         
  -1   8  10       1020.59        999.17         8.33 o                         
   0   8  10          0.12         -0.27         0.27 o                         
   1   8  10         58.44         63.42         1.01 o                         
   2   8  10          4.06          1.40         0.31 o                         
   3   8  10         38.37         35.72         1.29 o                         
   4   8  10          0.35         -0.17         0.52 o                         
   5   8  10         31.47         33.73         1.47 o                         
   6   8  10          3.28          2.59         0.69 o                         
  -6   9  10          6.41          5.26         0.60 o                         
  -5   9  10         15.06         14.06         1.04 o                         
  -4   9  10          5.10          4.40         0.52 o                         
  -3   9  10         27.49         23.64         1.04 o                         
  -2   9  10         40.86         43.22         1.29 o                         
  -1   9  10         38.24         34.53         0.76 o                         
   0   9  10         43.81         39.80         1.12 o                         
   1   9  10        279.90        276.14         2.71 o                         
   2   9  10         53.97         49.93         1.01 o                         
   3   9  10          7.49          5.61         0.69 o                         
   4   9  10         31.31         34.51         1.47 o                         
   5   9  10         14.43         10.70         0.86 o                         
  -6  10  10          0.04         -0.26         0.52 o                         
  -5  10  10         16.28         20.53         1.21 o                         
  -4  10  10         12.68         13.46         1.04 o                         
  -3  10  10          4.36          4.14         0.52 o                         
  -2  10  10         74.95         70.57         1.64 o                         
  -1  10  10          6.71          5.41         0.39 o                         
   0  10  10         26.65         24.81         0.79 o                         
   1  10  10         23.47         24.66         0.82 o                         
   2  10  10         10.32          7.16         0.69 o                         
   3  10  10         20.36         20.27         1.29 o                         
   4  10  10         30.13         28.13         1.47 o                         
   5  10  10         13.57         15.18         1.55 o                         
  -5  11  10          3.09          4.23         0.60 o                         
  -4  11  10         13.29         14.24         1.21 o                         
  -3  11  10          2.25          1.98         0.60 o                         
  -2  11  10         29.29         26.14         1.29 o                         
  -1  11  10         11.60         11.45         0.76 o                         
   0  11  10          6.74          6.14         0.49 o                         
   1  11  10         55.29         53.54         1.55 o                         
   2  11  10         87.12         90.76         2.07 o                         
   3  11  10         20.24         20.88         1.38 o                         
   4  11  10         18.24         20.45         1.55 o                         
  -4  12  10          0.35          0.00         0.60 o                         
  -3  12  10          1.71          0.43         0.60 o                         
  -2  12  10         40.86         42.36         1.55 o                         
  -1  12  10         72.00         76.87         1.90 o                         
   0  12  10          6.35          7.17         0.49 o                         
   1  12  10          7.76         12.30         0.91 o                         
   2  12  10          2.27          2.07         0.69 o                         
   3  12  10         41.66         47.36         1.81 o                         
  -3  13  10         10.64          6.30         0.78 o                         
  -2  13  10          3.02          1.81         0.69 o                         
  -1  13  10         25.18         28.38         1.55 o                         
   0  13  10         38.66         40.40         1.16 o                         
   1  13  10         15.87         14.49         1.25 o                         
   2  13  10         11.02          8.20         0.95 o                         
  -2  14  10         19.01         18.03         1.64 o                         
  -1  14  10          0.44          1.29         0.78 o                         
   0  14  10          4.17          3.18         0.52 o                         
   1  14  10          3.68          2.07         0.78 o                         
  -1 -14  11         28.06         31.49         1.64 o                         
   0 -14  11         55.57         61.70         1.60 o                         
   1 -14  11         12.24         12.51         1.38 o                         
   2 -14  11         16.02         15.27         1.47 o                         
  -3 -13  11          1.47         -0.60         0.60 o                         
  -2 -13  11          0.27          0.60         0.60 o                         
  -1 -13  11          5.17         11.91         1.29 o                         
   0 -13  11          1.51          2.37         0.73 o                         
   1 -13  11         21.10         20.40         0.91 o                         
   2 -13  11         12.01         10.18         0.86 o                         
   3 -13  11         24.51         23.38         1.55 o                         
  -4 -12  11          6.22          3.28         0.78 o                         
  -3 -12  11          1.51          0.95         0.60 o                         
  -2 -12  11          0.41          0.69         0.60 o                         
  -1 -12  11          6.72          6.64         0.69 o                         
   0 -12  11          6.53          6.49         0.49 o                         
   1 -12  11          0.26         -0.37         0.37 o                         
   2 -12  11         40.53         39.25         1.55 o                         
   3 -12  11         48.52         53.75         1.73 o                         
   4 -12  11        106.84        123.72         2.59 o                         
  -4 -11  11         24.48         24.24         1.38 o                         
  -3 -11  11          0.41          0.60         0.52 o                         
  -2 -11  11          0.21          0.43         0.52 o                         
  -1 -11  11          0.08          0.53         0.33 o                         
   0 -11  11         21.16         20.43         0.79 o                         
   1 -11  11          1.24          0.69         0.37 o                         
   2 -11  11         76.73         77.13         1.81 o                         
   3 -11  11          0.27          0.60         0.60 o                         
   4 -11  11          0.56          0.86         0.60 o                         
   5 -11  11          0.58          0.86         0.69 o                         
  -5 -10  11         39.88         37.79         1.55 o                         
  -4 -10  11         94.12        107.15         2.16 o                         
  -3 -10  11          0.05          0.60         0.52 o                         
  -2 -10  11         60.54         62.81         1.55 o                         
  -1 -10  11          0.02          0.17         0.35 o                         
   0 -10  11         21.28         19.24         0.73 o                         
   1 -10  11          2.16          0.99         0.37 o                         
   2 -10  11          0.17         -0.17         0.52 o                         
   3 -10  11         21.92         23.55         1.21 o                         
   4 -10  11         13.07         11.30         1.21 o                         
   5 -10  11          1.05          0.43         0.60 o                         
  -5  -9  11         58.35         69.11         1.73 o                         
  -4  -9  11          2.28          2.67         0.52 o                         
  -3  -9  11          2.02          1.64         0.43 o                         
  -2  -9  11        114.27        121.04         2.07 o                         
  -1  -9  11          1.67          0.86         0.31 o                         
   0  -9  11          1.56          1.98         0.35 o                         
   1  -9  11         48.49         49.05         0.92 o                         
   2  -9  11         16.72         16.24         0.66 o                         
   3  -9  11        262.45        268.14         3.80 o                         
   4  -9  11         22.92         22.00         1.21 o                         
   5  -9  11          4.26          3.80         0.60 o                         
   6  -9  11          0.12          0.69         0.60 o                         
  -6  -8  11         50.23         62.38         1.64 o                         
  -5  -8  11        145.78        157.79         2.59 o                         
  -4  -8  11         38.86         39.25         1.21 o                         
  -3  -8  11          1.71          1.04         0.43 o                         
  -2  -8  11          5.12          4.92         0.52 o                         
  -1  -8  11          0.29         -0.27         0.27 o                         
   0  -8  11          6.53          5.09         0.52 o                         
   1  -8  11        447.11        424.44         3.81 o                         
   2  -8  11         79.53         74.62         1.03 o                         
   3  -8  11         36.14         37.01         1.21 o                         
   4  -8  11          0.39         -0.43         0.52 o                         
   5  -8  11         74.78         75.66         1.73 o                         
   6  -8  11          9.66          7.25         0.69 o                         
  -6  -7  11         49.55         60.82         1.47 o                         
  -5  -7  11         14.79         17.08         1.04 o                         
  -4  -7  11          9.86          8.02         0.78 o                         
  -3  -7  11          6.10          2.50         0.43 o                         
  -2  -7  11        137.76        137.69         2.16 o                         
  -1  -7  11        483.09        493.75         4.30 o                         
   0  -7  11        506.08        501.86         4.36 o                         
   1  -7  11          3.59          2.55         0.95 o                         
   2  -7  11        175.37        161.61         1.68 o                         
   3  -7  11        225.99        225.52         3.19 o                         
   4  -7  11         14.31         11.65         0.95 o                         
   5  -7  11          8.23          7.07         0.60 o                         
   6  -7  11          0.07         -0.09         0.52 o                         
   7  -7  11         23.27         29.68         1.38 o                         
  -6  -6  11          7.62          9.29         0.68 o                         
  -5  -6  11         12.46         15.01         0.66 o                         
  -4  -6  11          2.65          3.11         0.43 o                         
  -3  -6  11          0.87         -0.24         0.24 o                         
  -2  -6  11        253.42        221.98         3.02 o                         
  -1  -6  11          4.80          4.82         0.82 o                         
   0  -6  11         35.47         35.21         0.67 o                         
   1  -6  11        206.61        188.16         2.67 o                         
   2  -6  11          4.85          3.66         0.47 o                         
   3  -6  11        107.22        115.69         1.90 o                         
   4  -6  11         11.18          8.45         0.60 o                         
   5  -6  11          3.95          2.11         0.37 o                         
   6  -6  11          4.26          2.80         0.65 o                         
   7  -6  11          1.52          1.30         0.48 o                         
  -7  -5  11          7.09          6.58         0.73 o                         
  -6  -5  11        118.68        128.11         1.60 o                         
  -5  -5  11          4.99          5.82         0.38 o                         
  -4  -5  11         70.31         59.32         0.77 o                         
  -3  -5  11        538.72        433.47         3.93 o                         
  -2  -5  11        750.62        752.65         9.23 o                         
  -1  -5  11        122.39        130.86         1.37 o                         
   0  -5  11         96.51         90.63         1.04 o                         
   1  -5  11         37.18         44.34         0.70 o                         
   2  -5  11          3.14          4.45         0.27 o                         
   3  -5  11         67.86         63.11         0.99 o                         
   4  -5  11         13.35          9.40         0.86 o                         
   5  -5  11        106.68        101.39         1.34 o                         
   6  -5  11         26.42         26.24         0.85 o                         
   7  -5  11          0.12         -0.27         0.52 o                         
  -7  -4  11          4.83          4.96         0.78 o                         
  -6  -4  11          0.80          0.74         0.27 o                         
  -5  -4  11         24.21         27.89         0.60 o                         
  -4  -4  11         19.09         22.63         0.51 o                         
  -3  -4  11        341.54        302.58         2.38 o                         
  -2  -4  11        167.20        154.21         3.11 o                         
  -1  -4  11          1.83          2.21         0.21 o                         
   0  -4  11        863.38        887.99         9.27 o                         
   1  -4  11         19.26         19.82         0.45 o                         
   2  -4  11         97.02         94.74         1.24 o                         
   3  -4  11         23.45         23.02         2.42 o                         
   4  -4  11          8.14          8.08         0.91 o                         
   5  -4  11         38.37         36.38         0.82 o                         
   6  -4  11         11.64         13.40         0.75 o                         
   7  -4  11          3.25          3.37         0.43 o                         
  -7  -3  11         11.85         13.18         0.94 o                         
  -6  -3  11          9.52          8.72         0.69 o                         
  -5  -3  11         10.49         12.86         0.46 o                         
  -4  -3  11         14.06         10.76         0.49 o                         
  -3  -3  11        372.73        378.51         2.90 o                         
  -2  -3  11        112.13        120.69         1.28 o                         
  -1  -3  11         26.81         32.90         0.41 o                         
   0  -3  11        204.04        229.10         2.07 o                         
   1  -3  11         37.95         30.37         0.55 o                         
   2  -3  11         29.87         32.07         0.52 o                         
   3  -3  11         43.97         37.62         0.95 o                         
   4  -3  11          6.69          3.62         0.29 o                         
   5  -3  11         35.39         29.05         0.75 o                         
   6  -3  11         13.51         11.87         0.68 o                         
   7  -3  11         13.86         13.84         0.78 o                         
  -7  -2  11         30.43         36.54         1.19 o                         
  -6  -2  11          9.72          9.20         0.47 o                         
  -5  -2  11         10.93         10.24         0.46 o                         
  -4  -2  11          4.63          4.10         0.34 o                         
  -3  -2  11        185.35        192.93         3.71 o                         
  -2  -2  11        130.03        129.15         1.81 o                         
  -1  -2  11        446.26        494.28         4.18 o                         
   0  -2  11          9.98         15.53         0.60 o                         
   1  -2  11         61.36         63.76         0.79 o                         
   2  -2  11         39.52         51.46         1.51 o                         
   3  -2  11        376.69        369.51         4.57 o                         
   4  -2  11         11.99          7.51         0.60 o                         
   5  -2  11          8.31          7.42         0.69 o                         
   6  -2  11          2.15          1.43         0.35 o                         
   7  -2  11          5.42          6.97         0.51 o                         
  -7  -1  11          3.74          2.37         0.55 o                         
  -6  -1  11          0.08          0.39         0.43 o                         
  -5  -1  11         74.76         66.45         0.82 o                         
  -4  -1  11        617.16        603.79         6.17 o                         
  -3  -1  11         14.11         11.39         0.52 o                         
  -1  -1  11         30.53         32.57         0.52 o                         
   0  -1  11         62.48         71.53         0.95 o                         
   1  -1  11         12.70         17.55         0.39 o                         
   2  -1  11          3.18          2.90         0.21 o                         
   3  -1  11         90.92        110.00         1.73 o                         
   4  -1  11          5.13          3.97         0.35 o                         
   5  -1  11          0.76         -0.09         0.35 o                         
   6  -1  11          0.13         -0.35         0.35 o                         
   7  -1  11          6.97          8.03         0.64 o                         
  -7   0  11          2.26          1.12         0.78 o                         
  -6   0  11          0.88          1.47         0.60 o                         
  -5   0  11        119.46        114.74         2.33 o                         
  -3   0  11        134.72        145.28         1.98 o                         
  -2   0  11          6.61          6.73         0.43 o                         
  -1   0  11        391.63        425.76         3.60 o                         
   0   0  11        365.86        421.67         3.60 o                         
   1   0  11        142.06        136.32         1.34 o                         
   2   0  11        139.30        128.82         1.31 o                         
   3   0  11        136.10        121.39         1.81 o                         
   4   0  11          0.85          0.00         0.35 o                         
   5   0  11          7.93          5.09         0.43 o                         
   6   0  11          0.05         -0.35         0.35 o                         
   7   0  11          1.02          0.95         0.78 o                         
  -7   1  11         38.40         42.62         1.90 o                         
  -6   1  11          2.27          2.42         0.69 o                         
  -5   1  11         83.96         82.13         1.29 o                         
  -4   1  11        320.57        308.69         3.80 o                         
  -3   1  11         14.88         16.91         0.60 o                         
  -2   1  11        157.65        151.24         2.07 o                         
  -1   1  11        148.10        151.10         1.43 o                         
   0   1  11         74.75         72.35         0.85 o                         
   1   1  11        281.46        282.81         2.50 o                         
   2   1  11         86.87         91.73         1.01 o                         
   3   1  11        170.76        182.55         2.50 o                         
   4   1  11          8.01          7.51         0.69 o                         
   5   1  11          1.03         -0.35         0.35 o                         
   6   1  11        119.60        112.93         1.90 o                         
   7   1  11          2.72          2.93         0.52 o                         
  -7   2  11         76.67         81.01         2.42 o                         
  -6   2  11          0.14          1.04         0.69 o                         
  -5   2  11         20.90         20.10         0.60 o                         
  -4   2  11          5.78          2.42         0.26 o                         
  -3   2  11          1.05          0.60         0.26 o                         
  -2   2  11         34.69         31.92         0.78 o                         
  -1   2  11          1.62          1.29         0.26 o                         
   0   2  11        437.59        455.43         3.87 o                         
   1   2  11        113.12         92.87         1.04 o                         
   2   2  11        103.41        102.92         1.13 o                         
   3   2  11          7.22          4.23         0.43 o                         
   4   2  11         22.70         25.36         0.86 o                         
   5   2  11          3.01          1.47         0.43 o                         
   6   2  11          7.22          7.16         0.60 o                         
   7   2  11          2.95          2.76         0.52 o                         
  -7   3  11         48.31         55.65         2.07 o                         
  -6   3  11         54.62         59.44         1.12 o                         
  -5   3  11          7.50          6.90         0.52 o                         
  -4   3  11          0.40          0.43         0.26 o                         
  -3   3  11         45.60         50.56         0.95 o                         
  -2   3  11        310.81        326.11         4.05 o                         
  -1   3  11        514.56        570.61         4.82 o                         
   0   3  11         26.82         31.12         0.65 o                         
   1   3  11          3.58          2.90         0.24 o                         
   2   3  11        122.14        123.00         1.31 o                         
   3   3  11        109.04        101.72         1.73 o                         
   4   3  11          0.49         -0.35         0.35 o                         
   5   3  11         24.77         21.57         0.95 o                         
   6   3  11          2.43          2.50         0.52 o                         
   7   3  11         11.98         14.49         1.12 o                         
  -7   4  11          9.01          8.28         1.04 o                         
  -6   4  11          4.15          3.19         0.35 o                         
  -5   4  11         66.79         67.81         1.21 o                         
  -4   4  11         21.64         32.53         0.86 o                         
  -3   4  11         20.67         13.03         0.60 o                         
  -2   4  11         38.02         36.58         0.86 o                         
  -1   4  11       1054.92       1062.76        10.21 o                         
   0   4  11         72.84         61.00         0.79 o                         
   1   4  11         29.15         30.33         0.58 o                         
   2   4  11          2.16          1.31         0.43 o                         
   3   4  11         49.59         50.04         1.21 o                         
   4   4  11          1.30          0.95         0.43 o                         
   5   4  11         30.97         31.92         1.12 o                         
   6   4  11         97.37        114.40         2.16 o                         
   7   4  11          3.00          3.28         0.60 o                         
  -6   5  11          0.08         -0.17         0.35 o                         
  -5   5  11          0.75          0.78         0.35 o                         
  -4   5  11         38.35         27.95         0.86 o                         
  -3   5  11         84.53         71.35         1.29 o                         
  -2   5  11        131.62        124.67         1.90 o                         
  -1   5  11        310.21        301.95         2.71 o                         
   0   5  11          0.64         -0.16         0.22 o                         
   1   5  11         69.21         62.70         0.88 o                         
   2   5  11         85.95         95.30         1.90 o                         
   3   5  11         86.67         83.94         1.55 o                         
   4   5  11          5.34          3.97         0.52 o                         
   5   5  11        114.10        117.33         2.16 o                         
   6   5  11          0.38          0.26         0.52 o                         
  -6   6  11          0.27          0.26         0.35 o                         
  -5   6  11         22.08         23.38         0.86 o                         
  -4   6  11          1.78          0.60         0.35 o                         
  -3   6  11        290.57        272.11         3.62 o                         
  -2   6  11          1.31          0.09         0.35 o                         
  -1   6  11        117.81        126.99         1.47 o                         
   0   6  11          3.66          3.19         0.31 o                         
   1   6  11          1.36          0.26         0.26 o                         
   2   6  11         76.14         89.90         1.13 o                         
   3   6  11          4.88          3.62         0.52 o                         
   4   6  11         15.80         15.36         1.04 o                         
   5   6  11        144.80        160.81         2.67 o                         
   6   6  11          3.88          3.19         0.69 o                         
  -7   7  11          9.79          9.75         0.95 o                         
  -6   7  11         24.22         27.78         1.04 o                         
  -5   7  11         44.52         39.77         1.12 o                         
  -4   7  11         30.91         24.93         0.95 o                         
  -3   7  11         78.64         73.42         1.47 o                         
  -2   7  11         41.38         38.65         1.12 o                         
  -1   7  11         79.66         74.09         1.01 o                         
   0   7  11         58.48         56.13         0.92 o                         
   1   7  11          8.28          5.10         0.33 o                         
   2   7  11          1.44          0.38         0.27 o                         
   3   7  11          3.07          2.07         0.52 o                         
   4   7  11          0.17         -0.17         0.52 o                         
   5   7  11         59.82         60.65         1.73 o                         
   6   7  11          2.36          1.73         0.69 o                         
  -6   8  11          0.07         -0.09         0.43 o                         
  -5   8  11         49.16         57.80         1.38 o                         
  -4   8  11         16.89         16.13         0.95 o                         
  -3   8  11          0.10         -0.17         0.43 o                         
  -2   8  11         75.38         70.40         1.55 o                         
  -1   8  11         35.42         43.46         0.82 o                         
   0   8  11         82.75         80.23         1.16 o                         
   1   8  11         15.83         13.18         0.64 o                         
   2   8  11          7.13          3.91         0.39 o                         
   3   8  11         53.45         58.67         1.55 o                         
   4   8  11          8.40          7.68         0.69 o                         
   5   8  11          6.59          7.25         0.78 o                         
  -6   9  11         28.47         29.25         1.29 o                         
  -5   9  11          3.02          2.85         0.52 o                         
  -4   9  11         40.02         38.91         1.29 o                         
  -3   9  11         47.20         47.28         1.38 o                         
  -2   9  11         97.18         94.38         1.81 o                         
  -1   9  11          0.28          0.09         0.31 o                         
   0   9  11          6.39          3.93         0.37 o                         
   1   9  11        132.93        131.94         1.62 o                         
   2   9  11          0.05          0.05         0.33 o                         
   3   9  11         11.38          8.89         0.78 o                         
   4   9  11          2.37          0.95         0.60 o                         
   5   9  11         18.13         18.72         1.47 o                         
  -5  10  11          2.89          4.75         0.60 o                         
  -4  10  11          1.15          1.73         0.52 o                         
  -3  10  11         22.56         25.80         1.21 o                         
  -2  10  11          2.02          1.81         0.52 o                         
  -1  10  11         28.87         31.09         0.82 o                         
   0  10  11          1.60          1.12         0.37 o                         
   1  10  11         19.36         21.40         0.85 o                         
   2  10  11         10.43          6.64         0.69 o                         
   3  10  11          5.35          5.00         0.69 o                         
   4  10  11          0.67          0.35         0.69 o                         
  -5  11  11          2.75          4.40         0.69 o                         
  -4  11  11         72.61         73.85         1.90 o                         
  -3  11  11          0.15         -0.52         0.52 o                         
  -2  11  11          0.26         -0.17         0.52 o                         
  -1  11  11         19.79         19.33         1.21 o                         
   0  11  11         11.52         12.01         0.85 o                         
   1  11  11         40.81         43.87         1.07 o                         
   2  11  11         65.33         64.96         1.81 o                         
   3  11  11         13.93         16.65         1.47 o                         
   4  11  11          2.57          0.78         0.78 o                         
  -4  12  11          2.69          2.16         0.69 o                         
  -3  12  11          0.16         -0.60         0.60 o                         
  -2  12  11          1.84          1.12         0.60 o                         
  -1  12  11          2.10          1.29         0.60 o                         
   0  12  11         79.78         84.29         1.40 o                         
   1  12  11          6.41          7.48         0.52 o                         
   2  12  11          4.15          3.28         0.78 o                         
   3  12  11          0.06         -0.43         0.69 o                         
  -3  13  11          9.27          6.21         0.78 o                         
  -2  13  11          1.00         -0.26         0.69 o                         
  -1  13  11         16.85         21.74         1.55 o                         
   0  13  11          2.45          2.46         0.49 o                         
   1  13  11         34.86         35.76         2.46 o                         
   2  13  11         70.78         77.04         2.16 o                         
  -1  14  11         52.38         61.25         1.98 o                         
   0  14  11          1.69          0.04         0.49 o                         
  -1 -14  12          2.74          2.07         0.69 o                         
   0 -14  12          9.12          7.85         0.99 o                         
   1 -14  12          1.07          0.78         0.69 o                         
   2 -14  12         11.31          9.92         0.95 o                         
  -2 -13  12          7.14          5.26         0.78 o                         
  -1 -13  12         45.66         51.94         1.73 o                         
   0 -13  12         83.80         89.60         1.46 o                         
   1 -13  12         74.84         79.06         1.37 o                         
   2 -13  12          0.20         -0.69         0.69 o                         
   3 -13  12          4.53          5.61         0.86 o                         
  -3 -12  12          0.73         -0.60         0.60 o                         
  -2 -12  12         39.30         43.57         1.55 o                         
  -1 -12  12          2.37          2.85         0.60 o                         
   0 -12  12         11.22         11.21         0.82 o                         
   1 -12  12          2.05          2.08         0.43 o                         
   2 -12  12         20.87         18.12         1.38 o                         
   3 -12  12         64.49         68.24         1.90 o                         
   4 -12  12        147.40        161.59         3.02 o                         
  -4 -11  12         67.50         63.76         1.81 o                         
  -3 -11  12          0.14         -0.43         0.52 o                         
  -2 -11  12          5.29          6.04         0.69 o                         
  -1 -11  12         25.20         25.89         0.92 o                         
   0 -11  12        111.15        117.03         2.16 o                         
   1 -11  12        138.33        138.21         3.02 o                         
   2 -11  12          5.88          5.35         0.69 o                         
   3 -11  12          9.33         12.25         1.29 o                         
   4 -11  12          4.29          5.52         0.78 o                         
   5 -11  12          1.79          0.95         0.69 o                         
  -5 -10  12         30.02         25.02         1.47 o                         
  -4 -10  12          3.79          3.54         0.60 o                         
  -3 -10  12         11.85         14.67         1.04 o                         
  -2 -10  12          7.21          5.95         0.60 o                         
  -1 -10  12         42.69         47.62         0.94 o                         
   0 -10  12          0.32          0.43         0.31 o                         
   1 -10  12        241.51        237.82         2.44 o                         
   2 -10  12         24.15         24.59         1.21 o                         
   3 -10  12         61.32         66.17         1.73 o                         
   4 -10  12         49.43         50.38         1.55 o                         
   5 -10  12          7.13          5.00         0.69 o                         
  -5  -9  12          4.59          3.45         0.60 o                         
  -4  -9  12          7.47          6.47         0.60 o                         
  -3  -9  12          7.18          9.84         0.95 o                         
  -2  -9  12          2.58          3.28         0.52 o                         
  -1  -9  12          0.00         -0.12         0.27 o                         
   0  -9  12        144.34        148.93         1.81 o                         
   1  -9  12        126.78        126.49         1.53 o                         
   2  -9  12         79.49         80.01         1.55 o                         
   3  -9  12        184.38        182.64         2.85 o                         
   4  -9  12         28.71         26.49         1.29 o                         
   5  -9  12          1.36          1.29         0.60 o                         
   6  -9  12         23.88         25.88         1.55 o                         
  -6  -8  12        111.12        128.46         2.42 o                         
  -5  -8  12         31.31         39.08         1.38 o                         
  -4  -8  12         27.41         28.04         1.12 o                         
  -3  -8  12          5.17          5.00         0.52 o                         
  -2  -8  12         11.02          8.63         0.86 o                         
  -1  -8  12          4.81          3.22         0.47 o                         
   0  -8  12       1032.48       1032.77         8.63 o                         
   1  -8  12          3.19          2.52         0.52 o                         
   2  -8  12        288.29        282.08         2.68 o                         
   3  -8  12          0.95          0.43         0.43 o                         
   4  -8  12         26.12         25.88         1.21 o                         
   5  -8  12         40.74         46.42         1.47 o                         
   6  -8  12          1.12          0.86         0.60 o                         
  -6  -7  12         13.73         19.67         1.12 o                         
  -5  -7  12        154.52        162.97         2.59 o                         
  -4  -7  12          3.50          3.62         0.43 o                         
  -3  -7  12          3.74          2.24         0.43 o                         
  -2  -7  12         10.12          5.18         0.52 o                         
  -1  -7  12        148.75        147.18         1.58 o                         
   0  -7  12         30.69         27.97         0.67 o                         
   1  -7  12          8.15          5.69         0.52 o                         
   2  -7  12        284.45        268.41         2.76 o                         
   3  -7  12        173.01        167.97         2.59 o                         
   4  -7  12         25.16         21.48         1.12 o                         
   5  -7  12          0.09         -0.09         0.52 o                         
   6  -7  12          7.43          6.30         0.69 o                         
  -6  -6  12          1.01          1.70         0.37 o                         
  -5  -6  12         36.53         37.46         0.85 o                         
  -4  -6  12         23.31         22.43         0.86 o                         
  -3  -6  12         73.83         59.61         1.29 o                         
  -2  -6  12         22.42         14.67         0.78 o                         
  -1  -6  12          5.50          4.54         0.27 o                         
   0  -6  12         27.17         26.57         0.99 o                         
   1  -6  12         30.08         29.04         0.64 o                         
   2  -6  12         29.31         27.28         0.64 o                         
   3  -6  12         64.69         67.12         1.47 o                         
   4  -6  12         11.32          9.14         0.60 o                         
   5  -6  12         23.56         24.42         1.12 o                         
   6  -6  12         31.86         33.13         1.29 o                         
   7  -6  12         10.73         15.36         1.21 o                         
  -7  -5  12          0.15         -0.39         1.29 o                         
  -6  -5  12         17.55         19.07         0.70 o                         
  -5  -5  12         42.61         45.70         0.75 o                         
  -4  -5  12         33.35         35.23         0.62 o                         
  -3  -5  12        101.55         97.26         1.04 o                         
  -2  -5  12        248.25        226.55         3.11 o                         
  -1  -5  12        248.75        264.58         2.46 o                         
   0  -5  12          8.34          6.24         0.39 o                         
   1  -5  12         16.13         18.14         0.52 o                         
   2  -5  12          6.55          4.82         0.39 o                         
   3  -5  12         90.54         90.88         1.13 o                         
   4  -5  12         67.59         64.02         1.68 o                         
   5  -5  12         95.55         96.71         1.55 o                         
   6  -5  12          0.87          0.58         0.35 o                         
   7  -5  12         40.30         44.72         2.37 o                         
  -7  -4  12         14.86         16.22         1.01 o                         
  -6  -4  12         20.53         22.74         0.68 o                         
  -5  -4  12         19.22         20.55         0.54 o                         
  -4  -4  12        108.10         91.78         0.99 o                         
  -3  -4  12        517.71        490.58         3.70 o                         
  -2  -4  12         91.51         89.58         1.07 o                         
  -1  -4  12          0.10          0.17         0.13 o                         
   0  -4  12         49.09         47.75         0.73 o                         
   1  -4  12         44.00         42.19         0.67 o                         
   2  -4  12        111.78        102.65         1.14 o                         
   3  -4  12          0.60         -0.26         0.60 o                         
   4  -4  12         70.40         74.20         1.07 o                         
   5  -4  12         18.10         18.15         0.86 o                         
   6  -4  12          6.72          5.31         0.56 o                         
   7  -4  12          0.49          1.29         0.86 o                         
  -7  -3  12          1.08          0.17         0.49 o                         
  -6  -3  12          0.00          0.70         0.29 o                         
  -5  -3  12          7.74          9.99         0.48 o                         
  -4  -3  12         55.21         48.03         0.67 o                         
  -3  -3  12        213.12        208.07         5.13 o                         
  -2  -3  12          4.51          3.45         0.24 o                         
  -1  -3  12         16.50         15.23         0.33 o                         
   0  -3  12         76.64         91.92         1.04 o                         
   1  -3  12         53.40         49.04         0.70 o                         
   2  -3  12          5.94          5.82         0.39 o                         
   3  -3  12          2.66          0.35         0.35 o                         
   4  -3  12         44.74         35.79         1.08 o                         
   5  -3  12         37.12         33.72         0.79 o                         
   6  -3  12          0.02         -0.35         0.35 o                         
   7  -3  12          0.20          0.11         0.37 o                         
  -7  -2  12         17.25         20.77         1.07 o                         
  -6  -2  12          1.38          0.93         0.27 o                         
  -5  -2  12          0.00          0.11         0.21 o                         
  -4  -2  12         40.20         39.03         0.75 o                         
  -3  -2  12       1252.73       1250.10        11.52 o                         
  -2  -2  12          0.08          0.00         0.26 o                         
  -1  -2  12        106.30        106.66         1.13 o                         
   0  -2  12          3.09          3.45         0.24 o                         
   1  -2  12          3.20          2.48         0.21 o                         
   2  -2  12         12.86         13.29         0.41 o                         
   3  -2  12        127.46        119.58         1.90 o                         
   4  -2  12         55.57         64.88         1.29 o                         
   5  -2  12          0.06          0.09         0.35 o                         
   6  -2  12          0.73          0.08         0.35 o                         
   7  -2  12          0.14          0.51         0.38 o                         
  -7  -1  12          4.43          3.11         0.86 o                         
  -6  -1  12         34.21         37.26         0.75 o                         
  -5  -1  12          6.84          7.20         0.41 o                         
  -4  -1  12        809.55        796.60         7.20 o                         
  -2  -1  12        170.41        186.18         2.50 o                         
  -1  -1  12        257.46        269.27         2.41 o                         
   0  -1  12         44.51         47.32         0.67 o                         
   1  -1  12         77.42         68.91         1.16 o                         
   2  -1  12          3.57          3.75         0.56 o                         
   3  -1  12       1562.09       1535.06        27.78 o                         
   4  -1  12         28.59         21.31         0.86 o                         
   5  -1  12         13.96          8.45         0.78 o                         
   6  -1  12          0.38         -0.43         0.43 o                         
   7  -1  12          0.11          0.29         0.43 o                         
  -7   0  12         42.21         42.27         1.81 o                         
  -6   0  12          6.41          6.68         0.48 o                         
  -5   0  12         47.40         48.56         0.81 o                         
  -4   0  12         47.70         41.93         0.95 o                         
  -3   0  12          0.60          0.35         0.26 o                         
  -2   0  12         19.32         15.79         0.60 o                         
  -1   0  12         55.35         53.23         0.70 o                         
   0   0  12         37.84         43.14         0.61 o                         
   1   0  12          0.65          0.35         0.18 o                         
   2   0  12        137.34        131.89         1.34 o                         
   3   0  12        281.34        341.73         4.31 o                         
   4   0  12         32.37         22.00         0.86 o                         
   5   0  12          8.92          6.73         0.78 o                         
   6   0  12         17.27         14.41         0.95 o                         
   7   0  12          2.42          2.07         0.52 o                         
  -7   1  12          9.29         10.01         1.04 o                         
  -6   1  12          0.03          0.01         0.30 o                         
  -5   1  12        166.72        165.30         2.24 o                         
  -4   1  12       1374.37       1342.07        16.22 o                         
  -3   1  12          3.42          5.26         0.52 o                         
  -2   1  12        152.38        144.68         1.98 o                         
  -1   1  12          1.13          1.40         0.18 o                         
   0   1  12        142.32        150.02         2.11 o                         
   1   1  12         49.72         52.32         0.73 o                         
   2   1  12        291.62        302.30         2.71 o                         
   3   1  12         77.47         72.38         1.38 o                         
   4   1  12         10.21          9.75         0.78 o                         
   5   1  12          0.02         -0.17         0.35 o                         
   6   1  12         32.72         25.97         1.04 o                         
   7   1  12          6.48          6.99         0.60 o                         
  -7   2  12          0.01          0.09         0.78 o                         
  -6   2  12         64.61         69.36         1.04 o                         
  -5   2  12         45.19         43.83         0.95 o                         
  -4   2  12        264.32        240.62         3.11 o                         
  -3   2  12         11.20          7.33         0.52 o                         
  -2   2  12         40.61         40.46         0.86 o                         
  -1   2  12        473.03        473.27         5.35 o                         
   0   2  12         86.34         99.82         1.10 o                         
   1   2  12         32.22         29.25         0.55 o                         
   2   2  12         52.62         45.61         0.70 o                         
   3   2  12         86.93         84.03         1.47 o                         
   4   2  12         20.47         21.57         0.86 o                         
   5   2  12          3.27          1.98         0.43 o                         
   6   2  12          0.04         -0.09         0.43 o                         
   7   2  12          0.14         -0.43         0.52 o                         
  -7   3  12        144.24        151.76         3.28 o                         
  -6   3  12          1.32          2.33         0.35 o                         
  -5   3  12          2.37          2.07         0.35 o                         
  -4   3  12         67.72         72.81         1.29 o                         
  -3   3  12          6.15          7.33         0.60 o                         
  -2   3  12        444.32        448.02         5.44 o                         
  -1   3  12         24.44         27.13         0.55 o                         
   0   3  12          0.33         -0.17         0.18 o                         
   1   3  12          1.42          1.26         0.26 o                         
   2   3  12         53.55         45.69         0.72 o                         
   3   3  12        112.91        104.39         1.73 o                         
   4   3  12          1.46          0.60         0.43 o                         
   5   3  12          0.62         -0.09         0.43 o                         
   6   3  12          3.83          2.24         0.52 o                         
   7   3  12          1.71          2.93         0.60 o                         
  -7   4  12          8.52          8.54         1.04 o                         
  -6   4  12          0.24         -0.26         0.26 o                         
  -5   4  12         44.03         42.88         1.04 o                         
  -4   4  12        269.01        238.63         3.19 o                         
  -3   4  12        217.87        191.79         2.59 o                         
  -2   4  12        169.18        173.32         2.42 o                         
  -1   4  12        887.41        889.20         7.59 o                         
   0   4  12         29.41         27.10         0.58 o                         
   1   4  12         30.36         34.31         0.64 o                         
   2   4  12          0.33          0.65         0.26 o                         
   3   4  12         25.48         24.59         0.95 o                         
   4   4  12          0.38          0.00         0.43 o                         
   5   4  12          0.84         -0.26         0.52 o                         
   6   4  12         39.03         46.42         1.47 o                         
  -6   5  12          0.93          1.12         0.35 o                         
  -5   5  12         10.46          8.45         0.69 o                         
  -4   5  12         13.24         12.08         0.69 o                         
  -3   5  12        141.93        129.32         1.98 o                         
  -2   5  12        200.00        213.10         2.93 o                         
  -1   5  12          0.68          0.00         0.24 o                         
   0   5  12          5.31          5.10         0.82 o                         
   1   5  12          4.98          4.36         0.31 o                         
   2   5  12          1.84          0.13         0.24 o                         
   3   5  12         40.19         41.32         1.12 o                         
   4   5  12          0.67         -0.43         0.43 o                         
   5   5  12          1.83          0.86         0.52 o                         
   6   5  12         14.35         15.18         1.29 o                         
  -7   6  12          0.62          0.69         0.43 o                         
  -6   6  12         27.05         27.26         1.04 o                         
  -5   6  12         13.90         12.77         0.86 o                         
  -4   6  12          0.55          0.09         0.35 o                         
  -3   6  12         99.48         89.64         1.64 o                         
  -2   6  12         84.44         76.35         1.47 o                         
  -1   6  12        296.55        282.86         2.65 o                         
   0   6  12        602.59        582.70         5.48 o                         
   1   6  12         45.39         46.27         0.82 o                         
   2   6  12          0.51          0.89         0.27 o                         
   3   6  12          0.69          0.95         0.52 o                         
   4   6  12          3.79          3.45         0.52 o                         
   5   6  12         14.09         16.31         1.21 o                         
   6   6  12          7.95          7.85         0.78 o                         
  -6   7  12        111.60        123.03         2.07 o                         
  -5   7  12          0.35          0.60         0.43 o                         
  -4   7  12          0.52          0.78         0.43 o                         
  -3   7  12         25.69         22.60         0.95 o                         
  -2   7  12         65.16         59.87         1.38 o                         
  -1   7  12        141.21        142.42         1.55 o                         
   0   7  12        240.79        242.78         2.38 o                         
   1   7  12          1.33          0.47         0.39 o                         
   2   7  12         41.16         36.99         0.82 o                         
   3   7  12          3.80          2.50         0.52 o                         
   4   7  12          0.05         -0.52         0.52 o                         
   5   7  12          1.96          3.02         0.60 o                         
   6   7  12         32.00         35.89         1.64 o                         
  -6   8  12         26.37         30.11         1.21 o                         
  -5   8  12          8.15          9.49         0.95 o                         
  -4   8  12         34.49         34.42         1.12 o                         
  -3   8  12         13.92          9.75         0.95 o                         
  -2   8  12          4.68          2.76         0.52 o                         
  -1   8  12        252.80        237.71         2.35 o                         
   0   8  12        436.61        434.15         3.93 o                         
   1   8  12         85.51         77.79         1.16 o                         
   2   8  12          1.17          0.43         0.33 o                         
   3   8  12          9.65          6.82         0.60 o                         
   4   8  12          4.05          2.67         0.60 o                         
   5   8  12         65.42         72.04         1.90 o                         
  -6   9  12         67.13         72.38         1.73 o                         
  -5   9  12         38.16         39.25         1.38 o                         
  -4   9  12          0.05          0.52         0.43 o                         
  -3   9  12         41.62         39.77         1.29 o                         
  -2   9  12          0.32         -0.43         0.43 o                         
  -1   9  12        106.78        110.48         1.68 o                         
   0   9  12         18.02         15.89         0.73 o                         
   1   9  12         14.58         10.51         0.70 o                         
   2   9  12         41.82         38.89         0.91 o                         
   3   9  12          9.51          8.20         0.78 o                         
   4   9  12         27.53         30.11         1.47 o                         
   5   9  12          7.29          7.85         0.86 o                         
  -5  10  12         48.52         55.73         1.64 o                         
  -4  10  12         66.51         71.69         1.73 o                         
  -3  10  12          0.45          0.69         0.52 o                         
  -2  10  12          8.79          7.25         0.60 o                         
  -1  10  12         33.92         32.43         0.88 o                         
   0  10  12         47.46         44.91         1.21 o                         
   1  10  12         14.98         15.52         0.82 o                         
   2  10  12         20.90         18.55         1.29 o                         
   3  10  12          0.46          1.12         0.60 o                         
   4  10  12          1.25          0.17         0.60 o                         
  -5  11  12          4.02          5.26         0.69 o                         
  -4  11  12          3.75          3.02         0.60 o                         
  -3  11  12         29.26         26.14         1.38 o                         
  -2  11  12         12.28         10.53         1.12 o                         
  -1  11  12         25.59         24.59         1.29 o                         
   0  11  12         30.69         28.43         0.98 o                         
   1  11  12         87.01         88.79         1.40 o                         
   2  11  12          5.40          3.71         0.69 o                         
   3  11  12         14.98         13.46         1.47 o                         
   4  11  12         11.36         10.61         0.95 o                         
  -4  12  12          1.26          1.12         0.69 o                         
  -3  12  12          0.92         -0.60         0.60 o                         
  -2  12  12         17.98         15.18         1.38 o                         
  -1  12  12         19.25         19.58         1.47 o                         
   0  12  12         25.25         30.16         1.07 o                         
   1  12  12         17.30         20.99         1.01 o                         
   2  12  12          9.95         11.47         0.95 o                         
   3  12  12          1.62          2.85         0.78 o                         
  -3  13  12         25.94         29.42         1.73 o                         
  -2  13  12          1.31         -0.35         0.69 o                         
  -1  13  12          4.67          4.31         0.78 o                         
   0  13  12          3.63          4.13         0.52 o                         
   1  13  12          0.02         -0.30         0.45 o                         
   0 -14  13         32.21         36.42         2.59 o                         
   1 -14  13          6.98          7.16         0.86 o                         
  -2 -13  13         11.13          9.06         0.86 o                         
  -1 -13  13         12.41         14.32         1.29 o                         
   0 -13  13         34.55         35.82         1.34 o                         
   1 -13  13          8.90          7.94         0.55 o                         
   2 -13  13         21.40         17.34         1.55 o                         
   3 -13  13          0.51          0.52         0.78 o                         
  -3 -12  13          4.75          2.76         0.69 o                         
  -2 -12  13         11.85         13.89         1.29 o                         
  -1 -12  13         25.76         30.63         1.38 o                         
   0 -12  13         49.59         50.99         1.10 o                         
   1 -12  13          5.92          5.62         0.49 o                         
   2 -12  13          5.09          3.02         0.69 o                         
   3 -12  13          8.06          5.95         0.78 o                         
   4 -12  13          5.55          4.92         0.78 o                         
  -4 -11  13         25.13         26.14         1.47 o                         
  -3 -11  13         21.32         23.81         1.38 o                         
  -2 -11  13          6.14          5.09         0.69 o                         
  -1 -11  13         65.78         70.23         1.73 o                         
   0 -11  13         39.27         42.24         1.38 o                         
   1 -11  13         74.71         82.30         1.31 o                         
   2 -11  13         13.61         14.84         1.29 o                         
   3 -11  13         89.11         97.83         2.16 o                         
   4 -11  13         19.66         23.64         1.47 o                         
   5 -11  13          0.63          0.09         0.69 o                         
  -5 -10  13         27.06         21.91         1.38 o                         
  -4 -10  13          8.34          8.71         0.78 o                         
  -3 -10  13         30.70         36.75         1.38 o                         
  -2 -10  13          0.50          0.60         0.52 o                         
  -1 -10  13          0.02          0.04         0.31 o                         
   0 -10  13          0.89          0.13         0.31 o                         
   1 -10  13          5.25          4.91         0.39 o                         
   2 -10  13        243.60        238.98         3.54 o                         
   3 -10  13         51.51         50.56         1.55 o                         
   4 -10  13         31.31         34.25         1.47 o                         
   5 -10  13          0.66         -0.60         0.60 o                         
  -5  -9  13         17.53         16.74         1.29 o                         
  -4  -9  13          1.68          2.07         0.60 o                         
  -3  -9  13          5.27          4.92         0.60 o                         
  -2  -9  13         13.27         13.72         1.04 o                         
  -1  -9  13          0.61          0.38         0.43 o                         
   0  -9  13         25.16         26.14         0.79 o                         
   1  -9  13         15.10         19.98         0.78 o                         
   2  -9  13         20.25         21.45         0.79 o                         
   3  -9  13         22.41         24.07         1.21 o                         
   4  -9  13          4.99          3.71         0.60 o                         
   5  -9  13          3.82          1.73         0.69 o                         
   6  -9  13          2.36          0.78         0.69 o                         
  -6  -8  13          2.43          2.76         0.60 o                         
  -5  -8  13         31.66         37.79         1.38 o                         
  -4  -8  13         51.36         50.73         1.47 o                         
  -3  -8  13          2.88          2.07         0.43 o                         
  -2  -8  13          0.30         -0.26         0.43 o                         
  -1  -8  13          2.66          2.00         0.33 o                         
   0  -8  13         85.32         81.84         1.16 o                         
   1  -8  13          0.05          0.43         0.43 o                         
   2  -8  13          4.16          3.59         0.33 o                         
   3  -8  13          8.51          9.58         1.04 o                         
   4  -8  13         50.22         47.02         1.47 o                         
   5  -8  13          2.31          1.29         0.60 o                         
   6  -8  13          4.37          3.71         0.69 o                         
  -5  -7  13         43.64         46.76         1.38 o                         
  -4  -7  13          2.29          1.12         0.43 o                         
  -3  -7  13         15.19         15.44         0.86 o                         
  -2  -7  13        262.81        229.31         3.28 o                         
  -1  -7  13        261.14        254.63         2.47 o                         
   0  -7  13          8.95          9.26         1.21 o                         
   1  -7  13        133.38        137.99         1.55 o                         
   2  -7  13         79.60         76.48         1.09 o                         
   3  -7  13        222.61        216.46         3.19 o                         
   4  -7  13        109.88        106.38         1.98 o                         
   5  -7  13          1.19          1.12         0.52 o                         
   6  -7  13          0.15         -0.35         0.60 o                         
  -6  -6  13         39.03         44.26         1.29 o                         
  -5  -6  13          7.61          6.04         0.52 o                         
  -4  -6  13          9.10          9.23         0.78 o                         
  -3  -6  13          9.12          4.49         0.43 o                         
  -2  -6  13          5.80          3.97         0.43 o                         
  -1  -6  13          1.18          0.47         0.24 o                         
   0  -6  13          7.66          8.60         1.51 o                         
   1  -6  13        632.60        637.27         5.46 o                         
   2  -6  13        173.40        160.66         1.70 o                         
   3  -6  13         17.88         18.03         0.95 o                         
   4  -6  13         14.29         13.80         1.04 o                         
   5  -6  13         12.02          9.75         1.04 o                         
   6  -6  13          3.59          2.24         0.52 o                         
  -6  -5  13         18.28         18.33         0.91 o                         
  -5  -5  13          0.27         -0.21         0.25 o                         
  -4  -5  13         25.70         24.81         0.66 o                         
  -3  -5  13        480.90        414.63         3.92 o                         
  -2  -5  13        147.63        146.15         2.24 o                         
  -1  -5  13         59.97         63.96         0.88 o                         
   0  -5  13        185.08        182.21         2.59 o                         
   1  -5  13        114.78        114.46         1.60 o                         
   2  -5  13         63.07         50.94         0.91 o                         
   3  -5  13        174.45        166.51         2.50 o                         
   4  -5  13          1.05          0.73         1.16 o                         
   5  -5  13         24.17         22.52         0.73 o                         
   6  -5  13          0.84          0.74         0.41 o                         
   7  -5  13         14.70         15.96         1.21 o                         
  -7  -4  13          0.26          0.49         0.32 o                         
  -6  -4  13          7.71          5.94         0.38 o                         
  -5  -4  13          0.09          0.25         0.25 o                         
  -4  -4  13          0.37          0.05         0.23 o                         
  -3  -4  13          4.42          7.47         0.60 o                         
  -2  -4  13        262.84        234.91         2.32 o                         
  -1  -4  13        140.58        140.21         1.16 o                         
   0  -4  13        532.42        562.59         4.82 o                         
   1  -4  13        242.12        223.50         2.14 o                         
   2  -4  13        335.31        324.37         3.58 o                         
   3  -4  13         42.60         43.18         0.72 o                         
   4  -4  13         14.21         14.13         1.81 o                         
   5  -4  13         10.56         10.88         1.38 o                         
   6  -4  13         10.90          9.37         0.60 o                         
   7  -4  13         13.86         15.12         1.29 o                         
  -7  -3  13          0.17         -0.39         0.82 o                         
  -6  -3  13        150.64        164.81         2.45 o                         
  -5  -3  13          2.59          2.18         0.26 o                         
  -4  -3  13         44.77         41.10         0.75 o                         
  -3  -3  13         20.26         13.05         1.16 o                         
  -2  -3  13          2.88          5.79         0.39 o                         
  -1  -3  13         15.28         15.71         0.34 o                         
   0  -3  13        257.25        265.86         2.44 o                         
   1  -3  13         52.60         41.70         0.70 o                         
   2  -3  13         44.53         38.58         0.66 o                         
   3  -3  13          5.90          2.42         0.43 o                         
   4  -3  13          0.31          0.60         0.43 o                         
   5  -3  13         25.52         21.56         0.76 o                         
   6  -3  13         23.43         22.86         1.29 o                         
   7  -3  13          2.31          2.33         0.43 o                         
  -7  -2  13          0.04         -0.17         0.69 o                         
  -6  -2  13         22.62         25.65         0.73 o                         
  -5  -2  13         13.33         13.53         0.57 o                         
  -4  -2  13         55.35         50.23         0.83 o                         
  -3  -2  13          0.42          0.04         0.22 o                         
  -1  -2  13        141.76        149.91         1.49 o                         
   0  -2  13         70.79         70.31         0.85 o                         
   1  -2  13         67.61         66.34         1.21 o                         
   2  -2  13         51.61         48.23         0.72 o                         
   3  -2  13          7.38          4.75         0.43 o                         
   4  -2  13          0.35          1.04         0.43 o                         
   5  -2  13          1.24          1.21         0.43 o                         
   6  -2  13          0.46          0.37         0.35 o                         
   7  -2  13          0.36         -0.43         0.43 o                         
  -7  -1  13         13.44         13.11         1.47 o                         
  -6  -1  13          4.15          4.23         0.78 o                         
  -5  -1  13          7.15          6.82         0.69 o                         
  -4  -1  13        124.87        120.44         2.33 o                         
  -2  -1  13          6.57          7.07         0.52 o                         
  -1  -1  13        174.87        199.54         2.63 o                         
   0  -1  13        199.18        211.27         2.37 o                         
   1  -1  13        414.30        379.88         5.56 o                         
   2  -1  13         15.62         12.25         0.47 o                         
   3  -1  13         10.02         12.60         0.78 o                         
   4  -1  13         23.71         28.82         0.95 o                         
   5  -1  13         19.21         16.74         0.86 o                         
   6  -1  13          1.82          1.55         0.52 o                         
   7  -1  13          1.88          0.78         0.43 o                         
  -7   0  13         75.48         76.44         2.33 o                         
  -6   0  13        100.72        105.06         1.37 o                         
  -5   0  13          5.38          4.47         0.35 o                         
  -4   0  13        107.10        107.84         1.64 o                         
  -3   0  13        291.46        282.29         3.62 o                         
  -2   0  13          8.13          8.89         0.52 o                         
  -1   0  13         16.83         17.11         0.45 o                         
   0   0  13          1.19          3.42         0.24 o                         
   1   0  13        100.12        104.10         1.13 o                         
   2   0  13          9.63          9.89         0.41 o                         
   3   0  13        595.72        555.34         6.73 o                         
   4   0  13        157.44        132.26         2.07 o                         
   5   0  13          0.05         -0.09         0.43 o
[truncated: 218,620 more chars]
