# Supplementary material for: Crystal structure of 5-(4-tert-but­oxy­phen­yl)-3-(4-n-octyloxyphen­yl)-4,5-di­hydro­isoxazole
Source: Acta Crystallogr E Crystallogr Commun. 2019 May 24;75(Pt 6):896–9. doi: 10.1107/S2056989019007412 (PMC6658943; doi:10.1107/S2056989019007412)
Supplement: Supplementary file 3 [file e-75-00896-Isup3.mol]

Compound 1- P-1
  --CCDC--050519    3D                              

 68 70  0  0  0  0  0  0  0  0999 V2000
    9.0882    8.0964   -1.0698 C      0
    7.8628    7.4740   -0.8303 C      0
    7.2280    7.3852   -1.5315 H      0
    7.5742    6.9843    0.4383 C      0
    6.7373    6.5642    0.5983 H      0
    8.4943    7.1002    1.4797 C      0
    9.7315    7.6744    1.2132 C      0
   10.3794    7.7360    1.9052 H      0
   10.0323    8.1606   -0.0563 C      0
   10.8872    8.5374   -0.2287 H      0
    8.1429    6.7319    2.8932 C      0
    8.9841    6.6873    3.4322 H      0
    7.3238    5.4723    3.1576 C      0
    6.9018    5.1320    2.3293 H      0
    7.8761    4.7574    3.5626 H      0
    6.2984    5.9948    4.1264 C      0
    5.3253    5.1822    4.8538 C      0
    4.3906    5.7825    5.7043 C      0
    4.4021    6.7263    5.8116 H      0
    3.4507    5.0383    6.3929 C      0
    2.8191    5.4686    6.9572 H      0
    3.4372    3.6478    6.2521 C      0
    4.3703    3.0342    5.4169 C      0
    4.3702    2.0885    5.3264 H      0
    5.2958    3.7886    4.7190 C      0
    5.9167    3.3578    4.1433 H      0
    1.5779    3.3900    7.7487 C      0
    1.0041    4.0183    7.2426 H      0
    2.0138    3.8861    8.4863 H      0
    0.7509    2.2530    8.2993 C      0
    1.3493    1.6055    8.7497 H      0
    0.3053    1.7839    7.5500 H      0
   -0.3060    2.7280    9.2897 C      0
   -0.9048    3.3764    8.8411 H      0
    0.1382    3.1938   10.0418 H      0
   -1.1376    1.5712    9.8362 C      0
   -1.6191    1.1426    9.0848 H      0
   -0.5269    0.8962   10.2252 H      0
   -2.1495    1.9822   10.8940 C      0
   -2.7759    2.6396   10.4997 H      0
   -1.6720    2.4293   11.6372 H      0
   -2.9520    0.8107   11.4563 C      0
   -3.3700    0.3165   10.7072 H      0
   -2.3360    0.1910   11.9215 H      0
   -4.0356    1.2521   12.4246 C      0
   -4.6445    1.8783   11.9585 H      0
   -3.6138    1.7440   13.1731 H      0
   -4.8563    0.1005   12.9938 C      0
   -5.2988   -0.3782   12.2621 H      0
   -5.5323    0.4539   13.6090 H      0
   -4.2652   -0.5147   13.4762 H      0
    9.0665    9.9823   -2.6125 C      0
    7.5622   10.1863   -2.5675 C      0
    7.1263    9.5330   -3.1538 H      0
    7.3462   11.0927   -2.8709 H      0
    7.2434   10.0646   -1.6488 H      0
    9.7493   10.9094   -1.6217 C      0
    9.4154   10.7257   -0.7189 H      0
    9.5556   11.8404   -1.8586 H      0
   10.7175   10.7603   -1.6486 H      0
    9.6076   10.1975   -4.0122 C      0
   10.5787   10.0659   -4.0109 H      0
    9.4020   11.1098   -4.3053 H      0
    9.1919    9.5560   -4.6254 H      0
    6.2961    7.2759    4.2310 N      0
    9.3949    8.5732   -2.3288 O      0
    7.3015    7.8219    3.4180 O      0
    2.5669    2.8130    6.8845 O      0
  1  2  1
  1  9  1
  1 66  1
  2  3  1
  2  4  1
  4  5  1
  4  6  1
  6  7  1
  6 11  1
  7  8  1
  7  9  1
  9 10  1
 11 12  1
 11 13  1
 11 67  1
 13 14  1
 13 15  1
 13 16  1
 16 17  1
 16 65  1
 17 18  1
 17 25  1
 18 19  1
 18 20  1
 20 21  1
 20 22  1
 22 23  1
 22 68  1
 23 24  1
 23 25  1
 25 26  1
 27 28  1
 27 29  1
 27 30  1
 27 68  1
 30 31  1
 30 32  1
 30 33  1
 33 34  1
 33 35  1
 33 36  1
 36 37  1
 36 38  1
 36 39  1
 39 40  1
 39 41  1
 39 42  1
 42 43  1
 42 44  1
 42 45  1
 45 46  1
 45 47  1
 45 48  1
 48 49  1
 48 50  1
 48 51  1
 52 53  1
 52 57  1
 52 61  1
 52 66  1
 53 54  1
 53 55  1
 53 56  1
 57 58  1
 57 59  1
 57 60  1
 61 62  1
 61 63  1
 61 64  1
 65 67  1
M  END
$$$$
